# Supplementary material for: Sample environment for operando solid-state battery characterization
Source: J Appl Crystallogr. 2026 Mar 20;59(Pt 2):513–23. doi: 10.1107/S1600576726000853 (PMC13060469; doi:10.1107/S1600576726000853)
Supplement: Supplementary file 1 [file j-59-00513-sup1.txt]

ISO-10303-21;
HEADER;
/* Generated by software containing ST-Developer
 * from STEP Tools, Inc. (www.steptools.com) 
 */

FILE_DESCRIPTION(
/* description */ (''),
/* implementation_level */ '2;1');

FILE_NAME(
/* name */ 'APTIOX_publication_SI2_with_Pmon3.step',
/* time_stamp */ '2024-07-05T15:35:01+02:00',
/* author */ (''),
/* organization */ (''),
/* preprocessor_version */ 'ST-DEVELOPER v20',
/* originating_system */ 'Autodesk Translation Framework v13.14.0.145',

/* authorisation */ '');

FILE_SCHEMA (('AUTOMOTIVE_DESIGN { 1 0 10303 214 3 1 1 }'));
ENDSEC;

DATA;
#10=MECHANICAL_DESIGN_GEOMETRIC_PRESENTATION_REPRESENTATION('',(#334,#335,
#336,#337,#338,#339,#340,#341,#342,#343,#344,#345,#346,#347,#348,#349,#350,
#351,#352,#353,#354,#355,#356,#357,#358,#359,#360,#361,#362),#16336);
#11=ELLIPSE('',#8046,18.1849680379008,10.3167971357095);
#12=ELLIPSE('',#8050,18.184968037895,10.3167971357029);
#13=ELLIPSE('',#8056,18.1849680378941,10.316797135702);
#14=ELLIPSE('',#8062,18.1849680378883,10.3167971356953);
#15=ELLIPSE('',#8068,18.1849680378999,10.3167971357085);
#16=ELLIPSE('',#8074,18.1849680378883,10.3167971356954);
#17=ELLIPSE('',#8096,18.1849680381353,10.316797135976);
#18=ELLIPSE('',#8099,18.1849680382335,10.3167971360876);
#19=ELLIPSE('',#8104,18.1849680381221,10.3167971359609);
#20=ELLIPSE('',#8108,18.1849680381162,10.3167971359542);
#21=ELLIPSE('',#8113,18.1849680382317,10.3167971360857);
#22=ELLIPSE('',#8118,18.1849680382817,10.3167971361425);
#23=(
BOUNDED_SURFACE()
B_SPLINE_SURFACE(2,2,((#12727,#12728,#12729,#12730,#12731,#12732,#12733,
#12734,#12735),(#12736,#12737,#12738,#12739,#12740,#12741,#12742,#12743,
#12744),(#12745,#12746,#12747,#12748,#12749,#12750,#12751,#12752,#12753)),
 .UNSPECIFIED.,.F.,.T.,.F.)
B_SPLINE_SURFACE_WITH_KNOTS((3,3),(3,2,2,2,3),(-0.179841578070503,0.179841578070502),
(-3.14159265358979,-1.5707963267949,0.,1.5707963267949,3.14159265358979),
 .UNSPECIFIED.)
GEOMETRIC_REPRESENTATION_ITEM()
RATIONAL_B_SPLINE_SURFACE(((1.,0.707106781186548,1.,0.707106781186548,1.,
0.707106781186548,1.,0.707106781186548,1.),(0.983872042652449,0.695702593179407,
0.983872042652449,0.695702593179407,0.983872042652449,0.695702593179407,
0.983872042652449,0.695702593179407,0.983872042652449),(1.,0.707106781186548,
1.,0.707106781186548,1.,0.707106781186548,1.,0.707106781186548,1.)))
REPRESENTATION_ITEM('')
SURFACE()
);
#24=SPHERICAL_SURFACE('',#7918,0.95);
#25=SPHERICAL_SURFACE('',#8051,0.2);
#26=SPHERICAL_SURFACE('',#8057,0.2);
#27=SPHERICAL_SURFACE('',#8063,0.2);
#28=SPHERICAL_SURFACE('',#8069,0.2);
#29=SPHERICAL_SURFACE('',#8075,0.2);
#30=SPHERICAL_SURFACE('',#8077,0.2);
#31=SPHERICAL_SURFACE('',#8100,0.2);
#32=SPHERICAL_SURFACE('',#8105,0.2);
#33=SPHERICAL_SURFACE('',#8109,0.2);
#34=SPHERICAL_SURFACE('',#8114,0.2);
#35=SPHERICAL_SURFACE('',#8119,0.2);
#36=SPHERICAL_SURFACE('',#8121,0.2);
#37=SPHERICAL_SURFACE('',#8220,14.);
#38=SPHERICAL_SURFACE('',#8236,14.);
#39=SPHERICAL_SURFACE('',#8291,14.);
#40=B_SPLINE_SURFACE_WITH_KNOTS('',3,3,((#12170,#12171,#12172,#12173,#12174,
#12175,#12176,#12177,#12178,#12179,#12180,#12181,#12182,#12183,#12184,#12185),
(#12186,#12187,#12188,#12189,#12190,#12191,#12192,#12193,#12194,#12195,
#12196,#12197,#12198,#12199,#12200,#12201),(#12202,#12203,#12204,#12205,
#12206,#12207,#12208,#12209,#12210,#12211,#12212,#12213,#12214,#12215,#12216,
#12217),(#12218,#12219,#12220,#12221,#12222,#12223,#12224,#12225,#12226,
#12227,#12228,#12229,#12230,#12231,#12232,#12233),(#12234,#12235,#12236,
#12237,#12238,#12239,#12240,#12241,#12242,#12243,#12244,#12245,#12246,#12247,
#12248,#12249),(#12250,#12251,#12252,#12253,#12254,#12255,#12256,#12257,
#12258,#12259,#12260,#12261,#12262,#12263,#12264,#12265),(#12266,#12267,
#12268,#12269,#12270,#12271,#12272,#12273,#12274,#12275,#12276,#12277,#12278,
#12279,#12280,#12281),(#12282,#12283,#12284,#12285,#12286,#12287,#12288,
#12289,#12290,#12291,#12292,#12293,#12294,#12295,#12296,#12297),(#12298,
#12299,#12300,#12301,#12302,#12303,#12304,#12305,#12306,#12307,#12308,#12309,
#12310,#12311,#12312,#12313),(#12314,#12315,#12316,#12317,#12318,#12319,
#12320,#12321,#12322,#12323,#12324,#12325,#12326,#12327,#12328,#12329)),
 .UNSPECIFIED.,.T.,.F.,.F.,(4,1,1,1,1,1,1,4),(4,1,1,1,1,1,1,1,1,1,1,1,1,
4),(0.,0.897597901025655,1.79519580205131,2.69279370307697,3.59039160410262,
4.48798950512828,5.38558740615393,6.28318530717959),(1.,1.07142857142857,
1.14285714285714,1.17857142857143,1.21428571428571,1.25,1.28571428571429,
1.32142857142857,1.35714285714286,1.42857142857143,1.57142857142857,1.71428571428571,
1.85714285714286,2.),.UNSPECIFIED.);
#41=B_SPLINE_SURFACE_WITH_KNOTS('',3,3,((#12963,#12964,#12965,#12966,#12967,
#12968,#12969,#12970,#12971,#12972,#12973,#12974,#12975,#12976,#12977,#12978,
#12979,#12980,#12981,#12982,#12983,#12984,#12985,#12986,#12987,#12988,#12989,
#12990,#12991,#12992,#12993,#12994,#12995,#12996,#12997,#12998,#12999,#13000,
#13001,#13002,#13003,#13004,#13005,#13006,#13007,#13008,#13009,#13010,#13011,
#13012,#13013,#13014,#13015,#13016,#13017,#13018,#13019,#13020,#13021,#13022,
#13023,#13024,#13025,#13026,#13027,#13028,#13029,#13030,#13031,#13032,#13033,
#13034,#13035,#13036,#13037),(#13038,#13039,#13040,#13041,#13042,#13043,
#13044,#13045,#13046,#13047,#13048,#13049,#13050,#13051,#13052,#13053,#13054,
#13055,#13056,#13057,#13058,#13059,#13060,#13061,#13062,#13063,#13064,#13065,
#13066,#13067,#13068,#13069,#13070,#13071,#13072,#13073,#13074,#13075,#13076,
#13077,#13078,#13079,#13080,#13081,#13082,#13083,#13084,#13085,#13086,#13087,
#13088,#13089,#13090,#13091,#13092,#13093,#13094,#13095,#13096,#13097,#13098,
#13099,#13100,#13101,#13102,#13103,#13104,#13105,#13106,#13107,#13108,#13109,
#13110,#13111,#13112),(#13113,#13114,#13115,#13116,#13117,#13118,#13119,
#13120,#13121,#13122,#13123,#13124,#13125,#13126,#13127,#13128,#13129,#13130,
#13131,#13132,#13133,#13134,#13135,#13136,#13137,#13138,#13139,#13140,#13141,
#13142,#13143,#13144,#13145,#13146,#13147,#13148,#13149,#13150,#13151,#13152,
#13153,#13154,#13155,#13156,#13157,#13158,#13159,#13160,#13161,#13162,#13163,
#13164,#13165,#13166,#13167,#13168,#13169,#13170,#13171,#13172,#13173,#13174,
#13175,#13176,#13177,#13178,#13179,#13180,#13181,#13182,#13183,#13184,#13185,
#13186,#13187),(#13188,#13189,#13190,#13191,#13192,#13193,#13194,#13195,
#13196,#13197,#13198,#13199,#13200,#13201,#13202,#13203,#13204,#13205,#13206,
#13207,#13208,#13209,#13210,#13211,#13212,#13213,#13214,#13215,#13216,#13217,
#13218,#13219,#13220,#13221,#13222,#13223,#13224,#13225,#13226,#13227,#13228,
#13229,#13230,#13231,#13232,#13233,#13234,#13235,#13236,#13237,#13238,#13239,
#13240,#13241,#13242,#13243,#13244,#13245,#13246,#13247,#13248,#13249,#13250,
#13251,#13252,#13253,#13254,#13255,#13256,#13257,#13258,#13259,#13260,#13261,
#13262),(#13263,#13264,#13265,#13266,#13267,#13268,#13269,#13270,#13271,
#13272,#13273,#13274,#13275,#13276,#13277,#13278,#13279,#13280,#13281,#13282,
#13283,#13284,#13285,#13286,#13287,#13288,#13289,#13290,#13291,#13292,#13293,
#13294,#13295,#13296,#13297,#13298,#13299,#13300,#13301,#13302,#13303,#13304,
#13305,#13306,#13307,#13308,#13309,#13310,#13311,#13312,#13313,#13314,#13315,
#13316,#13317,#13318,#13319,#13320,#13321,#13322,#13323,#13324,#13325,#13326,
#13327,#13328,#13329,#13330,#13331,#13332,#13333,#13334,#13335,#13336,#13337),
(#13338,#13339,#13340,#13341,#13342,#13343,#13344,#13345,#13346,#13347,
#13348,#13349,#13350,#13351,#13352,#13353,#13354,#13355,#13356,#13357,#13358,
#13359,#13360,#13361,#13362,#13363,#13364,#13365,#13366,#13367,#13368,#13369,
#13370,#13371,#13372,#13373,#13374,#13375,#13376,#13377,#13378,#13379,#13380,
#13381,#13382,#13383,#13384,#13385,#13386,#13387,#13388,#13389,#13390,#13391,
#13392,#13393,#13394,#13395,#13396,#13397,#13398,#13399,#13400,#13401,#13402,
#13403,#13404,#13405,#13406,#13407,#13408,#13409,#13410,#13411,#13412),
(#13413,#13414,#13415,#13416,#13417,#13418,#13419,#13420,#13421,#13422,
#13423,#13424,#13425,#13426,#13427,#13428,#13429,#13430,#13431,#13432,#13433,
#13434,#13435,#13436,#13437,#13438,#13439,#13440,#13441,#13442,#13443,#13444,
#13445,#13446,#13447,#13448,#13449,#13450,#13451,#13452,#13453,#13454,#13455,
#13456,#13457,#13458,#13459,#13460,#13461,#13462,#13463,#13464,#13465,#13466,
#13467,#13468,#13469,#13470,#13471,#13472,#13473,#13474,#13475,#13476,#13477,
#13478,#13479,#13480,#13481,#13482,#13483,#13484,#13485,#13486,#13487),
(#13488,#13489,#13490,#13491,#13492,#13493,#13494,#13495,#13496,#13497,
#13498,#13499,#13500,#13501,#13502,#13503,#13504,#13505,#13506,#13507,#13508,
#13509,#13510,#13511,#13512,#13513,#13514,#13515,#13516,#13517,#13518,#13519,
#13520,#13521,#13522,#13523,#13524,#13525,#13526,#13527,#13528,#13529,#13530,
#13531,#13532,#13533,#13534,#13535,#13536,#13537,#13538,#13539,#13540,#13541,
#13542,#13543,#13544,#13545,#13546,#13547,#13548,#13549,#13550,#13551,#13552,
#13553,#13554,#13555,#13556,#13557,#13558,#13559,#13560,#13561,#13562),
(#13563,#13564,#13565,#13566,#13567,#13568,#13569,#13570,#13571,#13572,
#13573,#13574,#13575,#13576,#13577,#13578,#13579,#13580,#13581,#13582,#13583,
#13584,#13585,#13586,#13587,#13588,#13589,#13590,#13591,#13592,#13593,#13594,
#13595,#13596,#13597,#13598,#13599,#13600,#13601,#13602,#13603,#13604,#13605,
#13606,#13607,#13608,#13609,#13610,#13611,#13612,#13613,#13614,#13615,#13616,
#13617,#13618,#13619,#13620,#13621,#13622,#13623,#13624,#13625,#13626,#13627,
#13628,#13629,#13630,#13631,#13632,#13633,#13634,#13635,#13636,#13637),
(#13638,#13639,#13640,#13641,#13642,#13643,#13644,#13645,#13646,#13647,
#13648,#13649,#13650,#13651,#13652,#13653,#13654,#13655,#13656,#13657,#13658,
#13659,#13660,#13661,#13662,#13663,#13664,#13665,#13666,#13667,#13668,#13669,
#13670,#13671,#13672,#13673,#13674,#13675,#13676,#13677,#13678,#13679,#13680,
#13681,#13682,#13683,#13684,#13685,#13686,#13687,#13688,#13689,#13690,#13691,
#13692,#13693,#13694,#13695,#13696,#13697,#13698,#13699,#13700,#13701,#13702,
#13703,#13704,#13705,#13706,#13707,#13708,#13709,#13710,#13711,#13712),
(#13713,#13714,#13715,#13716,#13717,#13718,#13719,#13720,#13721,#13722,
#13723,#13724,#13725,#13726,#13727,#13728,#13729,#13730,#13731,#13732,#13733,
#13734,#13735,#13736,#13737,#13738,#13739,#13740,#13741,#13742,#13743,#13744,
#13745,#13746,#13747,#13748,#13749,#13750,#13751,#13752,#13753,#13754,#13755,
#13756,#13757,#13758,#13759,#13760,#13761,#13762,#13763,#13764,#13765,#13766,
#13767,#13768,#13769,#13770,#13771,#13772,#13773,#13774,#13775,#13776,#13777,
#13778,#13779,#13780,#13781,#13782,#13783,#13784,#13785,#13786,#13787),
(#13788,#13789,#13790,#13791,#13792,#13793,#13794,#13795,#13796,#13797,
#13798,#13799,#13800,#13801,#13802,#13803,#13804,#13805,#13806,#13807,#13808,
#13809,#13810,#13811,#13812,#13813,#13814,#13815,#13816,#13817,#13818,#13819,
#13820,#13821,#13822,#13823,#13824,#13825,#13826,#13827,#13828,#13829,#13830,
#13831,#13832,#13833,#13834,#13835,#13836,#13837,#13838,#13839,#13840,#13841,
#13842,#13843,#13844,#13845,#13846,#13847,#13848,#13849,#13850,#13851,#13852,
#13853,#13854,#13855,#13856,#13857,#13858,#13859,#13860,#13861,#13862),
(#13863,#13864,#13865,#13866,#13867,#13868,#13869,#13870,#13871,#13872,
#13873,#13874,#13875,#13876,#13877,#13878,#13879,#13880,#13881,#13882,#13883,
#13884,#13885,#13886,#13887,#13888,#13889,#13890,#13891,#13892,#13893,#13894,
#13895,#13896,#13897,#13898,#13899,#13900,#13901,#13902,#13903,#13904,#13905,
#13906,#13907,#13908,#13909,#13910,#13911,#13912,#13913,#13914,#13915,#13916,
#13917,#13918,#13919,#13920,#13921,#13922,#13923,#13924,#13925,#13926,#13927,
#13928,#13929,#13930,#13931,#13932,#13933,#13934,#13935,#13936,#13937),
(#13938,#13939,#13940,#13941,#13942,#13943,#13944,#13945,#13946,#13947,
#13948,#13949,#13950,#13951,#13952,#13953,#13954,#13955,#13956,#13957,#13958,
#13959,#13960,#13961,#13962,#13963,#13964,#13965,#13966,#13967,#13968,#13969,
#13970,#13971,#13972,#13973,#13974,#13975,#13976,#13977,#13978,#13979,#13980,
#13981,#13982,#13983,#13984,#13985,#13986,#13987,#13988,#13989,#13990,#13991,
#13992,#13993,#13994,#13995,#13996,#13997,#13998,#13999,#14000,#14001,#14002,
#14003,#14004,#14005,#14006,#14007,#14008,#14009,#14010,#14011,#14012),
(#14013,#14014,#14015,#14016,#14017,#14018,#14019,#14020,#14021,#14022,
#14023,#14024,#14025,#14026,#14027,#14028,#14029,#14030,#14031,#14032,#14033,
#14034,#14035,#14036,#14037,#14038,#14039,#14040,#14041,#14042,#14043,#14044,
#14045,#14046,#14047,#14048,#14049,#14050,#14051,#14052,#14053,#14054,#14055,
#14056,#14057,#14058,#14059,#14060,#14061,#14062,#14063,#14064,#14065,#14066,
#14067,#14068,#14069,#14070,#14071,#14072,#14073,#14074,#14075,#14076,#14077,
#14078,#14079,#14080,#14081,#14082,#14083,#14084,#14085,#14086,#14087),
(#14088,#14089,#14090,#14091,#14092,#14093,#14094,#14095,#14096,#14097,
#14098,#14099,#14100,#14101,#14102,#14103,#14104,#14105,#14106,#14107,#14108,
#14109,#14110,#14111,#14112,#14113,#14114,#14115,#14116,#14117,#14118,#14119,
#14120,#14121,#14122,#14123,#14124,#14125,#14126,#14127,#14128,#14129,#14130,
#14131,#14132,#14133,#14134,#14135,#14136,#14137,#14138,#14139,#14140,#14141,
#14142,#14143,#14144,#14145,#14146,#14147,#14148,#14149,#14150,#14151,#14152,
#14153,#14154,#14155,#14156,#14157,#14158,#14159,#14160,#14161,#14162),
(#14163,#14164,#14165,#14166,#14167,#14168,#14169,#14170,#14171,#14172,
#14173,#14174,#14175,#14176,#14177,#14178,#14179,#14180,#14181,#14182,#14183,
#14184,#14185,#14186,#14187,#14188,#14189,#14190,#14191,#14192,#14193,#14194,
#14195,#14196,#14197,#14198,#14199,#14200,#14201,#14202,#14203,#14204,#14205,
#14206,#14207,#14208,#14209,#14210,#14211,#14212,#14213,#14214,#14215,#14216,
#14217,#14218,#14219,#14220,#14221,#14222,#14223,#14224,#14225,#14226,#14227,
#14228,#14229,#14230,#14231,#14232,#14233,#14234,#14235,#14236,#14237),
(#14238,#14239,#14240,#14241,#14242,#14243,#14244,#14245,#14246,#14247,
#14248,#14249,#14250,#14251,#14252,#14253,#14254,#14255,#14256,#14257,#14258,
#14259,#14260,#14261,#14262,#14263,#14264,#14265,#14266,#14267,#14268,#14269,
#14270,#14271,#14272,#14273,#14274,#14275,#14276,#14277,#14278,#14279,#14280,
#14281,#14282,#14283,#14284,#14285,#14286,#14287,#14288,#14289,#14290,#14291,
#14292,#14293,#14294,#14295,#14296,#14297,#14298,#14299,#14300,#14301,#14302,
#14303,#14304,#14305,#14306,#14307,#14308,#14309,#14310,#14311,#14312),
(#14313,#14314,#14315,#14316,#14317,#14318,#14319,#14320,#14321,#14322,
#14323,#14324,#14325,#14326,#14327,#14328,#14329,#14330,#14331,#14332,#14333,
#14334,#14335,#14336,#14337,#14338,#14339,#14340,#14341,#14342,#14343,#14344,
#14345,#14346,#14347,#14348,#14349,#14350,#14351,#14352,#14353,#14354,#14355,
#14356,#14357,#14358,#14359,#14360,#14361,#14362,#14363,#14364,#14365,#14366,
#14367,#14368,#14369,#14370,#14371,#14372,#14373,#14374,#14375,#14376,#14377,
#14378,#14379,#14380,#14381,#14382,#14383,#14384,#14385,#14386,#14387),
(#14388,#14389,#14390,#14391,#14392,#14393,#14394,#14395,#14396,#14397,
#14398,#14399,#14400,#14401,#14402,#14403,#14404,#14405,#14406,#14407,#14408,
#14409,#14410,#14411,#14412,#14413,#14414,#14415,#14416,#14417,#14418,#14419,
#14420,#14421,#14422,#14423,#14424,#14425,#14426,#14427,#14428,#14429,#14430,
#14431,#14432,#14433,#14434,#14435,#14436,#14437,#14438,#14439,#14440,#14441,
#14442,#14443,#14444,#14445,#14446,#14447,#14448,#14449,#14450,#14451,#14452,
#14453,#14454,#14455,#14456,#14457,#14458,#14459,#14460,#14461,#14462),
(#14463,#14464,#14465,#14466,#14467,#14468,#14469,#14470,#14471,#14472,
#14473,#14474,#14475,#14476,#14477,#14478,#14479,#14480,#14481,#14482,#14483,
#14484,#14485,#14486,#14487,#14488,#14489,#14490,#14491,#14492,#14493,#14494,
#14495,#14496,#14497,#14498,#14499,#14500,#14501,#14502,#14503,#14504,#14505,
#14506,#14507,#14508,#14509,#14510,#14511,#14512,#14513,#14514,#14515,#14516,
#14517,#14518,#14519,#14520,#14521,#14522,#14523,#14524,#14525,#14526,#14527,
#14528,#14529,#14530,#14531,#14532,#14533,#14534,#14535,#14536,#14537),
(#14538,#14539,#14540,#14541,#14542,#14543,#14544,#14545,#14546,#14547,
#14548,#14549,#14550,#14551,#14552,#14553,#14554,#14555,#14556,#14557,#14558,
#14559,#14560,#14561,#14562,#14563,#14564,#14565,#14566,#14567,#14568,#14569,
#14570,#14571,#14572,#14573,#14574,#14575,#14576,#14577,#14578,#14579,#14580,
#14581,#14582,#14583,#14584,#14585,#14586,#14587,#14588,#14589,#14590,#14591,
#14592,#14593,#14594,#14595,#14596,#14597,#14598,#14599,#14600,#14601,#14602,
#14603,#14604,#14605,#14606,#14607,#14608,#14609,#14610,#14611,#14612),
(#14613,#14614,#14615,#14616,#14617,#14618,#14619,#14620,#14621,#14622,
#14623,#14624,#14625,#14626,#14627,#14628,#14629,#14630,#14631,#14632,#14633,
#14634,#14635,#14636,#14637,#14638,#14639,#14640,#14641,#14642,#14643,#14644,
#14645,#14646,#14647,#14648,#14649,#14650,#14651,#14652,#14653,#14654,#14655,
#14656,#14657,#14658,#14659,#14660,#14661,#14662,#14663,#14664,#14665,#14666,
#14667,#14668,#14669,#14670,#14671,#14672,#14673,#14674,#14675,#14676,#14677,
#14678,#14679,#14680,#14681,#14682,#14683,#14684,#14685,#14686,#14687),
(#14688,#14689,#14690,#14691,#14692,#14693,#14694,#14695,#14696,#14697,
#14698,#14699,#14700,#14701,#14702,#14703,#14704,#14705,#14706,#14707,#14708,
#14709,#14710,#14711,#14712,#14713,#14714,#14715,#14716,#14717,#14718,#14719,
#14720,#14721,#14722,#14723,#14724,#14725,#14726,#14727,#14728,#14729,#14730,
#14731,#14732,#14733,#14734,#14735,#14736,#14737,#14738,#14739,#14740,#14741,
#14742,#14743,#14744,#14745,#14746,#14747,#14748,#14749,#14750,#14751,#14752,
#14753,#14754,#14755,#14756,#14757,#14758,#14759,#14760,#14761,#14762),
(#14763,#14764,#14765,#14766,#14767,#14768,#14769,#14770,#14771,#14772,
#14773,#14774,#14775,#14776,#14777,#14778,#14779,#14780,#14781,#14782,#14783,
#14784,#14785,#14786,#14787,#14788,#14789,#14790,#14791,#14792,#14793,#14794,
#14795,#14796,#14797,#14798,#14799,#14800,#14801,#14802,#14803,#14804,#14805,
#14806,#14807,#14808,#14809,#14810,#14811,#14812,#14813,#14814,#14815,#14816,
#14817,#14818,#14819,#14820,#14821,#14822,#14823,#14824,#14825,#14826,#14827,
#14828,#14829,#14830,#14831,#14832,#14833,#14834,#14835,#14836,#14837),
(#14838,#14839,#14840,#14841,#14842,#14843,#14844,#14845,#14846,#14847,
#14848,#14849,#14850,#14851,#14852,#14853,#14854,#14855,#14856,#14857,#14858,
#14859,#14860,#14861,#14862,#14863,#14864,#14865,#14866,#14867,#14868,#14869,
#14870,#14871,#14872,#14873,#14874,#14875,#14876,#14877,#14878,#14879,#14880,
#14881,#14882,#14883,#14884,#14885,#14886,#14887,#14888,#14889,#14890,#14891,
#14892,#14893,#14894,#14895,#14896,#14897,#14898,#14899,#14900,#14901,#14902,
#14903,#14904,#14905,#14906,#14907,#14908,#14909,#14910,#14911,#14912),
(#14913,#14914,#14915,#14916,#14917,#14918,#14919,#14920,#14921,#14922,
#14923,#14924,#14925,#14926,#14927,#14928,#14929,#14930,#14931,#14932,#14933,
#14934,#14935,#14936,#14937,#14938,#14939,#14940,#14941,#14942,#14943,#14944,
#14945,#14946,#14947,#14948,#14949,#14950,#14951,#14952,#14953,#14954,#14955,
#14956,#14957,#14958,#14959,#14960,#14961,#14962,#14963,#14964,#14965,#14966,
#14967,#14968,#14969,#14970,#14971,#14972,#14973,#14974,#14975,#14976,#14977,
#14978,#14979,#14980,#14981,#14982,#14983,#14984,#14985,#14986,#14987),
(#14988,#14989,#14990,#14991,#14992,#14993,#14994,#14995,#14996,#14997,
#14998,#14999,#15000,#15001,#15002,#15003,#15004,#15005,#15006,#15007,#15008,
#15009,#15010,#15011,#15012,#15013,#15014,#15015,#15016,#15017,#15018,#15019,
#15020,#15021,#15022,#15023,#15024,#15025,#15026,#15027,#15028,#15029,#15030,
#15031,#15032,#15033,#15034,#15035,#15036,#15037,#15038,#15039,#15040,#15041,
#15042,#15043,#15044,#15045,#15046,#15047,#15048,#15049,#15050,#15051,#15052,
#15053,#15054,#15055,#15056,#15057,#15058,#15059,#15060,#15061,#15062),
(#15063,#15064,#15065,#15066,#15067,#15068,#15069,#15070,#15071,#15072,
#15073,#15074,#15075,#15076,#15077,#15078,#15079,#15080,#15081,#15082,#15083,
#15084,#15085,#15086,#15087,#15088,#15089,#15090,#15091,#15092,#15093,#15094,
#15095,#15096,#15097,#15098,#15099,#15100,#15101,#15102,#15103,#15104,#15105,
#15106,#15107,#15108,#15109,#15110,#15111,#15112,#15113,#15114,#15115,#15116,
#15117,#15118,#15119,#15120,#15121,#15122,#15123,#15124,#15125,#15126,#15127,
#15128,#15129,#15130,#15131,#15132,#15133,#15134,#15135,#15136,#15137)),
 .UNSPECIFIED.,.T.,.F.,.F.,(4,1,1,1,1,1,1,1,1,1,1,1,1,1,1,1,1,1,1,1,1,1,
1,1,1,1,4),(4,1,2,1,1,1,2,1,1,1,1,1,1,1,1,1,1,1,1,1,1,1,1,1,1,1,1,1,1,1,
1,1,1,1,1,1,1,1,1,1,1,1,1,1,1,1,1,1,1,1,1,1,1,1,1,1,1,1,1,1,1,1,2,1,1,1,
2,1,4),(-3.14159265358979,-3.11354271918274,-3.08549278477569,-3.02939291596159,
-2.91719317833338,-2.80499344070517,-2.69279370307697,-2.46839422782055,
-2.24399475256414,-2.01959527730772,-1.79519580205131,-1.34639685153848,
-0.448798950512828,0.,0.448798950512828,1.34639685153848,1.79519580205131,
2.01959527730772,2.24399475256414,2.46839422782055,2.69279370307697,2.80499344070517,
2.91719317833338,3.02939291596159,3.08549278477569,3.11354271918274,3.14159265358979),
(0.,0.785398163397448,1.5707963267949,2.15984494934298,2.74889357189107,
2.94524311274043,3.14159265358979,4.04725491075748,4.34914232981337,4.95291716792516,
5.55669200603695,6.16046684414874,6.76424168226052,7.36801652037231,7.9717913584841,
8.57556619659589,9.17934103470768,9.78311587281947,10.3868907109313,10.990665549043,
11.5944403871548,12.1982152252666,12.8019900633784,13.6070231808608,14.4120562983432,
15.2170894158256,16.0221225333079,16.8271556507903,17.6321887682727,18.4372218857551,
19.2422550032375,20.0472881207199,20.8523212382023,21.6573543556846,22.462387473167,
23.2674205906494,24.0724537081318,24.8774868256142,25.6825199430966,26.4875530605789,
27.2925861780613,28.0976192955437,28.9026524130261,29.7076855305085,30.5127186479909,
31.3177517654733,32.1227848829556,32.7265597210674,33.3303345591792,33.934109397291,
34.5378842354028,35.1416590735146,35.7454339116264,36.3492087497382,36.9529835878499,
37.5567584259617,38.1605332640735,38.7643081021853,39.3680829402971,39.9718577784089,
40.5756326165207,41.1794074546325,41.7831822927443,41.9795318335936,42.175881374443,
42.5685804561417,43.3539786195392,44.1393767829366,44.9247749463341),
 .UNSPECIFIED.);
#42=B_SPLINE_SURFACE_WITH_KNOTS('',3,3,((#15498,#15499,#15500,#15501),(#15502,
#15503,#15504,#15505),(#15506,#15507,#15508,#15509),(#15510,#15511,#15512,
#15513),(#15514,#15515,#15516,#15517)),.UNSPECIFIED.,.F.,.F.,.F.,(4,1,4),
(4,4),(0.,0.571428571428571,1.),(0.,0.378968409927577),.UNSPECIFIED.);
#43=B_SPLINE_SURFACE_WITH_KNOTS('',3,3,((#15526,#15527,#15528,#15529),(#15530,
#15531,#15532,#15533),(#15534,#15535,#15536,#15537),(#15538,#15539,#15540,
#15541),(#15542,#15543,#15544,#15545)),.UNSPECIFIED.,.F.,.F.,.F.,(4,1,4),
(4,4),(0.,0.571428571428571,1.),(0.,0.378968409927577),.UNSPECIFIED.);
#44=B_SPLINE_SURFACE_WITH_KNOTS('',3,3,((#15555,#15556,#15557,#15558),(#15559,
#15560,#15561,#15562),(#15563,#15564,#15565,#15566),(#15567,#15568,#15569,
#15570),(#15571,#15572,#15573,#15574)),.UNSPECIFIED.,.F.,.F.,.F.,(4,1,4),
(4,4),(0.,0.571428571428571,1.),(0.,0.378968409927577),.UNSPECIFIED.);
#45=B_SPLINE_SURFACE_WITH_KNOTS('',3,3,((#15584,#15585,#15586,#15587),(#15588,
#15589,#15590,#15591),(#15592,#15593,#15594,#15595),(#15596,#15597,#15598,
#15599),(#15600,#15601,#15602,#15603)),.UNSPECIFIED.,.F.,.F.,.F.,(4,1,4),
(4,4),(0.,0.571428571428571,1.),(0.,0.378968409927577),.UNSPECIFIED.);
#46=B_SPLINE_SURFACE_WITH_KNOTS('',3,3,((#15613,#15614,#15615,#15616),(#15617,
#15618,#15619,#15620),(#15621,#15622,#15623,#15624),(#15625,#15626,#15627,
#15628),(#15629,#15630,#15631,#15632)),.UNSPECIFIED.,.F.,.F.,.F.,(4,1,4),
(4,4),(0.,0.571428571428571,1.),(0.,0.378968409927577),.UNSPECIFIED.);
#47=B_SPLINE_SURFACE_WITH_KNOTS('',3,3,((#15642,#15643,#15644,#15645),(#15646,
#15647,#15648,#15649),(#15650,#15651,#15652,#15653),(#15654,#15655,#15656,
#15657),(#15658,#15659,#15660,#15661)),.UNSPECIFIED.,.F.,.F.,.F.,(4,1,4),
(4,4),(0.,0.571428571428571,1.),(0.,0.378968409927577),.UNSPECIFIED.);
#48=B_SPLINE_SURFACE_WITH_KNOTS('',3,3,((#15702,#15703,#15704,#15705),(#15706,
#15707,#15708,#15709),(#15710,#15711,#15712,#15713),(#15714,#15715,#15716,
#15717),(#15718,#15719,#15720,#15721)),.UNSPECIFIED.,.F.,.F.,.F.,(4,1,4),
(4,4),(0.,0.571428571428571,1.),(0.,0.378968409927577),.UNSPECIFIED.);
#49=B_SPLINE_SURFACE_WITH_KNOTS('',3,3,((#15730,#15731,#15732,#15733),(#15734,
#15735,#15736,#15737),(#15738,#15739,#15740,#15741),(#15742,#15743,#15744,
#15745),(#15746,#15747,#15748,#15749)),.UNSPECIFIED.,.F.,.F.,.F.,(4,1,4),
(4,4),(0.,0.571428571428571,1.),(0.,0.378968409927577),.UNSPECIFIED.);
#50=B_SPLINE_SURFACE_WITH_KNOTS('',3,3,((#15756,#15757,#15758,#15759),(#15760,
#15761,#15762,#15763),(#15764,#15765,#15766,#15767),(#15768,#15769,#15770,
#15771),(#15772,#15773,#15774,#15775)),.UNSPECIFIED.,.F.,.F.,.F.,(4,1,4),
(4,4),(0.,0.571428571428571,1.),(0.,0.378968409927577),.UNSPECIFIED.);
#51=B_SPLINE_SURFACE_WITH_KNOTS('',3,3,((#15781,#15782,#15783,#15784),(#15785,
#15786,#15787,#15788),(#15789,#15790,#15791,#15792),(#15793,#15794,#15795,
#15796),(#15797,#15798,#15799,#15800)),.UNSPECIFIED.,.F.,.F.,.F.,(4,1,4),
(4,4),(0.,0.571428571428571,1.),(0.,0.378968409927577),.UNSPECIFIED.);
#52=B_SPLINE_SURFACE_WITH_KNOTS('',3,3,((#15806,#15807,#15808,#15809),(#15810,
#15811,#15812,#15813),(#15814,#15815,#15816,#15817),(#15818,#15819,#15820,
#15821),(#15822,#15823,#15824,#15825)),.UNSPECIFIED.,.F.,.F.,.F.,(4,1,4),
(4,4),(0.,0.571428571428571,1.),(0.,0.378968409927577),.UNSPECIFIED.);
#53=B_SPLINE_SURFACE_WITH_KNOTS('',3,3,((#15833,#15834,#15835,#15836),(#15837,
#15838,#15839,#15840),(#15841,#15842,#15843,#15844),(#15845,#15846,#15847,
#15848),(#15849,#15850,#15851,#15852)),.UNSPECIFIED.,.F.,.F.,.F.,(4,1,4),
(4,4),(0.,0.571428571428571,1.),(0.,0.378968409927577),.UNSPECIFIED.);
#54=ITEM_DEFINED_TRANSFORMATION($,$,#7328,#7495);
#55=ITEM_DEFINED_TRANSFORMATION($,$,#7607,#7771);
#56=ITEM_DEFINED_TRANSFORMATION($,$,#7773,#7859);
#57=ITEM_DEFINED_TRANSFORMATION($,$,#7273,#8140);
#58=ITEM_DEFINED_TRANSFORMATION($,$,#7327,#8141);
#59=ITEM_DEFINED_TRANSFORMATION($,$,#7579,#8142);
#60=ITEM_DEFINED_TRANSFORMATION($,$,#7579,#8143);
#61=ITEM_DEFINED_TRANSFORMATION($,$,#7579,#8144);
#62=ITEM_DEFINED_TRANSFORMATION($,$,#7496,#8145);
#63=ITEM_DEFINED_TRANSFORMATION($,$,#8042,#8146);
#64=ITEM_DEFINED_TRANSFORMATION($,$,#8042,#8147);
#65=ITEM_DEFINED_TRANSFORMATION($,$,#8042,#8148);
#66=ITEM_DEFINED_TRANSFORMATION($,$,#8042,#8149);
#67=ITEM_DEFINED_TRANSFORMATION($,$,#7568,#8150);
#68=ITEM_DEFINED_TRANSFORMATION($,$,#7579,#8151);
#69=ITEM_DEFINED_TRANSFORMATION($,$,#8042,#8152);
#70=ITEM_DEFINED_TRANSFORMATION($,$,#8042,#8153);
#71=ITEM_DEFINED_TRANSFORMATION($,$,#8042,#8154);
#72=ITEM_DEFINED_TRANSFORMATION($,$,#8042,#8155);
#73=ITEM_DEFINED_TRANSFORMATION($,$,#7591,#8156);
#74=ITEM_DEFINED_TRANSFORMATION($,$,#7860,#8157);
#75=ITEM_DEFINED_TRANSFORMATION($,$,#7606,#8158);
#76=ITEM_DEFINED_TRANSFORMATION($,$,#7772,#8159);
#77=ITEM_DEFINED_TRANSFORMATION($,$,#7772,#8160);
#78=ITEM_DEFINED_TRANSFORMATION($,$,#7772,#8161);
#79=ITEM_DEFINED_TRANSFORMATION($,$,#7772,#8162);
#80=ITEM_DEFINED_TRANSFORMATION($,$,#7860,#8163);
#81=ITEM_DEFINED_TRANSFORMATION($,$,#7894,#8164);
#82=ITEM_DEFINED_TRANSFORMATION($,$,#7936,#8165);
#83=ITEM_DEFINED_TRANSFORMATION($,$,#8042,#8166);
#84=ITEM_DEFINED_TRANSFORMATION($,$,#8042,#8167);
#85=ITEM_DEFINED_TRANSFORMATION($,$,#8042,#8168);
#86=ITEM_DEFINED_TRANSFORMATION($,$,#8042,#8169);
#87=ITEM_DEFINED_TRANSFORMATION($,$,#8038,#8170);
#88=ITEM_DEFINED_TRANSFORMATION($,$,#8038,#8171);
#89=ITEM_DEFINED_TRANSFORMATION($,$,#8038,#8172);
#90=ITEM_DEFINED_TRANSFORMATION($,$,#8038,#8173);
#91=ITEM_DEFINED_TRANSFORMATION($,$,#8042,#8307);
#92=ITEM_DEFINED_TRANSFORMATION($,$,#8042,#8308);
#93=ITEM_DEFINED_TRANSFORMATION($,$,#8042,#8309);
#94=ITEM_DEFINED_TRANSFORMATION($,$,#8042,#8310);
#95=ITEM_DEFINED_TRANSFORMATION($,$,#8174,#8311);
#96=ITEM_DEFINED_TRANSFORMATION($,$,#8244,#8312);
#97=ITEM_DEFINED_TRANSFORMATION($,$,#8298,#8313);
#98=ITEM_DEFINED_TRANSFORMATION($,$,#7272,#8314);
#99=ITEM_DEFINED_TRANSFORMATION($,$,#7904,#8315);
#100=ITEM_DEFINED_TRANSFORMATION($,$,#7904,#8316);
#101=ITEM_DEFINED_TRANSFORMATION($,$,#7935,#8317);
#102=ITEM_DEFINED_TRANSFORMATION($,$,#8041,#8318);
#103=(
REPRESENTATION_RELATIONSHIP($,$,#16442,#16441)
REPRESENTATION_RELATIONSHIP_WITH_TRANSFORMATION(#54)
SHAPE_REPRESENTATION_RELATIONSHIP()
);
#104=(
REPRESENTATION_RELATIONSHIP($,$,#16448,#16447)
REPRESENTATION_RELATIONSHIP_WITH_TRANSFORMATION(#55)
SHAPE_REPRESENTATION_RELATIONSHIP()
);
#105=(
REPRESENTATION_RELATIONSHIP($,$,#16450,#16449)
REPRESENTATION_RELATIONSHIP_WITH_TRANSFORMATION(#56)
SHAPE_REPRESENTATION_RELATIONSHIP()
);
#106=(
REPRESENTATION_RELATIONSHIP($,$,#16440,#16439)
REPRESENTATION_RELATIONSHIP_WITH_TRANSFORMATION(#57)
SHAPE_REPRESENTATION_RELATIONSHIP()
);
#107=(
REPRESENTATION_RELATIONSHIP($,$,#16441,#16439)
REPRESENTATION_RELATIONSHIP_WITH_TRANSFORMATION(#58)
SHAPE_REPRESENTATION_RELATIONSHIP()
);
#108=(
REPRESENTATION_RELATIONSHIP($,$,#16445,#16439)
REPRESENTATION_RELATIONSHIP_WITH_TRANSFORMATION(#59)
SHAPE_REPRESENTATION_RELATIONSHIP()
);
#109=(
REPRESENTATION_RELATIONSHIP($,$,#16445,#16439)
REPRESENTATION_RELATIONSHIP_WITH_TRANSFORMATION(#60)
SHAPE_REPRESENTATION_RELATIONSHIP()
);
#110=(
REPRESENTATION_RELATIONSHIP($,$,#16445,#16439)
REPRESENTATION_RELATIONSHIP_WITH_TRANSFORMATION(#61)
SHAPE_REPRESENTATION_RELATIONSHIP()
);
#111=(
REPRESENTATION_RELATIONSHIP($,$,#16443,#16439)
REPRESENTATION_RELATIONSHIP_WITH_TRANSFORMATION(#62)
SHAPE_REPRESENTATION_RELATIONSHIP()
);
#112=(
REPRESENTATION_RELATIONSHIP($,$,#16458,#16439)
REPRESENTATION_RELATIONSHIP_WITH_TRANSFORMATION(#63)
SHAPE_REPRESENTATION_RELATIONSHIP()
);
#113=(
REPRESENTATION_RELATIONSHIP($,$,#16458,#16439)
REPRESENTATION_RELATIONSHIP_WITH_TRANSFORMATION(#64)
SHAPE_REPRESENTATION_RELATIONSHIP()
);
#114=(
REPRESENTATION_RELATIONSHIP($,$,#16458,#16439)
REPRESENTATION_RELATIONSHIP_WITH_TRANSFORMATION(#65)
SHAPE_REPRESENTATION_RELATIONSHIP()
);
#115=(
REPRESENTATION_RELATIONSHIP($,$,#16458,#16439)
REPRESENTATION_RELATIONSHIP_WITH_TRANSFORMATION(#66)
SHAPE_REPRESENTATION_RELATIONSHIP()
);
#116=(
REPRESENTATION_RELATIONSHIP($,$,#16444,#16439)
REPRESENTATION_RELATIONSHIP_WITH_TRANSFORMATION(#67)
SHAPE_REPRESENTATION_RELATIONSHIP()
);
#117=(
REPRESENTATION_RELATIONSHIP($,$,#16445,#16439)
REPRESENTATION_RELATIONSHIP_WITH_TRANSFORMATION(#68)
SHAPE_REPRESENTATION_RELATIONSHIP()
);
#118=(
REPRESENTATION_RELATIONSHIP($,$,#16458,#16439)
REPRESENTATION_RELATIONSHIP_WITH_TRANSFORMATION(#69)
SHAPE_REPRESENTATION_RELATIONSHIP()
);
#119=(
REPRESENTATION_RELATIONSHIP($,$,#16458,#16439)
REPRESENTATION_RELATIONSHIP_WITH_TRANSFORMATION(#70)
SHAPE_REPRESENTATION_RELATIONSHIP()
);
#120=(
REPRESENTATION_RELATIONSHIP($,$,#16458,#16439)
REPRESENTATION_RELATIONSHIP_WITH_TRANSFORMATION(#71)
SHAPE_REPRESENTATION_RELATIONSHIP()
);
#121=(
REPRESENTATION_RELATIONSHIP($,$,#16458,#16439)
REPRESENTATION_RELATIONSHIP_WITH_TRANSFORMATION(#72)
SHAPE_REPRESENTATION_RELATIONSHIP()
);
#122=(
REPRESENTATION_RELATIONSHIP($,$,#16446,#16439)
REPRESENTATION_RELATIONSHIP_WITH_TRANSFORMATION(#73)
SHAPE_REPRESENTATION_RELATIONSHIP()
);
#123=(
REPRESENTATION_RELATIONSHIP($,$,#16451,#16439)
REPRESENTATION_RELATIONSHIP_WITH_TRANSFORMATION(#74)
SHAPE_REPRESENTATION_RELATIONSHIP()
);
#124=(
REPRESENTATION_RELATIONSHIP($,$,#16447,#16439)
REPRESENTATION_RELATIONSHIP_WITH_TRANSFORMATION(#75)
SHAPE_REPRESENTATION_RELATIONSHIP()
);
#125=(
REPRESENTATION_RELATIONSHIP($,$,#16449,#16439)
REPRESENTATION_RELATIONSHIP_WITH_TRANSFORMATION(#76)
SHAPE_REPRESENTATION_RELATIONSHIP()
);
#126=(
REPRESENTATION_RELATIONSHIP($,$,#16449,#16439)
REPRESENTATION_RELATIONSHIP_WITH_TRANSFORMATION(#77)
SHAPE_REPRESENTATION_RELATIONSHIP()
);
#127=(
REPRESENTATION_RELATIONSHIP($,$,#16449,#16439)
REPRESENTATION_RELATIONSHIP_WITH_TRANSFORMATION(#78)
SHAPE_REPRESENTATION_RELATIONSHIP()
);
#128=(
REPRESENTATION_RELATIONSHIP($,$,#16449,#16439)
REPRESENTATION_RELATIONSHIP_WITH_TRANSFORMATION(#79)
SHAPE_REPRESENTATION_RELATIONSHIP()
);
#129=(
REPRESENTATION_RELATIONSHIP($,$,#16451,#16439)
REPRESENTATION_RELATIONSHIP_WITH_TRANSFORMATION(#80)
SHAPE_REPRESENTATION_RELATIONSHIP()
);
#130=(
REPRESENTATION_RELATIONSHIP($,$,#16452,#16439)
REPRESENTATION_RELATIONSHIP_WITH_TRANSFORMATION(#81)
SHAPE_REPRESENTATION_RELATIONSHIP()
);
#131=(
REPRESENTATION_RELATIONSHIP($,$,#16455,#16454)
REPRESENTATION_RELATIONSHIP_WITH_TRANSFORMATION(#82)
SHAPE_REPRESENTATION_RELATIONSHIP()
);
#132=(
REPRESENTATION_RELATIONSHIP($,$,#16458,#16454)
REPRESENTATION_RELATIONSHIP_WITH_TRANSFORMATION(#83)
SHAPE_REPRESENTATION_RELATIONSHIP()
);
#133=(
REPRESENTATION_RELATIONSHIP($,$,#16458,#16454)
REPRESENTATION_RELATIONSHIP_WITH_TRANSFORMATION(#84)
SHAPE_REPRESENTATION_RELATIONSHIP()
);
#134=(
REPRESENTATION_RELATIONSHIP($,$,#16458,#16454)
REPRESENTATION_RELATIONSHIP_WITH_TRANSFORMATION(#85)
SHAPE_REPRESENTATION_RELATIONSHIP()
);
#135=(
REPRESENTATION_RELATIONSHIP($,$,#16458,#16454)
REPRESENTATION_RELATIONSHIP_WITH_TRANSFORMATION(#86)
SHAPE_REPRESENTATION_RELATIONSHIP()
);
#136=(
REPRESENTATION_RELATIONSHIP($,$,#16456,#16454)
REPRESENTATION_RELATIONSHIP_WITH_TRANSFORMATION(#87)
SHAPE_REPRESENTATION_RELATIONSHIP()
);
#137=(
REPRESENTATION_RELATIONSHIP($,$,#16456,#16454)
REPRESENTATION_RELATIONSHIP_WITH_TRANSFORMATION(#88)
SHAPE_REPRESENTATION_RELATIONSHIP()
);
#138=(
REPRESENTATION_RELATIONSHIP($,$,#16456,#16454)
REPRESENTATION_RELATIONSHIP_WITH_TRANSFORMATION(#89)
SHAPE_REPRESENTATION_RELATIONSHIP()
);
#139=(
REPRESENTATION_RELATIONSHIP($,$,#16456,#16454)
REPRESENTATION_RELATIONSHIP_WITH_TRANSFORMATION(#90)
SHAPE_REPRESENTATION_RELATIONSHIP()
);
#140=(
REPRESENTATION_RELATIONSHIP($,$,#16458,#16457)
REPRESENTATION_RELATIONSHIP_WITH_TRANSFORMATION(#91)
SHAPE_REPRESENTATION_RELATIONSHIP()
);
#141=(
REPRESENTATION_RELATIONSHIP($,$,#16458,#16457)
REPRESENTATION_RELATIONSHIP_WITH_TRANSFORMATION(#92)
SHAPE_REPRESENTATION_RELATIONSHIP()
);
#142=(
REPRESENTATION_RELATIONSHIP($,$,#16458,#16457)
REPRESENTATION_RELATIONSHIP_WITH_TRANSFORMATION(#93)
SHAPE_REPRESENTATION_RELATIONSHIP()
);
#143=(
REPRESENTATION_RELATIONSHIP($,$,#16458,#16457)
REPRESENTATION_RELATIONSHIP_WITH_TRANSFORMATION(#94)
SHAPE_REPRESENTATION_RELATIONSHIP()
);
#144=(
REPRESENTATION_RELATIONSHIP($,$,#16459,#16457)
REPRESENTATION_RELATIONSHIP_WITH_TRANSFORMATION(#95)
SHAPE_REPRESENTATION_RELATIONSHIP()
);
#145=(
REPRESENTATION_RELATIONSHIP($,$,#16460,#16457)
REPRESENTATION_RELATIONSHIP_WITH_TRANSFORMATION(#96)
SHAPE_REPRESENTATION_RELATIONSHIP()
);
#146=(
REPRESENTATION_RELATIONSHIP($,$,#16461,#16457)
REPRESENTATION_RELATIONSHIP_WITH_TRANSFORMATION(#97)
SHAPE_REPRESENTATION_RELATIONSHIP()
);
#147=(
REPRESENTATION_RELATIONSHIP($,$,#16439,#16438)
REPRESENTATION_RELATIONSHIP_WITH_TRANSFORMATION(#98)
SHAPE_REPRESENTATION_RELATIONSHIP()
);
#148=(
REPRESENTATION_RELATIONSHIP($,$,#16453,#16438)
REPRESENTATION_RELATIONSHIP_WITH_TRANSFORMATION(#99)
SHAPE_REPRESENTATION_RELATIONSHIP()
);
#149=(
REPRESENTATION_RELATIONSHIP($,$,#16453,#16438)
REPRESENTATION_RELATIONSHIP_WITH_TRANSFORMATION(#100)
SHAPE_REPRESENTATION_RELATIONSHIP()
);
#150=(
REPRESENTATION_RELATIONSHIP($,$,#16454,#16438)
REPRESENTATION_RELATIONSHIP_WITH_TRANSFORMATION(#101)
SHAPE_REPRESENTATION_RELATIONSHIP()
);
#151=(
REPRESENTATION_RELATIONSHIP($,$,#16457,#16438)
REPRESENTATION_RELATIONSHIP_WITH_TRANSFORMATION(#102)
SHAPE_REPRESENTATION_RELATIONSHIP()
);
#152=CONTEXT_DEPENDENT_SHAPE_REPRESENTATION(#103,#16370);
#153=CONTEXT_DEPENDENT_SHAPE_REPRESENTATION(#104,#16377);
#154=CONTEXT_DEPENDENT_SHAPE_REPRESENTATION(#105,#16380);
#155=CONTEXT_DEPENDENT_SHAPE_REPRESENTATION(#106,#16389);
#156=CONTEXT_DEPENDENT_SHAPE_REPRESENTATION(#107,#16390);
#157=CONTEXT_DEPENDENT_SHAPE_REPRESENTATION(#108,#16391);
#158=CONTEXT_DEPENDENT_SHAPE_REPRESENTATION(#109,#16392);
#159=CONTEXT_DEPENDENT_SHAPE_REPRESENTATION(#110,#16393);
#160=CONTEXT_DEPENDENT_SHAPE_REPRESENTATION(#111,#16394);
#161=CONTEXT_DEPENDENT_SHAPE_REPRESENTATION(#112,#16395);
#162=CONTEXT_DEPENDENT_SHAPE_REPRESENTATION(#113,#16396);
#163=CONTEXT_DEPENDENT_SHAPE_REPRESENTATION(#114,#16397);
#164=CONTEXT_DEPENDENT_SHAPE_REPRESENTATION(#115,#16398);
#165=CONTEXT_DEPENDENT_SHAPE_REPRESENTATION(#116,#16399);
#166=CONTEXT_DEPENDENT_SHAPE_REPRESENTATION(#117,#16400);
#167=CONTEXT_DEPENDENT_SHAPE_REPRESENTATION(#118,#16401);
#168=CONTEXT_DEPENDENT_SHAPE_REPRESENTATION(#119,#16402);
#169=CONTEXT_DEPENDENT_SHAPE_REPRESENTATION(#120,#16403);
#170=CONTEXT_DEPENDENT_SHAPE_REPRESENTATION(#121,#16404);
#171=CONTEXT_DEPENDENT_SHAPE_REPRESENTATION(#122,#16405);
#172=CONTEXT_DEPENDENT_SHAPE_REPRESENTATION(#123,#16406);
#173=CONTEXT_DEPENDENT_SHAPE_REPRESENTATION(#124,#16407);
#174=CONTEXT_DEPENDENT_SHAPE_REPRESENTATION(#125,#16408);
#175=CONTEXT_DEPENDENT_SHAPE_REPRESENTATION(#126,#16409);
#176=CONTEXT_DEPENDENT_SHAPE_REPRESENTATION(#127,#16410);
#177=CONTEXT_DEPENDENT_SHAPE_REPRESENTATION(#128,#16411);
#178=CONTEXT_DEPENDENT_SHAPE_REPRESENTATION(#129,#16412);
#179=CONTEXT_DEPENDENT_SHAPE_REPRESENTATION(#130,#16413);
#180=CONTEXT_DEPENDENT_SHAPE_REPRESENTATION(#131,#16414);
#181=CONTEXT_DEPENDENT_SHAPE_REPRESENTATION(#132,#16415);
#182=CONTEXT_DEPENDENT_SHAPE_REPRESENTATION(#133,#16416);
#183=CONTEXT_DEPENDENT_SHAPE_REPRESENTATION(#134,#16417);
#184=CONTEXT_DEPENDENT_SHAPE_REPRESENTATION(#135,#16418);
#185=CONTEXT_DEPENDENT_SHAPE_REPRESENTATION(#136,#16419);
#186=CONTEXT_DEPENDENT_SHAPE_REPRESENTATION(#137,#16420);
#187=CONTEXT_DEPENDENT_SHAPE_REPRESENTATION(#138,#16421);
#188=CONTEXT_DEPENDENT_SHAPE_REPRESENTATION(#139,#16422);
#189=CONTEXT_DEPENDENT_SHAPE_REPRESENTATION(#140,#16426);
#190=CONTEXT_DEPENDENT_SHAPE_REPRESENTATION(#141,#16427);
#191=CONTEXT_DEPENDENT_SHAPE_REPRESENTATION(#142,#16428);
#192=CONTEXT_DEPENDENT_SHAPE_REPRESENTATION(#143,#16429);
#193=CONTEXT_DEPENDENT_SHAPE_REPRESENTATION(#144,#16430);
#194=CONTEXT_DEPENDENT_SHAPE_REPRESENTATION(#145,#16431);
#195=CONTEXT_DEPENDENT_SHAPE_REPRESENTATION(#146,#16432);
#196=CONTEXT_DEPENDENT_SHAPE_REPRESENTATION(#147,#16433);
#197=CONTEXT_DEPENDENT_SHAPE_REPRESENTATION(#148,#16434);
#198=CONTEXT_DEPENDENT_SHAPE_REPRESENTATION(#149,#16435);
#199=CONTEXT_DEPENDENT_SHAPE_REPRESENTATION(#150,#16436);
#200=CONTEXT_DEPENDENT_SHAPE_REPRESENTATION(#151,#16437);
#201=NEXT_ASSEMBLY_USAGE_OCCURRENCE('Component16:1','Component16:1',
'Component16:1',#16466,#16467,'Component16:1');
#202=NEXT_ASSEMBLY_USAGE_OCCURRENCE('Component17:1','Component17:1',
'Component17:1',#16472,#16473,'Component17:1');
#203=NEXT_ASSEMBLY_USAGE_OCCURRENCE('Component18:1','Component18:1',
'Component18:1',#16474,#16475,'Component18:1');
#204=NEXT_ASSEMBLY_USAGE_OCCURRENCE('Insulating body:1',
'Insulating body:1','Insulating body:1',#16464,#16465,
'Insulating body:1');
#205=NEXT_ASSEMBLY_USAGE_OCCURRENCE('Top electrode:1','Top electrode:1',
'Top electrode:1',#16464,#16466,'Top electrode:1');
#206=NEXT_ASSEMBLY_USAGE_OCCURRENCE('M4 Assembly rod:1',
'M4 Assembly rod:1','M4 Assembly rod:1',#16464,#16470,
'M4 Assembly rod:1');
#207=NEXT_ASSEMBLY_USAGE_OCCURRENCE('M4 Assembly rod:2',
'M4 Assembly rod:2','M4 Assembly rod:2',#16464,#16470,
'M4 Assembly rod:2');
#208=NEXT_ASSEMBLY_USAGE_OCCURRENCE('M4 Assembly rod:3',
'M4 Assembly rod:3','M4 Assembly rod:3',#16464,#16470,
'M4 Assembly rod:3');
#209=NEXT_ASSEMBLY_USAGE_OCCURRENCE('Insulating spacer:1',
'Insulating spacer:1','Insulating spacer:1',#16464,#16468,
'Insulating spacer:1');
#210=NEXT_ASSEMBLY_USAGE_OCCURRENCE('M4 Nut:1','M4 Nut:1','M4 Nut:1',#16464,
#16483,'M4 Nut:1');
#211=NEXT_ASSEMBLY_USAGE_OCCURRENCE('M4 Nut:2','M4 Nut:2','M4 Nut:2',#16464,
#16483,'M4 Nut:2');
#212=NEXT_ASSEMBLY_USAGE_OCCURRENCE('M4 Nut:3','M4 Nut:3','M4 Nut:3',#16464,
#16483,'M4 Nut:3');
#213=NEXT_ASSEMBLY_USAGE_OCCURRENCE('M4 Nut:4','M4 Nut:4','M4 Nut:4',#16464,
#16483,'M4 Nut:4');
#214=NEXT_ASSEMBLY_USAGE_OCCURRENCE('O-ring:1','O-ring:1','O-ring:1',#16464,
#16469,'O-ring:1');
#215=NEXT_ASSEMBLY_USAGE_OCCURRENCE('M4 Assembly rod:4',
'M4 Assembly rod:4','M4 Assembly rod:4',#16464,#16470,
'M4 Assembly rod:4');
#216=NEXT_ASSEMBLY_USAGE_OCCURRENCE('M4 Nut:5','M4 Nut:5','M4 Nut:5',#16464,
#16483,'M4 Nut:5');
#217=NEXT_ASSEMBLY_USAGE_OCCURRENCE('M4 Nut:6','M4 Nut:6','M4 Nut:6',#16464,
#16483,'M4 Nut:6');
#218=NEXT_ASSEMBLY_USAGE_OCCURRENCE('M4 Nut:7','M4 Nut:7','M4 Nut:7',#16464,
#16483,'M4 Nut:7');
#219=NEXT_ASSEMBLY_USAGE_OCCURRENCE('M4 Nut:8','M4 Nut:8','M4 Nut:8',#16464,
#16483,'M4 Nut:8');
#220=NEXT_ASSEMBLY_USAGE_OCCURRENCE('O-ring (1):1','O-ring (1):1',
'O-ring (1):1',#16464,#16471,'O-ring (1):1');
#221=NEXT_ASSEMBLY_USAGE_OCCURRENCE(
'M3 Locking screw (APTIOX-Spring only):1',
'M3 Locking screw (APTIOX-Spring only):1',
'M3 Locking screw (APTIOX-Spring only):1',#16464,#16476,
'M3 Locking screw (APTIOX-Spring only):1');
#222=NEXT_ASSEMBLY_USAGE_OCCURRENCE('Bottom electrode:1',
'Bottom electrode:1','Bottom electrode:1',#16464,#16472,
'Bottom electrode:1');
#223=NEXT_ASSEMBLY_USAGE_OCCURRENCE('Nut insulator:1','Nut insulator:1',
'Nut insulator:1',#16464,#16474,'Nut insulator:1');
#224=NEXT_ASSEMBLY_USAGE_OCCURRENCE('Nut insulator:2','Nut insulator:2',
'Nut insulator:2',#16464,#16474,'Nut insulator:2');
#225=NEXT_ASSEMBLY_USAGE_OCCURRENCE('Nut insulator:3','Nut insulator:3',
'Nut insulator:3',#16464,#16474,'Nut insulator:3');
#226=NEXT_ASSEMBLY_USAGE_OCCURRENCE('Nut insulator:4','Nut insulator:4',
'Nut insulator:4',#16464,#16474,'Nut insulator:4');
#227=NEXT_ASSEMBLY_USAGE_OCCURRENCE(
'M3 Locking screw (APTIOX-Spring only):2',
'M3 Locking screw (APTIOX-Spring only):2',
'M3 Locking screw (APTIOX-Spring only):2',#16464,#16476,
'M3 Locking screw (APTIOX-Spring only):2');
#228=NEXT_ASSEMBLY_USAGE_OCCURRENCE('Heating element:1',
'Heating element:1','Heating element:1',#16464,#16477,
'Heating element:1');
#229=NEXT_ASSEMBLY_USAGE_OCCURRENCE('Spring aligner:1',
'Spring aligner:1','Spring aligner:1',#16479,#16480,'Spring aligner:1');
#230=NEXT_ASSEMBLY_USAGE_OCCURRENCE('M4 Nut:13','M4 Nut:13','M4 Nut:13',
#16479,#16483,'M4 Nut:13');
#231=NEXT_ASSEMBLY_USAGE_OCCURRENCE('M4 Nut:14','M4 Nut:14','M4 Nut:14',
#16479,#16483,'M4 Nut:14');
#232=NEXT_ASSEMBLY_USAGE_OCCURRENCE('M4 Nut:15','M4 Nut:15','M4 Nut:15',
#16479,#16483,'M4 Nut:15');
#233=NEXT_ASSEMBLY_USAGE_OCCURRENCE('M4 Nut:16','M4 Nut:16','M4 Nut:16',
#16479,#16483,'M4 Nut:16');
#234=NEXT_ASSEMBLY_USAGE_OCCURRENCE('Spring 16mm:1','Spring 16mm:1',
'Spring 16mm:1',#16479,#16481,'Spring 16mm:1');
#235=NEXT_ASSEMBLY_USAGE_OCCURRENCE('Spring 16mm:2','Spring 16mm:2',
'Spring 16mm:2',#16479,#16481,'Spring 16mm:2');
#236=NEXT_ASSEMBLY_USAGE_OCCURRENCE('Spring 16mm:3','Spring 16mm:3',
'Spring 16mm:3',#16479,#16481,'Spring 16mm:3');
#237=NEXT_ASSEMBLY_USAGE_OCCURRENCE('Spring 16mm:4','Spring 16mm:4',
'Spring 16mm:4',#16479,#16481,'Spring 16mm:4');
#238=NEXT_ASSEMBLY_USAGE_OCCURRENCE('M4 Nut:9','M4 Nut:9','M4 Nut:9',#16482,
#16483,'M4 Nut:9');
#239=NEXT_ASSEMBLY_USAGE_OCCURRENCE('M4 Nut:10','M4 Nut:10','M4 Nut:10',
#16482,#16483,'M4 Nut:10');
#240=NEXT_ASSEMBLY_USAGE_OCCURRENCE('M4 Nut:11','M4 Nut:11','M4 Nut:11',
#16482,#16483,'M4 Nut:11');
#241=NEXT_ASSEMBLY_USAGE_OCCURRENCE('M4 Nut:12','M4 Nut:12','M4 Nut:12',
#16482,#16483,'M4 Nut:12');
#242=NEXT_ASSEMBLY_USAGE_OCCURRENCE('Top Cap:1','Top Cap:1','Top Cap:1',
#16482,#16484,'Top Cap:1');
#243=NEXT_ASSEMBLY_USAGE_OCCURRENCE('Support Cap:1','Support Cap:1',
'Support Cap:1',#16482,#16485,'Support Cap:1');
#244=NEXT_ASSEMBLY_USAGE_OCCURRENCE('Load cell (1):1','Load cell (1):1',
'Load cell (1):1',#16482,#16486,'Load cell (1):1');
#245=NEXT_ASSEMBLY_USAGE_OCCURRENCE('APTIOX:1','APTIOX:1','APTIOX:1',#16463,
#16464,'APTIOX:1');
#246=NEXT_ASSEMBLY_USAGE_OCCURRENCE('Banana plug 2MM:1',
'Banana plug 2MM:1','Banana plug 2MM:1',#16463,#16478,
'Banana plug 2MM:1');
#247=NEXT_ASSEMBLY_USAGE_OCCURRENCE('Banana plug 2MM:2',
'Banana plug 2MM:2','Banana plug 2MM:2',#16463,#16478,
'Banana plug 2MM:2');
#248=NEXT_ASSEMBLY_USAGE_OCCURRENCE('APTIOX-Spring:1','APTIOX-Spring:1',
'APTIOX-Spring:1',#16463,#16479,'APTIOX-Spring:1');
#249=NEXT_ASSEMBLY_USAGE_OCCURRENCE('APTIOX-Pmon:1','APTIOX-Pmon:1',
'APTIOX-Pmon:1',#16463,#16482,'APTIOX-Pmon:1');
#250=B_SPLINE_CURVE_WITH_KNOTS('',3,(#11104,#11105,#11106,#11107,#11108,
#11109,#11110,#11111,#11112,#11113,#11114,#11115,#11116,#11117,#11118,#11119,
#11120,#11121),.UNSPECIFIED.,.F.,.F.,(4,2,2,2,2,2,2,2,4),(-0.602817552944456,
-0.565141451049654,-0.527465349154852,-0.489789256931597,-0.452113164708342,
-0.414437072485087,-0.376760980261831,-0.33908487836703,-0.301408776472228),
 .UNSPECIFIED.);
#251=B_SPLINE_CURVE_WITH_KNOTS('',3,(#11122,#11123,#11124,#11125,#11126,
#11127,#11128,#11129,#11130,#11131,#11132,#11133,#11134,#11135,#11136,#11137,
#11138,#11139),.UNSPECIFIED.,.F.,.F.,(4,2,2,2,2,2,2,2,4),(-0.301408776472228,
-0.263732674577426,-0.226056572682625,-0.188380480459369,-0.150704388236114,
-0.113028296012859,-0.0753522037896034,-0.0376761018948017,0.),
 .UNSPECIFIED.);
#252=B_SPLINE_CURVE_WITH_KNOTS('',3,(#11580,#11581,#11582,#11583,#11584,
#11585,#11586,#11587,#11588,#11589,#11590,#11591,#11592,#11593,#11594,#11595,
#11596,#11597),.UNSPECIFIED.,.F.,.F.,(4,2,2,2,2,2,2,2,4),(-0.602817552944456,
-0.565141451049654,-0.527465349154853,-0.489789256931597,-0.452113164708342,
-0.414437072485087,-0.376760980261831,-0.33908487836703,-0.301408776472228),
 .UNSPECIFIED.);
#253=B_SPLINE_CURVE_WITH_KNOTS('',3,(#11598,#11599,#11600,#11601,#11602,
#11603,#11604,#11605,#11606,#11607,#11608,#11609,#11610,#11611,#11612,#11613,
#11614,#11615),.UNSPECIFIED.,.F.,.F.,(4,2,2,2,2,2,2,2,4),(-0.301408776472228,
-0.263732674577426,-0.226056572682625,-0.188380480459369,-0.150704388236114,
-0.113028296012859,-0.0753522037896034,-0.0376761018948017,0.),
 .UNSPECIFIED.);
#254=B_SPLINE_CURVE_WITH_KNOTS('',3,(#12331,#12332,#12333,#12334,#12335,
#12336,#12337,#12338,#12339,#12340),.UNSPECIFIED.,.T.,.F.,(4,1,1,1,1,1,
1,4),(-6.28318530717959,-5.38558740615393,-4.48798950512828,-3.59039160410262,
-2.69279370307697,-1.79519580205131,-0.897597901025655,0.),
 .UNSPECIFIED.);
#255=B_SPLINE_CURVE_WITH_KNOTS('',3,(#12342,#12343,#12344,#12345,#12346,
#12347,#12348,#12349,#12350,#12351,#12352,#12353,#12354,#12355,#12356,#12357),
 .UNSPECIFIED.,.F.,.F.,(4,1,1,1,1,1,1,1,1,1,1,1,1,4),(1.,1.07142857142857,
1.14285714285714,1.17857142857143,1.21428571428571,1.25,1.28571428571429,
1.32142857142857,1.35714285714286,1.42857142857143,1.57142857142857,1.71428571428571,
1.85714285714286,2.),.UNSPECIFIED.);
#256=B_SPLINE_CURVE_WITH_KNOTS('',3,(#12358,#12359,#12360,#12361,#12362,
#12363,#12364,#12365,#12366,#12367,#12368,#12369,#12370,#12371,#12372,#12373,
#12374,#12375,#12376,#12377,#12378,#12379,#12380,#12381,#12382,#12383,#12384,
#12385,#12386,#12387,#12388,#12389,#12390,#12391,#12392,#12393,#12394,#12395,
#12396,#12397,#12398,#12399,#12400,#12401,#12402,#12403,#12404,#12405,#12406,
#12407,#12408,#12409,#12410,#12411,#12412,#12413,#12414,#12415,#12416,#12417,
#12418,#12419,#12420,#12421,#12422,#12423,#12424,#12425,#12426,#12427,#12428,
#12429,#12430,#12431,#12432,#12433,#12434,#12435,#12436,#12437,#12438,#12439,
#12440,#12441,#12442,#12443,#12444,#12445,#12446,#12447,#12448,#12449,#12450,
#12451,#12452,#12453,#12454,#12455,#12456,#12457,#12458,#12459,#12460,#12461,
#12462,#12463,#12464,#12465,#12466,#12467,#12468,#12469,#12470,#12471,#12472,
#12473,#12474,#12475,#12476,#12477,#12478,#12479,#12480,#12481,#12482,#12483,
#12484,#12485,#12486,#12487,#12488,#12489,#12490,#12491,#12492,#12493,#12494,
#12495,#12496,#12497,#12498,#12499,#12500,#12501,#12502,#12503,#12504,#12505,
#12506,#12507,#12508,#12509,#12510,#12511,#12512,#12513,#12514,#12515,#12516,
#12517,#12518,#12519,#12520,#12521,#12522,#12523,#12524,#12525,#12526,#12527,
#12528,#12529,#12530,#12531,#12532,#12533,#12534,#12535,#12536,#12537,#12538,
#12539,#12540,#12541,#12542,#12543,#12544,#12545,#12546,#12547,#12548,#12549,
#12550,#12551,#12552,#12553,#12554,#12555,#12556,#12557,#12558,#12559,#12560,
#12561,#12562,#12563,#12564,#12565,#12566,#12567,#12568,#12569,#12570,#12571,
#12572,#12573,#12574,#12575,#12576,#12577,#12578,#12579,#12580,#12581,#12582,
#12583,#12584,#12585,#12586,#12587,#12588,#12589),.UNSPECIFIED.,.T.,.F.,
(4,3,3,3,3,3,3,3,3,3,3,3,3,3,3,3,3,3,3,3,3,3,3,3,3,3,3,3,3,3,3,3,3,3,3,
3,3,3,3,3,3,3,3,3,3,3,3,3,3,3,3,3,3,3,3,3,3,3,3,3,3,3,3,3,3,3,3,3,3,3,3,
3,3,3,3,3,3,4),(-0.598642106258319,-0.589646121492758,-0.572420919715024,
-0.561547407031509,-0.556524465938658,-0.538634890160241,-0.529690102271032,
-0.528146266379983,-0.527108640993953,-0.520745314381823,-0.51181705828017,
-0.50255011141735,-0.492561421544703,-0.490872538211774,-0.48950994159276,
-0.456075267014469,-0.449723381734805,-0.4466175627764,-0.443930816615684,
-0.431701082988768,-0.422640592436178,-0.410565882572871,-0.404067206082886,
-0.400225545776265,-0.363134229652993,-0.358497815137584,-0.356988605911879,
-0.356002528167823,-0.346907064418895,-0.338061031228651,-0.32953267667989,
-0.326042913529721,-0.323564589228127,-0.321891235088175,-0.321026184428279,
-0.303560289022515,-0.295386476213079,-0.288933579989452,-0.283736876512309,
-0.267449739658767,-0.259306171231996,-0.256783321309312,-0.255543861268602,
-0.254579407313176,-0.251162602805224,-0.242622326579189,-0.233830986370706,
-0.224747821275098,-0.220308378750841,-0.219394501225222,-0.218401222986085,
-0.186058981936529,-0.17797342167414,-0.174377279527486,-0.171368188077092,
-0.161434272499136,-0.153716740886973,-0.142933913394226,-0.133498939338072,
-0.132174863665044,-0.130842963764803,-0.0991485423548999,-0.0951867396786619,
-0.0939835647682387,-0.0930009901871423,-0.0847018004729813,-0.0766740902204904,
-0.0689893697977475,-0.0674541209449964,-0.0632382383859341,-0.0608599070717199,
-0.0600564766004816,-0.0450423574503612,-0.0354417210166364,-0.0284310208586257,
-0.0142155104293129,-0.00453851294128948,0.),.UNSPECIFIED.);
#257=B_SPLINE_CURVE_WITH_KNOTS('',3,(#12607,#12608,#12609,#12610,#12611,
#12612,#12613,#12614,#12615,#12616),.UNSPECIFIED.,.F.,.F.,(4,2,2,2,4),(-0.307884751183999,
-0.288612449572908,-0.269340147961817,-0.250126855674908,-0.230913563388),
 .UNSPECIFIED.);
#258=B_SPLINE_CURVE_WITH_KNOTS('',3,(#12617,#12618,#12619,#12620,#12621,
#12622,#12623,#12624,#12625,#12626,#12627,#12628,#12629,#12630,#12631,#12632,
#12633,#12634,#12635,#12636,#12637,#12638,#12639,#12640,#12641,#12642),
 .UNSPECIFIED.,.F.,.F.,(4,2,2,2,2,2,2,2,2,2,2,2,4),(-0.230913563388,-0.211700271101091,
-0.192486978814182,-0.173214677203091,-0.153942375592,-0.134670073980908,
-0.115397772369817,-0.0961844800829086,-0.0769711877959998,-0.0577578955090911,
-0.0385446032221823,-0.0192723016110912,0.),.UNSPECIFIED.);
#259=B_SPLINE_CURVE_WITH_KNOTS('',3,(#12646,#12647,#12648,#12649,#12650,
#12651,#12652,#12653,#12654,#12655,#12656,#12657,#12658,#12659,#12660,#12661,
#12662,#12663),.UNSPECIFIED.,.F.,.F.,(4,2,2,2,2,2,2,2,4),(0.0762729335551935,
0.0953315170701577,0.114390100585122,0.133467983847754,0.152545867110387,
0.17162375037302,0.190701633635652,0.209760217150616,0.228818800665581),
 .UNSPECIFIED.);
#260=B_SPLINE_CURVE_WITH_KNOTS('',3,(#12665,#12666,#12667,#12668,#12669,
#12670,#12671,#12672,#12673,#12674),.UNSPECIFIED.,.F.,.F.,(4,2,2,2,4),(0.,
0.0190778832626326,0.0381557665252652,0.0572143500402294,0.0762729335551935),
 .UNSPECIFIED.);
#261=B_SPLINE_CURVE_WITH_KNOTS('',3,(#12675,#12676,#12677,#12678,#12679,
#12680,#12681,#12682,#12683,#12684),.UNSPECIFIED.,.F.,.F.,(4,2,2,2,4),(0.228818800665581,
0.247877384180545,0.266935967695509,0.286013850958142,0.305091734220774),
 .UNSPECIFIED.);
#262=B_SPLINE_CURVE_WITH_KNOTS('',3,(#15139,#15140,#15141,#15142,#15143,
#15144,#15145,#15146,#15147,#15148,#15149,#15150,#15151,#15152,#15153,#15154,
#15155,#15156,#15157,#15158,#15159,#15160,#15161,#15162,#15163,#15164,#15165,
#15166,#15167,#15168,#15169,#15170,#15171,#15172,#15173,#15174,#15175,#15176,
#15177,#15178,#15179,#15180,#15181,#15182,#15183,#15184,#15185,#15186,#15187,
#15188,#15189,#15190,#15191,#15192,#15193,#15194,#15195,#15196,#15197,#15198,
#15199,#15200,#15201,#15202,#15203,#15204,#15205,#15206,#15207,#15208,#15209,
#15210,#15211,#15212,#15213,#15214,#15215,#15216,#15217,#15218,#15219,#15220,
#15221,#15222,#15223,#15224,#15225,#15226,#15227,#15228,#15229,#15230,#15231,
#15232,#15233,#15234,#15235,#15236,#15237,#15238,#15239,#15240,#15241,#15242,
#15243,#15244,#15245,#15246,#15247,#15248,#15249,#15250,#15251,#15252,#15253,
#15254,#15255,#15256,#15257,#15258,#15259,#15260,#15261,#15262,#15263,#15264,
#15265,#15266,#15267,#15268,#15269,#15270,#15271,#15272,#15273,#15274,#15275,
#15276,#15277,#15278,#15279,#15280,#15281,#15282,#15283,#15284,#15285,#15286,
#15287,#15288,#15289,#15290,#15291,#15292,#15293,#15294,#15295,#15296,#15297,
#15298,#15299,#15300,#15301,#15302,#15303,#15304,#15305,#15306,#15307,#15308,
#15309,#15310,#15311,#15312,#15313,#15314,#15315,#15316,#15317,#15318,#15319,
#15320,#15321,#15322,#15323,#15324,#15325,#15326,#15327,#15328,#15329,#15330,
#15331,#15332,#15333,#15334,#15335,#15336,#15337,#15338,#15339,#15340,#15341,
#15342,#15343,#15344,#15345,#15346,#15347,#15348,#15349,#15350,#15351,#15352,
#15353,#15354,#15355,#15356,#15357,#15358,#15359,#15360,#15361,#15362,#15363,
#15364,#15365,#15366,#15367,#15368,#15369,#15370,#15371,#15372,#15373,#15374,
#15375,#15376,#15377,#15378,#15379,#15380,#15381,#15382,#15383,#15384,#15385,
#15386,#15387,#15388),.UNSPECIFIED.,.T.,.F.,(4,3,3,3,3,3,3,3,3,3,3,3,3,
3,3,3,3,3,3,3,3,3,3,3,3,3,3,3,3,3,3,3,3,3,3,3,3,3,3,3,3,3,3,3,3,3,3,3,3,
3,3,3,3,3,3,3,3,3,3,3,3,3,3,3,3,3,3,3,3,3,3,3,3,3,3,3,3,3,3,3,3,3,3,4),
(0.289625268775347,0.292674916383387,0.295718542883791,0.301785162479733,
0.313818750722835,0.325689493841404,0.329142643638832,0.337401396700244,
0.351526325785622,0.360470976912926,0.367782794235283,0.371029095239679,
0.382924014169669,0.39643972262452,0.404861607630264,0.410208966794333,
0.426225078385689,0.436014376268382,0.443356349680402,0.444418929534454,
0.451975906592684,0.459029989092924,0.465382269916462,0.472794130100416,
0.473997046812755,0.474909389946949,0.486330074569441,0.497527772565774,
0.503531267705563,0.514104209546826,0.524677151388088,0.527228288623399,
0.533400655346057,0.536229972828573,0.538455696128096,0.539864216348658,
0.545890985931344,0.548970934956657,0.551125111211341,0.55191775551403,
0.561531845443398,0.569901182213384,0.574085850598377,0.574920911509155,
0.575647333391625,0.578270518983371,0.58494748306936,0.591729061324782,
0.598183753037218,0.599349614759493,0.600061953438984,0.612663672414005,
0.625055581561685,0.62742989853268,0.62912202469833,0.630261147212305,0.638358309731091,
0.643366595024268,0.651245278294384,0.659402560217643,0.663198773631174,
0.664425788509311,0.681433743671778,0.689772267525894,0.701798345902911,
0.705477048066847,0.707689332376656,0.713824424279928,0.727807806641943,
0.73889077164962,0.745489928610009,0.749306100498545,0.751422690101255,
0.765287399491176,0.781334565700008,0.791356017447069,0.795399437515537,
0.799196974371726,0.804123587749586,0.816765438827072,0.829248761455652,
0.835419877679565,0.838486065519626,0.84154153662306),.UNSPECIFIED.);
#263=B_SPLINE_CURVE_WITH_KNOTS('',3,(#15390,#15391,#15392,#15393,#15394,
#15395,#15396,#15397,#15398,#15399,#15400,#15401,#15402,#15403,#15404,#15405,
#15406,#15407,#15408,#15409,#15410,#15411,#15412,#15413,#15414,#15415,#15416,
#15417,#15418,#15419,#15420,#15421,#15422,#15423,#15424,#15425,#15426,#15427,
#15428,#15429,#15430,#15431,#15432,#15433,#15434,#15435,#15436,#15437,#15438,
#15439,#15440,#15441,#15442,#15443,#15444,#15445,#15446,#15447,#15448,#15449,
#15450,#15451,#15452,#15453,#15454,#15455,#15456,#15457,#15458,#15459,#15460,
#15461,#15462,#15463,#15464),.UNSPECIFIED.,.F.,.F.,(4,1,2,1,1,1,2,1,1,1,
1,1,1,1,1,1,1,1,1,1,1,1,1,1,1,1,1,1,1,1,1,1,1,1,1,1,1,1,1,1,1,1,1,1,1,1,
1,1,1,1,1,1,1,1,1,1,1,1,1,1,1,1,2,1,1,1,2,1,4),(0.,0.785398163397448,1.5707963267949,
2.15984494934298,2.74889357189107,2.94524311274043,3.14159265358979,4.04725491075748,
4.34914232981337,4.95291716792516,5.55669200603695,6.16046684414874,6.76424168226052,
7.36801652037231,7.9717913584841,8.57556619659589,9.17934103470768,9.78311587281947,
10.3868907109313,10.990665549043,11.5944403871548,12.1982152252666,12.8019900633784,
13.6070231808608,14.4120562983432,15.2170894158256,16.0221225333079,16.8271556507903,
17.6321887682727,18.4372218857551,19.2422550032375,20.0472881207199,20.8523212382023,
21.6573543556846,22.462387473167,23.2674205906494,24.0724537081318,24.8774868256142,
25.6825199430966,26.4875530605789,27.2925861780613,28.0976192955437,28.9026524130261,
29.7076855305085,30.5127186479909,31.3177517654733,32.1227848829556,32.7265597210674,
33.3303345591792,33.934109397291,34.5378842354028,35.1416590735146,35.7454339116264,
36.3492087497382,36.9529835878499,37.5567584259617,38.1605332640735,38.7643081021853,
39.3680829402971,39.9718577784089,40.5756326165207,41.1794074546325,41.7831822927443,
41.9795318335936,42.175881374443,42.5685804561417,43.3539786195392,44.1393767829366,
44.9247749463341),.UNSPECIFIED.);
#264=B_SPLINE_CURVE_WITH_KNOTS('',3,(#15465,#15466,#15467,#15468,#15469,
#15470,#15471,#15472,#15473,#15474,#15475,#15476,#15477,#15478,#15479,#15480,
#15481,#15482,#15483,#15484,#15485,#15486,#15487,#15488,#15489,#15490,#15491,
#15492,#15493),.UNSPECIFIED.,.T.,.F.,(4,1,1,1,1,1,1,1,1,1,1,1,1,1,1,1,1,
1,1,1,1,1,1,1,1,1,4),(-3.14159265358979,-3.11354271918274,-3.08549278477569,
-3.02939291596159,-2.91719317833338,-2.80499344070517,-2.69279370307697,
-2.46839422782055,-2.24399475256414,-2.01959527730772,-1.79519580205131,
-1.34639685153848,-0.448798950512828,0.,0.448798950512828,1.34639685153848,
1.79519580205131,2.01959527730772,2.24399475256414,2.46839422782055,2.69279370307697,
2.80499344070517,2.91719317833338,3.02939291596159,3.08549278477569,3.11354271918274,
3.14159265358979),.UNSPECIFIED.);
#265=B_SPLINE_CURVE_WITH_KNOTS('',3,(#15934,#15935,#15936,#15937,#15938,
#15939,#15940,#15941),.UNSPECIFIED.,.F.,.F.,(4,2,2,4),(-1.08111881684855,
-0.984577109937768,-0.886577562670599,-0.801814303753533),.UNSPECIFIED.);
#266=B_SPLINE_CURVE_WITH_KNOTS('',3,(#15948,#15949,#15950,#15951,#15952,
#15953,#15954,#15955,#15956,#15957,#15958,#15959,#15960),.UNSPECIFIED.,
 .F.,.F.,(4,2,2,3,2,4),(-0.175618565799172,-0.163789196184353,-0.0818945980921763,
0.,0.0842437255844999,0.102298113227616),.UNSPECIFIED.);
#267=B_SPLINE_CURVE_WITH_KNOTS('',3,(#15987,#15988,#15989,#15990,#15991,
#15992,#15993,#15994,#15995,#15996),.UNSPECIFIED.,.F.,.F.,(4,2,2,2,4),(-0.301030728867518,
-0.294685307970262,-0.196385173957066,-0.0981925869785329,-0.0756094025945521),
 .UNSPECIFIED.);
#268=B_SPLINE_CURVE_WITH_KNOTS('',3,(#16002,#16003,#16004,#16005,#16006,
#16007,#16008,#16009,#16010,#16011,#16012),.UNSPECIFIED.,.F.,.F.,(4,2,3,
2,4),(-0.111739881710042,-0.0841713523797547,0.,0.0838653437830541,0.11172050815758),
 .UNSPECIFIED.);
#269=B_SPLINE_CURVE_WITH_KNOTS('',3,(#16032,#16033,#16034,#16035,#16036,
#16037,#16038,#16039),.UNSPECIFIED.,.F.,.F.,(4,2,2,4),(-1.4142736581563,
-1.37800076391331,-1.2799816996771,-1.27264661201039),.UNSPECIFIED.);
#270=B_SPLINE_CURVE_WITH_KNOTS('',3,(#16041,#16042,#16043,#16044,#16045,
#16046,#16047,#16048),.UNSPECIFIED.,.F.,.F.,(4,2,2,4),(-1.32385271813736,
-1.30831448718372,-1.22405330885236,-1.18324609638402),.UNSPECIFIED.);
#271=B_SPLINE_CURVE_WITH_KNOTS('',3,(#16052,#16053,#16054,#16055,#16056,
#16057),.UNSPECIFIED.,.F.,.F.,(4,2,4),(-0.745403223632528,-0.691666855238252,
-0.629427683269414),.UNSPECIFIED.);
#272=B_SPLINE_CURVE_WITH_KNOTS('',3,(#16060,#16061,#16062,#16063,#16064,
#16065,#16066,#16067),.UNSPECIFIED.,.F.,.F.,(4,2,2,4),(-0.441867574895227,
-0.421681961663071,-0.337408698287195,-0.325117695534732),.UNSPECIFIED.);
#273=B_SPLINE_CURVE_WITH_KNOTS('',3,(#16069,#16070,#16071,#16072,#16073,
#16074),.UNSPECIFIED.,.F.,.F.,(4,2,4),(-0.239699481337306,-0.176586520372845,
-0.121983957243773),.UNSPECIFIED.);
#274=B_SPLINE_CURVE_WITH_KNOTS('',3,(#16077,#16078,#16079,#16080,#16081,
#16082),.UNSPECIFIED.,.F.,.F.,(4,2,4),(-0.949711180881755,-0.887472008912925,
-0.833735640518644),.UNSPECIFIED.);
#275=B_SPLINE_CURVE_WITH_KNOTS('',3,(#16141,#16142,#16143,#16144,#16145,
#16146,#16147,#16148),.UNSPECIFIED.,.F.,.F.,(4,2,2,4),(-1.0226078239113,
-0.985874742647055,-0.88782213998855,-0.872655974228902),.UNSPECIFIED.);
#276=B_SPLINE_CURVE_WITH_KNOTS('',3,(#16155,#16156,#16157,#16158,#16159,
#16160,#16161),.UNSPECIFIED.,.F.,.F.,(4,3,4),(-0.0743425293928481,0.,0.074342529392845),
 .UNSPECIFIED.);
#277=B_SPLINE_CURVE_WITH_KNOTS('',3,(#16184,#16185,#16186,#16187,#16188,
#16189,#16190,#16191),.UNSPECIFIED.,.F.,.F.,(4,2,2,4),(-0.762331590417948,
-0.69325466907283,-0.595360467203868,-0.546796265413569),.UNSPECIFIED.);
#278=B_SPLINE_CURVE_WITH_KNOTS('',3,(#16198,#16199,#16200,#16201,#16202,
#16203,#16204,#16205),.UNSPECIFIED.,.F.,.F.,(4,2,2,4),(-1.28381925854729,
-1.22484479931886,-1.14623592283797,-1.06963639673988),.UNSPECIFIED.);
#279=TOROIDAL_SURFACE('',#7366,10.5,0.5);
#280=TOROIDAL_SURFACE('',#7401,9.25,0.75);
#281=TOROIDAL_SURFACE('',#7407,9.29289321881345,0.5);
#282=TOROIDAL_SURFACE('',#7434,5.5,1.5);
#283=TOROIDAL_SURFACE('',#7572,11.,1.);
#284=TOROIDAL_SURFACE('',#7577,11.,1.);
#285=TOROIDAL_SURFACE('',#7597,10.85,1.);
#286=TOROIDAL_SURFACE('',#7604,10.85,1.);
#287=TOROIDAL_SURFACE('',#7608,1.95,0.25);
#288=TOROIDAL_SURFACE('',#7619,9.75,0.25);
#289=TOROIDAL_SURFACE('',#7629,18.85,0.2);
#290=TOROIDAL_SURFACE('',#7650,10.5,0.5);
#291=TOROIDAL_SURFACE('',#7652,5.5,1.5);
#292=TOROIDAL_SURFACE('',#7656,7.23180206831561,0.25);
#293=TOROIDAL_SURFACE('',#7861,3.325,0.1);
#294=TOROIDAL_SURFACE('',#7869,2.45,0.25);
#295=TOROIDAL_SURFACE('',#7896,1.86,0.1);
#296=TOROIDAL_SURFACE('',#8240,10.5815016076544,2.);
#297=TOROIDAL_SURFACE('',#8242,10.4890424104528,2.);
#298=TOROIDAL_SURFACE('',#8279,3.5,0.2);
#299=TOROIDAL_SURFACE('',#8296,11.6189500386223,2.);
#300=SHAPE_REPRESENTATION_RELATIONSHIP('SRR','None',#16440,#317);
#301=SHAPE_REPRESENTATION_RELATIONSHIP('SRR','None',#16442,#318);
#302=SHAPE_REPRESENTATION_RELATIONSHIP('SRR','None',#16443,#319);
#303=SHAPE_REPRESENTATION_RELATIONSHIP('SRR','None',#16444,#320);
#304=SHAPE_REPRESENTATION_RELATIONSHIP('SRR','None',#16445,#321);
#305=SHAPE_REPRESENTATION_RELATIONSHIP('SRR','None',#16446,#322);
#306=SHAPE_REPRESENTATION_RELATIONSHIP('SRR','None',#16448,#323);
#307=SHAPE_REPRESENTATION_RELATIONSHIP('SRR','None',#16450,#324);
#308=SHAPE_REPRESENTATION_RELATIONSHIP('SRR','None',#16451,#325);
#309=SHAPE_REPRESENTATION_RELATIONSHIP('SRR','None',#16452,#326);
#310=SHAPE_REPRESENTATION_RELATIONSHIP('SRR','None',#16453,#327);
#311=SHAPE_REPRESENTATION_RELATIONSHIP('SRR','None',#16455,#328);
#312=SHAPE_REPRESENTATION_RELATIONSHIP('SRR','None',#16456,#329);
#313=SHAPE_REPRESENTATION_RELATIONSHIP('SRR','None',#16458,#330);
#314=SHAPE_REPRESENTATION_RELATIONSHIP('SRR','None',#16459,#331);
#315=SHAPE_REPRESENTATION_RELATIONSHIP('SRR','None',#16460,#332);
#316=SHAPE_REPRESENTATION_RELATIONSHIP('SRR','None',#16461,#333);
#317=ADVANCED_BREP_SHAPE_REPRESENTATION('',(#363),#16314);
#318=ADVANCED_BREP_SHAPE_REPRESENTATION('',(#364),#16316);
#319=ADVANCED_BREP_SHAPE_REPRESENTATION('',(#365),#16317);
#320=ADVANCED_BREP_SHAPE_REPRESENTATION('',(#366),#16318);
#321=ADVANCED_BREP_SHAPE_REPRESENTATION('',(#367),#16319);
#322=ADVANCED_BREP_SHAPE_REPRESENTATION('',(#368),#16320);
#323=ADVANCED_BREP_SHAPE_REPRESENTATION('',(#369),#16322);
#324=ADVANCED_BREP_SHAPE_REPRESENTATION('',(#370),#16324);
#325=ADVANCED_BREP_SHAPE_REPRESENTATION('',(#371),#16325);
#326=ADVANCED_BREP_SHAPE_REPRESENTATION('',(#372),#16326);
#327=ADVANCED_BREP_SHAPE_REPRESENTATION('',(#373),#16327);
#328=ADVANCED_BREP_SHAPE_REPRESENTATION('',(#374),#16329);
#329=ADVANCED_BREP_SHAPE_REPRESENTATION('',(#375),#16330);
#330=ADVANCED_BREP_SHAPE_REPRESENTATION('',(#376),#16332);
#331=ADVANCED_BREP_SHAPE_REPRESENTATION('',(#377),#16333);
#332=ADVANCED_BREP_SHAPE_REPRESENTATION('',(#378),#16334);
#333=ADVANCED_BREP_SHAPE_REPRESENTATION('',(#379),#16335);
#334=STYLED_ITEM('',(#16563),#363);
#335=STYLED_ITEM('',(#16564),#364);
#336=STYLED_ITEM('',(#16563),#365);
#337=STYLED_ITEM('',(#16565),#366);
#338=STYLED_ITEM('',(#16566),#367);
#339=STYLED_ITEM('',(#16565),#368);
#340=STYLED_ITEM('',(#16567),#369);
#341=STYLED_ITEM('',(#16563),#370);
#342=STYLED_ITEM('',(#16564),#371);
#343=STYLED_ITEM('',(#16568),#6910);
#344=STYLED_ITEM('',(#16564),#6912);
#345=STYLED_ITEM('',(#16564),#6913);
#346=STYLED_ITEM('',(#16564),#6914);
#347=STYLED_ITEM('',(#16564),#6915);
#348=STYLED_ITEM('',(#16567),#372);
#349=STYLED_ITEM('',(#16569),#373);
#350=STYLED_ITEM('',(#16570),#6964);
#351=STYLED_ITEM('',(#16570),#6966);
#352=STYLED_ITEM('',(#16570),#6967);
#353=STYLED_ITEM('',(#16570),#6968);
#354=STYLED_ITEM('',(#16563),#374);
#355=STYLED_ITEM('',(#16571),#6971);
#356=STYLED_ITEM('',(#16566),#6972);
#357=STYLED_ITEM('',(#16566),#6973);
#358=STYLED_ITEM('',(#16567),#375);
#359=STYLED_ITEM('',(#16566),#376);
#360=STYLED_ITEM('',(#16572),#377);
#361=STYLED_ITEM('',(#16572),#378);
#362=STYLED_ITEM('',(#16573),#379);
#363=MANIFOLD_SOLID_BREP('Body1',#7066);
#364=MANIFOLD_SOLID_BREP('Body1',#7067);
#365=MANIFOLD_SOLID_BREP('Body1',#7068);
#366=MANIFOLD_SOLID_BREP('Body1',#7069);
#367=MANIFOLD_SOLID_BREP('Body1',#7070);
#368=MANIFOLD_SOLID_BREP('Body1',#7071);
#369=MANIFOLD_SOLID_BREP('Body1',#7072);
#370=MANIFOLD_SOLID_BREP('Body1',#7073);
#371=MANIFOLD_SOLID_BREP('Body1',#7074);
#372=MANIFOLD_SOLID_BREP('Body1',#7075);
#373=MANIFOLD_SOLID_BREP('Body1',#7076);
#374=MANIFOLD_SOLID_BREP('Body1',#7077);
#375=MANIFOLD_SOLID_BREP('Body1',#7078);
#376=MANIFOLD_SOLID_BREP('Body1',#7079);
#377=MANIFOLD_SOLID_BREP('Body1',#7080);
#378=MANIFOLD_SOLID_BREP('Body1',#7081);
#379=MANIFOLD_SOLID_BREP('Body1',#7082);
#380=CYLINDRICAL_SURFACE('',#7279,10.02);
#381=CYLINDRICAL_SURFACE('',#7287,10.02);
#382=CYLINDRICAL_SURFACE('',#7289,11.8);
#383=CYLINDRICAL_SURFACE('',#7300,19.05);
#384=CYLINDRICAL_SURFACE('',#7304,2.);
#385=CYLINDRICAL_SURFACE('',#7308,2.);
#386=CYLINDRICAL_SURFACE('',#7312,2.);
#387=CYLINDRICAL_SURFACE('',#7316,2.);
#388=CYLINDRICAL_SURFACE('',#7321,12.);
#389=CYLINDRICAL_SURFACE('',#7347,2.9);
#390=CYLINDRICAL_SURFACE('',#7351,2.9);
#391=CYLINDRICAL_SURFACE('',#7355,2.9);
#392=CYLINDRICAL_SURFACE('',#7359,2.9);
#393=CYLINDRICAL_SURFACE('',#7364,1.1);
#394=CYLINDRICAL_SURFACE('',#7399,10.);
#395=CYLINDRICAL_SURFACE('',#7412,1.3);
#396=CYLINDRICAL_SURFACE('',#7413,1.3);
#397=CYLINDRICAL_SURFACE('',#7414,0.25);
#398=CYLINDRICAL_SURFACE('',#7416,19.05);
#399=CYLINDRICAL_SURFACE('',#7423,0.25);
#400=CYLINDRICAL_SURFACE('',#7431,1.5);
#401=CYLINDRICAL_SURFACE('',#7436,1.);
#402=CYLINDRICAL_SURFACE('',#7439,1.);
#403=CYLINDRICAL_SURFACE('',#7441,1.);
#404=CYLINDRICAL_SURFACE('',#7443,1.);
#405=CYLINDRICAL_SURFACE('',#7445,1.);
#406=CYLINDRICAL_SURFACE('',#7447,1.);
#407=CYLINDRICAL_SURFACE('',#7450,1.);
#408=CYLINDRICAL_SURFACE('',#7455,4.5);
#409=CYLINDRICAL_SURFACE('',#7460,4.5);
#410=CYLINDRICAL_SURFACE('',#7465,4.5);
#411=CYLINDRICAL_SURFACE('',#7466,1.);
#412=CYLINDRICAL_SURFACE('',#7469,1.);
#413=CYLINDRICAL_SURFACE('',#7474,4.5);
#414=CYLINDRICAL_SURFACE('',#7475,0.55);
#415=CYLINDRICAL_SURFACE('',#7480,2.);
#416=CYLINDRICAL_SURFACE('',#7482,2.1);
#417=CYLINDRICAL_SURFACE('',#7484,4.25);
#418=CYLINDRICAL_SURFACE('',#7486,2.2);
#419=CYLINDRICAL_SURFACE('',#7488,5.);
#420=CYLINDRICAL_SURFACE('',#7492,2.9);
#421=CYLINDRICAL_SURFACE('',#7508,1.5);
#422=CYLINDRICAL_SURFACE('',#7512,1.5);
#423=CYLINDRICAL_SURFACE('',#7520,2.9);
#424=CYLINDRICAL_SURFACE('',#7527,2.9);
#425=CYLINDRICAL_SURFACE('',#7534,2.9);
#426=CYLINDRICAL_SURFACE('',#7541,2.9);
#427=CYLINDRICAL_SURFACE('',#7545,19.05);
#428=CYLINDRICAL_SURFACE('',#7549,3.4);
#429=CYLINDRICAL_SURFACE('',#7553,1.95);
#430=CYLINDRICAL_SURFACE('',#7557,1.95);
#431=CYLINDRICAL_SURFACE('',#7561,1.95);
#432=CYLINDRICAL_SURFACE('',#7565,1.95);
#433=CYLINDRICAL_SURFACE('',#7584,1.925);
#434=CYLINDRICAL_SURFACE('',#7592,10.);
#435=CYLINDRICAL_SURFACE('',#7601,11.7);
#436=CYLINDRICAL_SURFACE('',#7617,1.7);
#437=CYLINDRICAL_SURFACE('',#7624,10.);
#438=CYLINDRICAL_SURFACE('',#7640,19.05);
#439=CYLINDRICAL_SURFACE('',#7676,1.);
#440=CYLINDRICAL_SURFACE('',#7683,2.9);
#441=CYLINDRICAL_SURFACE('',#7692,2.9);
#442=CYLINDRICAL_SURFACE('',#7701,2.9);
#443=CYLINDRICAL_SURFACE('',#7710,2.9);
#444=CYLINDRICAL_SURFACE('',#7751,0.5);
#445=CYLINDRICAL_SURFACE('',#7752,0.5);
#446=CYLINDRICAL_SURFACE('',#7754,7.5);
#447=CYLINDRICAL_SURFACE('',#7756,0.5);
#448=CYLINDRICAL_SURFACE('',#7757,0.5);
#449=CYLINDRICAL_SURFACE('',#7759,7.5);
#450=CYLINDRICAL_SURFACE('',#7761,0.5);
#451=CYLINDRICAL_SURFACE('',#7762,0.5);
#452=CYLINDRICAL_SURFACE('',#7763,0.5);
#453=CYLINDRICAL_SURFACE('',#7764,0.5);
#454=CYLINDRICAL_SURFACE('',#7765,7.5);
#455=CYLINDRICAL_SURFACE('',#7768,7.5);
#456=CYLINDRICAL_SURFACE('',#7787,1.95);
#457=CYLINDRICAL_SURFACE('',#7831,0.5);
#458=CYLINDRICAL_SURFACE('',#7832,1.);
#459=CYLINDRICAL_SURFACE('',#7835,7.5);
#460=CYLINDRICAL_SURFACE('',#7838,1.);
#461=CYLINDRICAL_SURFACE('',#7840,19.05);
#462=CYLINDRICAL_SURFACE('',#7842,0.5);
#463=CYLINDRICAL_SURFACE('',#7845,0.1);
#464=CYLINDRICAL_SURFACE('',#7846,0.1);
#465=CYLINDRICAL_SURFACE('',#7848,0.1);
#466=CYLINDRICAL_SURFACE('',#7850,1.1);
#467=CYLINDRICAL_SURFACE('',#7851,1.1);
#468=CYLINDRICAL_SURFACE('',#7852,1.1);
#469=CYLINDRICAL_SURFACE('',#7853,2.9);
#470=CYLINDRICAL_SURFACE('',#7867,3.425);
#471=CYLINDRICAL_SURFACE('',#7873,2.7);
#472=CYLINDRICAL_SURFACE('',#7879,1.47);
#473=CYLINDRICAL_SURFACE('',#7882,1.67);
#474=CYLINDRICAL_SURFACE('',#7900,1.96);
#475=CYLINDRICAL_SURFACE('',#7905,0.5);
#476=CYLINDRICAL_SURFACE('',#7906,0.975);
#477=CYLINDRICAL_SURFACE('',#7910,0.800000000000003);
#478=CYLINDRICAL_SURFACE('',#7915,0.950000000000006);
#479=CYLINDRICAL_SURFACE('',#7922,1.25);
#480=CYLINDRICAL_SURFACE('',#7926,0.950000000000003);
#481=CYLINDRICAL_SURFACE('',#7932,0.950000000000006);
#482=CYLINDRICAL_SURFACE('',#7940,5.);
#483=CYLINDRICAL_SURFACE('',#7961,1.95);
#484=CYLINDRICAL_SURFACE('',#7965,2.6);
#485=CYLINDRICAL_SURFACE('',#7973,1.95);
#486=CYLINDRICAL_SURFACE('',#7977,2.6);
#487=CYLINDRICAL_SURFACE('',#7998,1.95);
#488=CYLINDRICAL_SURFACE('',#8002,2.6);
#489=CYLINDRICAL_SURFACE('',#8009,2.6);
#490=CYLINDRICAL_SURFACE('',#8013,1.95);
#491=CYLINDRICAL_SURFACE('',#8030,3.95);
#492=CYLINDRICAL_SURFACE('',#8031,22.5);
#493=CYLINDRICAL_SURFACE('',#8032,3.95);
#494=CYLINDRICAL_SURFACE('',#8033,22.5);
#495=CYLINDRICAL_SURFACE('',#8034,22.5);
#496=CYLINDRICAL_SURFACE('',#8035,22.5);
#497=CYLINDRICAL_SURFACE('',#8036,3.95);
#498=CYLINDRICAL_SURFACE('',#8037,3.95);
#499=CYLINDRICAL_SURFACE('',#8079,0.2);
#500=CYLINDRICAL_SURFACE('',#8083,0.2);
#501=CYLINDRICAL_SURFACE('',#8087,0.2);
#502=CYLINDRICAL_SURFACE('',#8124,0.2);
#503=CYLINDRICAL_SURFACE('',#8131,1.7);
#504=CYLINDRICAL_SURFACE('',#8137,0.2);
#505=CYLINDRICAL_SURFACE('',#8139,0.2);
#506=CYLINDRICAL_SURFACE('',#8175,2.6);
#507=CYLINDRICAL_SURFACE('',#8194,2.6);
#508=CYLINDRICAL_SURFACE('',#8207,2.6);
#509=CYLINDRICAL_SURFACE('',#8209,2.6);
#510=CYLINDRICAL_SURFACE('',#8214,2.8);
#511=CYLINDRICAL_SURFACE('',#8226,2.15);
#512=CYLINDRICAL_SURFACE('',#8230,19.05);
#513=CYLINDRICAL_SURFACE('',#8245,2.6);
#514=CYLINDRICAL_SURFACE('',#8254,2.6);
#515=CYLINDRICAL_SURFACE('',#8257,2.6);
#516=CYLINDRICAL_SURFACE('',#8260,2.6);
#517=CYLINDRICAL_SURFACE('',#8285,3.3);
#518=CYLINDRICAL_SURFACE('',#8288,19.05);
#519=CYLINDRICAL_SURFACE('',#8295,2.8);
#520=CYLINDRICAL_SURFACE('',#8299,3.38);
#521=CYLINDRICAL_SURFACE('',#8302,12.7);
#522=FACE_BOUND('',#1189,.T.);
#523=FACE_BOUND('',#1193,.T.);
#524=FACE_BOUND('',#1198,.T.);
#525=FACE_BOUND('',#1199,.T.);
#526=FACE_BOUND('',#1200,.T.);
#527=FACE_BOUND('',#1201,.T.);
#528=FACE_BOUND('',#1202,.T.);
#529=FACE_BOUND('',#1216,.T.);
#530=FACE_BOUND('',#1218,.T.);
#531=FACE_BOUND('',#1219,.T.);
#532=FACE_BOUND('',#1220,.T.);
#533=FACE_BOUND('',#1221,.T.);
#534=FACE_BOUND('',#1222,.T.);
#535=FACE_BOUND('',#1225,.T.);
#536=FACE_BOUND('',#1226,.T.);
#537=FACE_BOUND('',#1227,.T.);
#538=FACE_BOUND('',#1228,.T.);
#539=FACE_BOUND('',#1229,.T.);
#540=FACE_BOUND('',#1230,.T.);
#541=FACE_BOUND('',#1231,.T.);
#542=FACE_BOUND('',#1243,.T.);
#543=FACE_BOUND('',#1246,.T.);
#544=FACE_BOUND('',#1253,.T.);
#545=FACE_BOUND('',#1258,.T.);
#546=FACE_BOUND('',#1263,.T.);
#547=FACE_BOUND('',#1277,.T.);
#548=FACE_BOUND('',#1282,.T.);
#549=FACE_BOUND('',#1287,.T.);
#550=FACE_BOUND('',#1294,.T.);
#551=FACE_BOUND('',#1306,.T.);
#552=FACE_BOUND('',#1307,.T.);
#553=FACE_BOUND('',#1312,.T.);
#554=FACE_BOUND('',#1313,.T.);
#555=FACE_BOUND('',#1314,.T.);
#556=FACE_BOUND('',#1315,.T.);
#557=FACE_BOUND('',#1316,.T.);
#558=FACE_BOUND('',#1317,.T.);
#559=FACE_BOUND('',#1318,.T.);
#560=FACE_BOUND('',#1324,.T.);
#561=FACE_BOUND('',#1328,.T.);
#562=FACE_BOUND('',#1332,.T.);
#563=FACE_BOUND('',#1336,.T.);
#564=FACE_BOUND('',#1351,.T.);
#565=FACE_BOUND('',#1352,.T.);
#566=FACE_BOUND('',#1353,.T.);
#567=FACE_BOUND('',#1354,.T.);
#568=FACE_BOUND('',#1355,.T.);
#569=FACE_BOUND('',#1356,.T.);
#570=FACE_BOUND('',#1357,.T.);
#571=FACE_BOUND('',#1359,.T.);
#572=FACE_BOUND('',#1362,.T.);
#573=FACE_BOUND('',#1379,.T.);
#574=FACE_BOUND('',#1382,.T.);
#575=FACE_BOUND('',#1383,.T.);
#576=FACE_BOUND('',#1384,.T.);
#577=FACE_BOUND('',#1385,.T.);
#578=FACE_BOUND('',#1386,.T.);
#579=FACE_BOUND('',#1388,.T.);
#580=FACE_BOUND('',#1392,.T.);
#581=FACE_BOUND('',#1395,.T.);
#582=FACE_BOUND('',#1401,.T.);
#583=FACE_BOUND('',#1405,.T.);
#584=FACE_BOUND('',#1409,.T.);
#585=FACE_BOUND('',#1413,.T.);
#586=FACE_BOUND('',#1460,.T.);
#587=FACE_BOUND('',#1501,.T.);
#588=FACE_BOUND('',#1504,.T.);
#589=FACE_BOUND('',#1507,.T.);
#590=FACE_BOUND('',#1512,.T.);
#591=FACE_BOUND('',#1518,.T.);
#592=FACE_BOUND('',#1527,.T.);
#593=FACE_BOUND('',#1534,.T.);
#594=FACE_BOUND('',#1537,.T.);
#595=FACE_BOUND('',#1541,.T.);
#596=FACE_BOUND('',#1545,.T.);
#597=FACE_BOUND('',#1548,.T.);
#598=FACE_BOUND('',#1553,.T.);
#599=FACE_BOUND('',#1557,.T.);
#600=FACE_BOUND('',#1558,.T.);
#601=FACE_BOUND('',#1559,.T.);
#602=FACE_BOUND('',#1560,.T.);
#603=FACE_BOUND('',#1561,.T.);
#604=FACE_BOUND('',#1564,.T.);
#605=FACE_BOUND('',#1570,.T.);
#606=FACE_BOUND('',#1576,.T.);
#607=FACE_BOUND('',#1577,.T.);
#608=FACE_BOUND('',#1578,.T.);
#609=FACE_BOUND('',#1579,.T.);
#610=FACE_BOUND('',#1580,.T.);
#611=FACE_BOUND('',#1583,.T.);
#612=FACE_BOUND('',#1589,.T.);
#613=FACE_BOUND('',#1650,.T.);
#614=FACE_BOUND('',#1653,.T.);
#615=FACE_BOUND('',#1660,.T.);
#616=FACE_BOUND('',#1661,.T.);
#617=FACE_BOUND('',#1662,.T.);
#618=FACE_BOUND('',#1663,.T.);
#619=FACE_BOUND('',#1664,.T.);
#620=FACE_BOUND('',#1668,.T.);
#621=FACE_BOUND('',#1669,.T.);
#622=FACE_BOUND('',#1670,.T.);
#623=FACE_BOUND('',#1671,.T.);
#624=FACE_BOUND('',#1672,.T.);
#625=FACE_BOUND('',#1701,.T.);
#626=FACE_BOUND('',#1704,.T.);
#627=FACE_BOUND('',#1705,.T.);
#628=FACE_BOUND('',#1706,.T.);
#629=FACE_BOUND('',#1707,.T.);
#630=FACE_BOUND('',#1708,.T.);
#631=FACE_BOUND('',#1711,.T.);
#632=FACE_BOUND('',#1712,.T.);
#633=FACE_BOUND('',#1713,.T.);
#634=FACE_BOUND('',#1714,.T.);
#635=FACE_BOUND('',#1715,.T.);
#636=FACE_BOUND('',#1726,.T.);
#637=FACE_BOUND('',#1728,.T.);
#638=PLANE('',#7277);
#639=PLANE('',#7285);
#640=PLANE('',#7294);
#641=PLANE('',#7325);
#642=PLANE('',#7326);
#643=PLANE('',#7332);
#644=PLANE('',#7373);
#645=PLANE('',#7380);
#646=PLANE('',#7386);
#647=PLANE('',#7393);
#648=PLANE('',#7410);
#649=PLANE('',#7425);
#650=PLANE('',#7429);
#651=PLANE('',#7438);
#652=PLANE('',#7449);
#653=PLANE('',#7452);
#654=PLANE('',#7453);
#655=PLANE('',#7456);
#656=PLANE('',#7457);
#657=PLANE('',#7458);
#658=PLANE('',#7461);
#659=PLANE('',#7462);
#660=PLANE('',#7463);
#661=PLANE('',#7468);
#662=PLANE('',#7471);
#663=PLANE('',#7472);
#664=PLANE('',#7477);
#665=PLANE('',#7490);
#666=PLANE('',#7491);
#667=PLANE('',#7500);
#668=PLANE('',#7518);
#669=PLANE('',#7525);
#670=PLANE('',#7532);
#671=PLANE('',#7539);
#672=PLANE('',#7567);
#673=PLANE('',#7569);
#674=PLANE('',#7575);
#675=PLANE('',#7587);
#676=PLANE('',#7590);
#677=PLANE('',#7627);
#678=PLANE('',#7634);
#679=PLANE('',#7655);
#680=PLANE('',#7659);
#681=PLANE('',#7678);
#682=PLANE('',#7684);
#683=PLANE('',#7693);
#684=PLANE('',#7702);
#685=PLANE('',#7711);
#686=PLANE('',#7715);
#687=PLANE('',#7718);
#688=PLANE('',#7724);
#689=PLANE('',#7727);
#690=PLANE('',#7733);
#691=PLANE('',#7736);
#692=PLANE('',#7742);
#693=PLANE('',#7745);
#694=PLANE('',#7753);
#695=PLANE('',#7755);
#696=PLANE('',#7758);
#697=PLANE('',#7760);
#698=PLANE('',#7766);
#699=PLANE('',#7767);
#700=PLANE('',#7769);
#701=PLANE('',#7770);
#702=PLANE('',#7777);
#703=PLANE('',#7789);
#704=PLANE('',#7793);
#705=PLANE('',#7797);
#706=PLANE('',#7807);
#707=PLANE('',#7811);
#708=PLANE('',#7821);
#709=PLANE('',#7834);
#710=PLANE('',#7837);
#711=PLANE('',#7843);
#712=PLANE('',#7844);
#713=PLANE('',#7847);
#714=PLANE('',#7849);
#715=PLANE('',#7856);
#716=PLANE('',#7857);
#717=PLANE('',#7858);
#718=PLANE('',#7865);
#719=PLANE('',#7874);
#720=PLANE('',#7881);
#721=PLANE('',#7885);
#722=PLANE('',#7886);
#723=PLANE('',#7887);
#724=PLANE('',#7888);
#725=PLANE('',#7889);
#726=PLANE('',#7890);
#727=PLANE('',#7891);
#728=PLANE('',#7892);
#729=PLANE('',#7893);
#730=PLANE('',#7895);
#731=PLANE('',#7902);
#732=PLANE('',#7903);
#733=PLANE('',#7909);
#734=PLANE('',#7913);
#735=PLANE('',#7920);
#736=PLANE('',#7924);
#737=PLANE('',#7934);
#738=PLANE('',#7942);
#739=PLANE('',#7959);
#740=PLANE('',#7971);
#741=PLANE('',#7981);
#742=PLANE('',#7996);
#743=PLANE('',#8007);
#744=PLANE('',#8039);
#745=PLANE('',#8040);
#746=PLANE('',#8081);
#747=PLANE('',#8085);
#748=PLANE('',#8089);
#749=PLANE('',#8123);
#750=PLANE('',#8125);
#751=PLANE('',#8133);
#752=PLANE('',#8136);
#753=PLANE('',#8138);
#754=PLANE('',#8182);
#755=PLANE('',#8198);
#756=PLANE('',#8269);
#757=PLANE('',#8276);
#758=PLANE('',#8283);
#759=PLANE('',#8305);
#760=PLANE('',#8306);
#761=FACE_OUTER_BOUND('',#1187,.T.);
#762=FACE_OUTER_BOUND('',#1188,.T.);
#763=FACE_OUTER_BOUND('',#1190,.T.);
#764=FACE_OUTER_BOUND('',#1191,.T.);
#765=FACE_OUTER_BOUND('',#1192,.T.);
#766=FACE_OUTER_BOUND('',#1194,.T.);
#767=FACE_OUTER_BOUND('',#1195,.T.);
#768=FACE_OUTER_BOUND('',#1196,.T.);
#769=FACE_OUTER_BOUND('',#1197,.T.);
#770=FACE_OUTER_BOUND('',#1203,.T.);
#771=FACE_OUTER_BOUND('',#1204,.T.);
#772=FACE_OUTER_BOUND('',#1205,.T.);
#773=FACE_OUTER_BOUND('',#1206,.T.);
#774=FACE_OUTER_BOUND('',#1207,.T.);
#775=FACE_OUTER_BOUND('',#1208,.T.);
#776=FACE_OUTER_BOUND('',#1209,.T.);
#777=FACE_OUTER_BOUND('',#1210,.T.);
#778=FACE_OUTER_BOUND('',#1211,.T.);
#779=FACE_OUTER_BOUND('',#1212,.T.);
#780=FACE_OUTER_BOUND('',#1213,.T.);
#781=FACE_OUTER_BOUND('',#1214,.T.);
#782=FACE_OUTER_BOUND('',#1215,.T.);
#783=FACE_OUTER_BOUND('',#1217,.T.);
#784=FACE_OUTER_BOUND('',#1223,.T.);
#785=FACE_OUTER_BOUND('',#1224,.T.);
#786=FACE_OUTER_BOUND('',#1232,.T.);
#787=FACE_OUTER_BOUND('',#1233,.T.);
#788=FACE_OUTER_BOUND('',#1234,.T.);
#789=FACE_OUTER_BOUND('',#1235,.T.);
#790=FACE_OUTER_BOUND('',#1236,.T.);
#791=FACE_OUTER_BOUND('',#1237,.T.);
#792=FACE_OUTER_BOUND('',#1238,.T.);
#793=FACE_OUTER_BOUND('',#1239,.T.);
#794=FACE_OUTER_BOUND('',#1240,.T.);
#795=FACE_OUTER_BOUND('',#1241,.T.);
#796=FACE_OUTER_BOUND('',#1242,.T.);
#797=FACE_OUTER_BOUND('',#1244,.T.);
#798=FACE_OUTER_BOUND('',#1245,.T.);
#799=FACE_OUTER_BOUND('',#1247,.T.);
#800=FACE_OUTER_BOUND('',#1248,.T.);
#801=FACE_OUTER_BOUND('',#1249,.T.);
#802=FACE_OUTER_BOUND('',#1250,.T.);
#803=FACE_OUTER_BOUND('',#1251,.T.);
#804=FACE_OUTER_BOUND('',#1252,.T.);
#805=FACE_OUTER_BOUND('',#1254,.T.);
#806=FACE_OUTER_BOUND('',#1255,.T.);
#807=FACE_OUTER_BOUND('',#1256,.T.);
#808=FACE_OUTER_BOUND('',#1257,.T.);
#809=FACE_OUTER_BOUND('',#1259,.T.);
#810=FACE_OUTER_BOUND('',#1260,.T.);
#811=FACE_OUTER_BOUND('',#1261,.T.);
#812=FACE_OUTER_BOUND('',#1262,.T.);
#813=FACE_OUTER_BOUND('',#1264,.T.);
#814=FACE_OUTER_BOUND('',#1265,.T.);
#815=FACE_OUTER_BOUND('',#1266,.T.);
#816=FACE_OUTER_BOUND('',#1267,.T.);
#817=FACE_OUTER_BOUND('',#1268,.T.);
#818=FACE_OUTER_BOUND('',#1269,.T.);
#819=FACE_OUTER_BOUND('',#1270,.T.);
#820=FACE_OUTER_BOUND('',#1271,.T.);
#821=FACE_OUTER_BOUND('',#1272,.T.);
#822=FACE_OUTER_BOUND('',#1273,.T.);
#823=FACE_OUTER_BOUND('',#1274,.T.);
#824=FACE_OUTER_BOUND('',#1275,.T.);
#825=FACE_OUTER_BOUND('',#1276,.T.);
#826=FACE_OUTER_BOUND('',#1278,.T.);
#827=FACE_OUTER_BOUND('',#1279,.T.);
#828=FACE_OUTER_BOUND('',#1280,.T.);
#829=FACE_OUTER_BOUND('',#1281,.T.);
#830=FACE_OUTER_BOUND('',#1283,.T.);
#831=FACE_OUTER_BOUND('',#1284,.T.);
#832=FACE_OUTER_BOUND('',#1285,.T.);
#833=FACE_OUTER_BOUND('',#1286,.T.);
#834=FACE_OUTER_BOUND('',#1288,.T.);
#835=FACE_OUTER_BOUND('',#1289,.T.);
#836=FACE_OUTER_BOUND('',#1290,.T.);
#837=FACE_OUTER_BOUND('',#1291,.T.);
#838=FACE_OUTER_BOUND('',#1292,.T.);
#839=FACE_OUTER_BOUND('',#1293,.T.);
#840=FACE_OUTER_BOUND('',#1295,.T.);
#841=FACE_OUTER_BOUND('',#1296,.T.);
#842=FACE_OUTER_BOUND('',#1297,.T.);
#843=FACE_OUTER_BOUND('',#1298,.T.);
#844=FACE_OUTER_BOUND('',#1299,.T.);
#845=FACE_OUTER_BOUND('',#1300,.T.);
#846=FACE_OUTER_BOUND('',#1301,.T.);
#847=FACE_OUTER_BOUND('',#1302,.T.);
#848=FACE_OUTER_BOUND('',#1303,.T.);
#849=FACE_OUTER_BOUND('',#1304,.T.);
#850=FACE_OUTER_BOUND('',#1305,.T.);
#851=FACE_OUTER_BOUND('',#1308,.T.);
#852=FACE_OUTER_BOUND('',#1309,.T.);
#853=FACE_OUTER_BOUND('',#1310,.T.);
#854=FACE_OUTER_BOUND('',#1311,.T.);
#855=FACE_OUTER_BOUND('',#1319,.T.);
#856=FACE_OUTER_BOUND('',#1320,.T.);
#857=FACE_OUTER_BOUND('',#1321,.T.);
#858=FACE_OUTER_BOUND('',#1322,.T.);
#859=FACE_OUTER_BOUND('',#1323,.T.);
#860=FACE_OUTER_BOUND('',#1325,.T.);
#861=FACE_OUTER_BOUND('',#1326,.T.);
#862=FACE_OUTER_BOUND('',#1327,.T.);
#863=FACE_OUTER_BOUND('',#1329,.T.);
#864=FACE_OUTER_BOUND('',#1330,.T.);
#865=FACE_OUTER_BOUND('',#1331,.T.);
#866=FACE_OUTER_BOUND('',#1333,.T.);
#867=FACE_OUTER_BOUND('',#1334,.T.);
#868=FACE_OUTER_BOUND('',#1335,.T.);
#869=FACE_OUTER_BOUND('',#1337,.T.);
#870=FACE_OUTER_BOUND('',#1338,.T.);
#871=FACE_OUTER_BOUND('',#1339,.T.);
#872=FACE_OUTER_BOUND('',#1340,.T.);
#873=FACE_OUTER_BOUND('',#1341,.T.);
#874=FACE_OUTER_BOUND('',#1342,.T.);
#875=FACE_OUTER_BOUND('',#1343,.T.);
#876=FACE_OUTER_BOUND('',#1344,.T.);
#877=FACE_OUTER_BOUND('',#1345,.T.);
#878=FACE_OUTER_BOUND('',#1346,.T.);
#879=FACE_OUTER_BOUND('',#1347,.T.);
#880=FACE_OUTER_BOUND('',#1348,.T.);
#881=FACE_OUTER_BOUND('',#1349,.T.);
#882=FACE_OUTER_BOUND('',#1350,.T.);
#883=FACE_OUTER_BOUND('',#1358,.T.);
#884=FACE_OUTER_BOUND('',#1360,.T.);
#885=FACE_OUTER_BOUND('',#1361,.T.);
#886=FACE_OUTER_BOUND('',#1363,.T.);
#887=FACE_OUTER_BOUND('',#1364,.T.);
#888=FACE_OUTER_BOUND('',#1365,.T.);
#889=FACE_OUTER_BOUND('',#1366,.T.);
#890=FACE_OUTER_BOUND('',#1367,.T.);
#891=FACE_OUTER_BOUND('',#1368,.T.);
#892=FACE_OUTER_BOUND('',#1369,.T.);
#893=FACE_OUTER_BOUND('',#1370,.T.);
#894=FACE_OUTER_BOUND('',#1371,.T.);
#895=FACE_OUTER_BOUND('',#1372,.T.);
#896=FACE_OUTER_BOUND('',#1373,.T.);
#897=FACE_OUTER_BOUND('',#1374,.T.);
#898=FACE_OUTER_BOUND('',#1375,.T.);
#899=FACE_OUTER_BOUND('',#1376,.T.);
#900=FACE_OUTER_BOUND('',#1377,.T.);
#901=FACE_OUTER_BOUND('',#1378,.T.);
#902=FACE_OUTER_BOUND('',#1380,.T.);
#903=FACE_OUTER_BOUND('',#1381,.T.);
#904=FACE_OUTER_BOUND('',#1387,.T.);
#905=FACE_OUTER_BOUND('',#1389,.T.);
#906=FACE_OUTER_BOUND('',#1390,.T.);
#907=FACE_OUTER_BOUND('',#1391,.T.);
#908=FACE_OUTER_BOUND('',#1393,.T.);
#909=FACE_OUTER_BOUND('',#1394,.T.);
#910=FACE_OUTER_BOUND('',#1396,.T.);
#911=FACE_OUTER_BOUND('',#1397,.T.);
#912=FACE_OUTER_BOUND('',#1398,.T.);
#913=FACE_OUTER_BOUND('',#1399,.T.);
#914=FACE_OUTER_BOUND('',#1400,.T.);
#915=FACE_OUTER_BOUND('',#1402,.T.);
#916=FACE_OUTER_BOUND('',#1403,.T.);
#917=FACE_OUTER_BOUND('',#1404,.T.);
#918=FACE_OUTER_BOUND('',#1406,.T.);
#919=FACE_OUTER_BOUND('',#1407,.T.);
#920=FACE_OUTER_BOUND('',#1408,.T.);
#921=FACE_OUTER_BOUND('',#1410,.T.);
#922=FACE_OUTER_BOUND('',#1411,.T.);
#923=FACE_OUTER_BOUND('',#1412,.T.);
#924=FACE_OUTER_BOUND('',#1414,.T.);
#925=FACE_OUTER_BOUND('',#1415,.T.);
#926=FACE_OUTER_BOUND('',#1416,.T.);
#927=FACE_OUTER_BOUND('',#1417,.T.);
#928=FACE_OUTER_BOUND('',#1418,.T.);
#929=FACE_OUTER_BOUND('',#1419,.T.);
#930=FACE_OUTER_BOUND('',#1420,.T.);
#931=FACE_OUTER_BOUND('',#1421,.T.);
#932=FACE_OUTER_BOUND('',#1422,.T.);
#933=FACE_OUTER_BOUND('',#1423,.T.);
#934=FACE_OUTER_BOUND('',#1424,.T.);
#935=FACE_OUTER_BOUND('',#1425,.T.);
#936=FACE_OUTER_BOUND('',#1426,.T.);
#937=FACE_OUTER_BOUND('',#1427,.T.);
#938=FACE_OUTER_BOUND('',#1428,.T.);
#939=FACE_OUTER_BOUND('',#1429,.T.);
#940=FACE_OUTER_BOUND('',#1430,.T.);
#941=FACE_OUTER_BOUND('',#1431,.T.);
#942=FACE_OUTER_BOUND('',#1432,.T.);
#943=FACE_OUTER_BOUND('',#1433,.T.);
#944=FACE_OUTER_BOUND('',#1434,.T.);
#945=FACE_OUTER_BOUND('',#1435,.T.);
#946=FACE_OUTER_BOUND('',#1436,.T.);
#947=FACE_OUTER_BOUND('',#1437,.T.);
#948=FACE_OUTER_BOUND('',#1438,.T.);
#949=FACE_OUTER_BOUND('',#1439,.T.);
#950=FACE_OUTER_BOUND('',#1440,.T.);
#951=FACE_OUTER_BOUND('',#1441,.T.);
#952=FACE_OUTER_BOUND('',#1442,.T.);
#953=FACE_OUTER_BOUND('',#1443,.T.);
#954=FACE_OUTER_BOUND('',#1444,.T.);
#955=FACE_OUTER_BOUND('',#1445,.T.);
#956=FACE_OUTER_BOUND('',#1446,.T.);
#957=FACE_OUTER_BOUND('',#1447,.T.);
#958=FACE_OUTER_BOUND('',#1448,.T.);
#959=FACE_OUTER_BOUND('',#1449,.T.);
#960=FACE_OUTER_BOUND('',#1450,.T.);
#961=FACE_OUTER_BOUND('',#1451,.T.);
#962=FACE_OUTER_BOUND('',#1452,.T.);
#963=FACE_OUTER_BOUND('',#1453,.T.);
#964=FACE_OUTER_BOUND('',#1454,.T.);
#965=FACE_OUTER_BOUND('',#1455,.T.);
#966=FACE_OUTER_BOUND('',#1456,.T.);
#967=FACE_OUTER_BOUND('',#1457,.T.);
#968=FACE_OUTER_BOUND('',#1458,.T.);
#969=FACE_OUTER_BOUND('',#1459,.T.);
#970=FACE_OUTER_BOUND('',#1461,.T.);
#971=FACE_OUTER_BOUND('',#1462,.T.);
#972=FACE_OUTER_BOUND('',#1463,.T.);
#973=FACE_OUTER_BOUND('',#1464,.T.);
#974=FACE_OUTER_BOUND('',#1465,.T.);
#975=FACE_OUTER_BOUND('',#1466,.T.);
#976=FACE_OUTER_BOUND('',#1467,.T.);
#977=FACE_OUTER_BOUND('',#1468,.T.);
#978=FACE_OUTER_BOUND('',#1469,.T.);
#979=FACE_OUTER_BOUND('',#1470,.T.);
#980=FACE_OUTER_BOUND('',#1471,.T.);
#981=FACE_OUTER_BOUND('',#1472,.T.);
#982=FACE_OUTER_BOUND('',#1473,.T.);
#983=FACE_OUTER_BOUND('',#1474,.T.);
#984=FACE_OUTER_BOUND('',#1475,.T.);
#985=FACE_OUTER_BOUND('',#1476,.T.);
#986=FACE_OUTER_BOUND('',#1477,.T.);
#987=FACE_OUTER_BOUND('',#1478,.T.);
#988=FACE_OUTER_BOUND('',#1479,.T.);
#989=FACE_OUTER_BOUND('',#1480,.T.);
#990=FACE_OUTER_BOUND('',#1481,.T.);
#991=FACE_OUTER_BOUND('',#1482,.T.);
#992=FACE_OUTER_BOUND('',#1483,.T.);
#993=FACE_OUTER_BOUND('',#1484,.T.);
#994=FACE_OUTER_BOUND('',#1485,.T.);
#995=FACE_OUTER_BOUND('',#1486,.T.);
#996=FACE_OUTER_BOUND('',#1487,.T.);
#997=FACE_OUTER_BOUND('',#1488,.T.);
#998=FACE_OUTER_BOUND('',#1489,.T.);
#999=FACE_OUTER_BOUND('',#1490,.T.);
#1000=FACE_OUTER_BOUND('',#1491,.T.);
#1001=FACE_OUTER_BOUND('',#1492,.T.);
#1002=FACE_OUTER_BOUND('',#1493,.T.);
#1003=FACE_OUTER_BOUND('',#1494,.T.);
#1004=FACE_OUTER_BOUND('',#1495,.T.);
#1005=FACE_OUTER_BOUND('',#1496,.T.);
#1006=FACE_OUTER_BOUND('',#1497,.T.);
#1007=FACE_OUTER_BOUND('',#1498,.T.);
#1008=FACE_OUTER_BOUND('',#1499,.T.);
#1009=FACE_OUTER_BOUND('',#1500,.T.);
#1010=FACE_OUTER_BOUND('',#1502,.T.);
#1011=FACE_OUTER_BOUND('',#1503,.T.);
#1012=FACE_OUTER_BOUND('',#1505,.T.);
#1013=FACE_OUTER_BOUND('',#1506,.T.);
#1014=FACE_OUTER_BOUND('',#1508,.T.);
#1015=FACE_OUTER_BOUND('',#1509,.T.);
#1016=FACE_OUTER_BOUND('',#1510,.T.);
#1017=FACE_OUTER_BOUND('',#1511,.T.);
#1018=FACE_OUTER_BOUND('',#1513,.T.);
#1019=FACE_OUTER_BOUND('',#1514,.T.);
#1020=FACE_OUTER_BOUND('',#1515,.T.);
#1021=FACE_OUTER_BOUND('',#1516,.T.);
#1022=FACE_OUTER_BOUND('',#1517,.T.);
#1023=FACE_OUTER_BOUND('',#1519,.T.);
#1024=FACE_OUTER_BOUND('',#1520,.T.);
#1025=FACE_OUTER_BOUND('',#1521,.T.);
#1026=FACE_OUTER_BOUND('',#1522,.T.);
#1027=FACE_OUTER_BOUND('',#1523,.T.);
#1028=FACE_OUTER_BOUND('',#1524,.T.);
#1029=FACE_OUTER_BOUND('',#1525,.T.);
#1030=FACE_OUTER_BOUND('',#1526,.T.);
#1031=FACE_OUTER_BOUND('',#1528,.T.);
#1032=FACE_OUTER_BOUND('',#1529,.T.);
#1033=FACE_OUTER_BOUND('',#1530,.T.);
#1034=FACE_OUTER_BOUND('',#1531,.T.);
#1035=FACE_OUTER_BOUND('',#1532,.T.);
#1036=FACE_OUTER_BOUND('',#1533,.T.);
#1037=FACE_OUTER_BOUND('',#1535,.T.);
#1038=FACE_OUTER_BOUND('',#1536,.T.);
#1039=FACE_OUTER_BOUND('',#1538,.T.);
#1040=FACE_OUTER_BOUND('',#1539,.T.);
#1041=FACE_OUTER_BOUND('',#1540,.T.);
#1042=FACE_OUTER_BOUND('',#1542,.T.);
#1043=FACE_OUTER_BOUND('',#1543,.T.);
#1044=FACE_OUTER_BOUND('',#1544,.T.);
#1045=FACE_OUTER_BOUND('',#1546,.T.);
#1046=FACE_OUTER_BOUND('',#1547,.T.);
#1047=FACE_OUTER_BOUND('',#1549,.T.);
#1048=FACE_OUTER_BOUND('',#1550,.T.);
#1049=FACE_OUTER_BOUND('',#1551,.T.);
#1050=FACE_OUTER_BOUND('',#1552,.T.);
#1051=FACE_OUTER_BOUND('',#1554,.T.);
#1052=FACE_OUTER_BOUND('',#1555,.T.);
#1053=FACE_OUTER_BOUND('',#1556,.T.);
#1054=FACE_OUTER_BOUND('',#1562,.T.);
#1055=FACE_OUTER_BOUND('',#1563,.T.);
#1056=FACE_OUTER_BOUND('',#1565,.T.);
#1057=FACE_OUTER_BOUND('',#1566,.T.);
#1058=FACE_OUTER_BOUND('',#1567,.T.);
#1059=FACE_OUTER_BOUND('',#1568,.T.);
#1060=FACE_OUTER_BOUND('',#1569,.T.);
#1061=FACE_OUTER_BOUND('',#1571,.T.);
#1062=FACE_OUTER_BOUND('',#1572,.T.);
#1063=FACE_OUTER_BOUND('',#1573,.T.);
#1064=FACE_OUTER_BOUND('',#1574,.T.);
#1065=FACE_OUTER_BOUND('',#1575,.T.);
#1066=FACE_OUTER_BOUND('',#1581,.T.);
#1067=FACE_OUTER_BOUND('',#1582,.T.);
#1068=FACE_OUTER_BOUND('',#1584,.T.);
#1069=FACE_OUTER_BOUND('',#1585,.T.);
#1070=FACE_OUTER_BOUND('',#1586,.T.);
#1071=FACE_OUTER_BOUND('',#1587,.T.);
#1072=FACE_OUTER_BOUND('',#1588,.T.);
#1073=FACE_OUTER_BOUND('',#1590,.T.);
#1074=FACE_OUTER_BOUND('',#1591,.T.);
#1075=FACE_OUTER_BOUND('',#1592,.T.);
#1076=FACE_OUTER_BOUND('',#1593,.T.);
#1077=FACE_OUTER_BOUND('',#1594,.T.);
#1078=FACE_OUTER_BOUND('',#1595,.T.);
#1079=FACE_OUTER_BOUND('',#1596,.T.);
#1080=FACE_OUTER_BOUND('',#1597,.T.);
#1081=FACE_OUTER_BOUND('',#1598,.T.);
#1082=FACE_OUTER_BOUND('',#1599,.T.);
#1083=FACE_OUTER_BOUND('',#1600,.T.);
#1084=FACE_OUTER_BOUND('',#1601,.T.);
#1085=FACE_OUTER_BOUND('',#1602,.T.);
#1086=FACE_OUTER_BOUND('',#1603,.T.);
#1087=FACE_OUTER_BOUND('',#1604,.T.);
#1088=FACE_OUTER_BOUND('',#1605,.T.);
#1089=FACE_OUTER_BOUND('',#1606,.T.);
#1090=FACE_OUTER_BOUND('',#1607,.T.);
#1091=FACE_OUTER_BOUND('',#1608,.T.);
#1092=FACE_OUTER_BOUND('',#1609,.T.);
#1093=FACE_OUTER_BOUND('',#1610,.T.);
#1094=FACE_OUTER_BOUND('',#1611,.T.);
#1095=FACE_OUTER_BOUND('',#1612,.T.);
#1096=FACE_OUTER_BOUND('',#1613,.T.);
#1097=FACE_OUTER_BOUND('',#1614,.T.);
#1098=FACE_OUTER_BOUND('',#1615,.T.);
#1099=FACE_OUTER_BOUND('',#1616,.T.);
#1100=FACE_OUTER_BOUND('',#1617,.T.);
#1101=FACE_OUTER_BOUND('',#1618,.T.);
#1102=FACE_OUTER_BOUND('',#1619,.T.);
#1103=FACE_OUTER_BOUND('',#1620,.T.);
#1104=FACE_OUTER_BOUND('',#1621,.T.);
#1105=FACE_OUTER_BOUND('',#1622,.T.);
#1106=FACE_OUTER_BOUND('',#1623,.T.);
#1107=FACE_OUTER_BOUND('',#1624,.T.);
#1108=FACE_OUTER_BOUND('',#1625,.T.);
#1109=FACE_OUTER_BOUND('',#1626,.T.);
#1110=FACE_OUTER_BOUND('',#1627,.T.);
#1111=FACE_OUTER_BOUND('',#1628,.T.);
#1112=FACE_OUTER_BOUND('',#1629,.T.);
#1113=FACE_OUTER_BOUND('',#1630,.T.);
#1114=FACE_OUTER_BOUND('',#1631,.T.);
#1115=FACE_OUTER_BOUND('',#1632,.T.);
#1116=FACE_OUTER_BOUND('',#1633,.T.);
#1117=FACE_OUTER_BOUND('',#1634,.T.);
#1118=FACE_OUTER_BOUND('',#1635,.T.);
#1119=FACE_OUTER_BOUND('',#1636,.T.);
#1120=FACE_OUTER_BOUND('',#1637,.T.);
#1121=FACE_OUTER_BOUND('',#1638,.T.);
#1122=FACE_OUTER_BOUND('',#1639,.T.);
#1123=FACE_OUTER_BOUND('',#1640,.T.);
#1124=FACE_OUTER_BOUND('',#1641,.T.);
#1125=FACE_OUTER_BOUND('',#1642,.T.);
#1126=FACE_OUTER_BOUND('',#1643,.T.);
#1127=FACE_OUTER_BOUND('',#1644,.T.);
#1128=FACE_OUTER_BOUND('',#1645,.T.);
#1129=FACE_OUTER_BOUND('',#1646,.T.);
#1130=FACE_OUTER_BOUND('',#1647,.T.);
#1131=FACE_OUTER_BOUND('',#1648,.T.);
#1132=FACE_OUTER_BOUND('',#1649,.T.);
#1133=FACE_OUTER_BOUND('',#1651,.T.);
#1134=FACE_OUTER_BOUND('',#1652,.T.);
#1135=FACE_OUTER_BOUND('',#1654,.T.);
#1136=FACE_OUTER_BOUND('',#1655,.T.);
#1137=FACE_OUTER_BOUND('',#1656,.T.);
#1138=FACE_OUTER_BOUND('',#1657,.T.);
#1139=FACE_OUTER_BOUND('',#1658,.T.);
#1140=FACE_OUTER_BOUND('',#1659,.T.);
#1141=FACE_OUTER_BOUND('',#1665,.T.);
#1142=FACE_OUTER_BOUND('',#1666,.T.);
#1143=FACE_OUTER_BOUND('',#1667,.T.);
#1144=FACE_OUTER_BOUND('',#1673,.T.);
#1145=FACE_OUTER_BOUND('',#1674,.T.);
#1146=FACE_OUTER_BOUND('',#1675,.T.);
#1147=FACE_OUTER_BOUND('',#1676,.T.);
#1148=FACE_OUTER_BOUND('',#1677,.T.);
#1149=FACE_OUTER_BOUND('',#1678,.T.);
#1150=FACE_OUTER_BOUND('',#1679,.T.);
#1151=FACE_OUTER_BOUND('',#1680,.T.);
#1152=FACE_OUTER_BOUND('',#1681,.T.);
#1153=FACE_OUTER_BOUND('',#1682,.T.);
#1154=FACE_OUTER_BOUND('',#1683,.T.);
#1155=FACE_OUTER_BOUND('',#1684,.T.);
#1156=FACE_OUTER_BOUND('',#1685,.T.);
#1157=FACE_OUTER_BOUND('',#1686,.T.);
#1158=FACE_OUTER_BOUND('',#1687,.T.);
#1159=FACE_OUTER_BOUND('',#1688,.T.);
#1160=FACE_OUTER_BOUND('',#1689,.T.);
#1161=FACE_OUTER_BOUND('',#1690,.T.);
#1162=FACE_OUTER_BOUND('',#1691,.T.);
#1163=FACE_OUTER_BOUND('',#1692,.T.);
#1164=FACE_OUTER_BOUND('',#1693,.T.);
#1165=FACE_OUTER_BOUND('',#1694,.T.);
#1166=FACE_OUTER_BOUND('',#1695,.T.);
#1167=FACE_OUTER_BOUND('',#1696,.T.);
#1168=FACE_OUTER_BOUND('',#1697,.T.);
#1169=FACE_OUTER_BOUND('',#1698,.T.);
#1170=FACE_OUTER_BOUND('',#1699,.T.);
#1171=FACE_OUTER_BOUND('',#1700,.T.);
#1172=FACE_OUTER_BOUND('',#1702,.T.);
#1173=FACE_OUTER_BOUND('',#1703,.T.);
#1174=FACE_OUTER_BOUND('',#1709,.T.);
#1175=FACE_OUTER_BOUND('',#1710,.T.);
#1176=FACE_OUTER_BOUND('',#1716,.T.);
#1177=FACE_OUTER_BOUND('',#1717,.T.);
#1178=FACE_OUTER_BOUND('',#1718,.T.);
#1179=FACE_OUTER_BOUND('',#1719,.T.);
#1180=FACE_OUTER_BOUND('',#1720,.T.);
#1181=FACE_OUTER_BOUND('',#1721,.T.);
#1182=FACE_OUTER_BOUND('',#1722,.T.);
#1183=FACE_OUTER_BOUND('',#1723,.T.);
#1184=FACE_OUTER_BOUND('',#1724,.T.);
#1185=FACE_OUTER_BOUND('',#1725,.T.);
#1186=FACE_OUTER_BOUND('',#1727,.T.);
#1187=EDGE_LOOP('',(#4597,#4598,#4599,#4600));
#1188=EDGE_LOOP('',(#4601));
#1189=EDGE_LOOP('',(#4602));
#1190=EDGE_LOOP('',(#4603,#4604,#4605,#4606,#4607));
#1191=EDGE_LOOP('',(#4608,#4609,#4610,#4611));
#1192=EDGE_LOOP('',(#4612));
#1193=EDGE_LOOP('',(#4613));
#1194=EDGE_LOOP('',(#4614,#4615,#4616,#4617));
#1195=EDGE_LOOP('',(#4618,#4619,#4620,#4621));
#1196=EDGE_LOOP('',(#4622,#4623,#4624,#4625,#4626));
#1197=EDGE_LOOP('',(#4627));
#1198=EDGE_LOOP('',(#4628));
#1199=EDGE_LOOP('',(#4629));
#1200=EDGE_LOOP('',(#4630));
#1201=EDGE_LOOP('',(#4631));
#1202=EDGE_LOOP('',(#4632));
#1203=EDGE_LOOP('',(#4633,#4634,#4635,#4636,#4637));
#1204=EDGE_LOOP('',(#4638,#4639,#4640,#4641));
#1205=EDGE_LOOP('',(#4642,#4643,#4644,#4645));
#1206=EDGE_LOOP('',(#4646,#4647,#4648,#4649));
#1207=EDGE_LOOP('',(#4650,#4651,#4652,#4653));
#1208=EDGE_LOOP('',(#4654,#4655,#4656,#4657));
#1209=EDGE_LOOP('',(#4658,#4659,#4660,#4661));
#1210=EDGE_LOOP('',(#4662,#4663,#4664,#4665));
#1211=EDGE_LOOP('',(#4666,#4667,#4668,#4669));
#1212=EDGE_LOOP('',(#4670,#4671,#4672,#4673,#4674));
#1213=EDGE_LOOP('',(#4675,#4676,#4677,#4678,#4679));
#1214=EDGE_LOOP('',(#4680,#4681,#4682,#4683,#4684));
#1215=EDGE_LOOP('',(#4685));
#1216=EDGE_LOOP('',(#4686));
#1217=EDGE_LOOP('',(#4687));
#1218=EDGE_LOOP('',(#4688));
#1219=EDGE_LOOP('',(#4689));
#1220=EDGE_LOOP('',(#4690));
#1221=EDGE_LOOP('',(#4691));
#1222=EDGE_LOOP('',(#4692));
#1223=EDGE_LOOP('',(#4693,#4694,#4695,#4696));
#1224=EDGE_LOOP('',(#4697,#4698,#4699,#4700,#4701,#4702,#4703,#4704,#4705,
#4706));
#1225=EDGE_LOOP('',(#4707));
#1226=EDGE_LOOP('',(#4708));
#1227=EDGE_LOOP('',(#4709));
#1228=EDGE_LOOP('',(#4710));
#1229=EDGE_LOOP('',(#4711));
#1230=EDGE_LOOP('',(#4712));
#1231=EDGE_LOOP('',(#4713));
#1232=EDGE_LOOP('',(#4714,#4715,#4716,#4717));
#1233=EDGE_LOOP('',(#4718,#4719,#4720,#4721));
#1234=EDGE_LOOP('',(#4722,#4723,#4724,#4725));
#1235=EDGE_LOOP('',(#4726,#4727,#4728,#4729));
#1236=EDGE_LOOP('',(#4730,#4731,#4732,#4733));
#1237=EDGE_LOOP('',(#4734,#4735,#4736,#4737));
#1238=EDGE_LOOP('',(#4738,#4739,#4740,#4741));
#1239=EDGE_LOOP('',(#4742,#4743,#4744,#4745));
#1240=EDGE_LOOP('',(#4746,#4747,#4748,#4749));
#1241=EDGE_LOOP('',(#4750,#4751,#4752,#4753,#4754,#4755,#4756));
#1242=EDGE_LOOP('',(#4757,#4758,#4759,#4760,#4761,#4762,#4763,#4764));
#1243=EDGE_LOOP('',(#4765));
#1244=EDGE_LOOP('',(#4766,#4767,#4768,#4769,#4770,#4771,#4772,#4773));
#1245=EDGE_LOOP('',(#4774,#4775,#4776,#4777,#4778,#4779,#4780,#4781));
#1246=EDGE_LOOP('',(#4782));
#1247=EDGE_LOOP('',(#4783,#4784,#4785,#4786,#4787,#4788,#4789,#4790));
#1248=EDGE_LOOP('',(#4791,#4792,#4793,#4794));
#1249=EDGE_LOOP('',(#4795,#4796,#4797,#4798,#4799));
#1250=EDGE_LOOP('',(#4800,#4801,#4802,#4803,#4804));
#1251=EDGE_LOOP('',(#4805,#4806,#4807,#4808));
#1252=EDGE_LOOP('',(#4809));
#1253=EDGE_LOOP('',(#4810));
#1254=EDGE_LOOP('',(#4811,#4812,#4813,#4814));
#1255=EDGE_LOOP('',(#4815,#4816,#4817,#4818));
#1256=EDGE_LOOP('',(#4819,#4820,#4821,#4822));
#1257=EDGE_LOOP('',(#4823,#4824,#4825,#4826,#4827,#4828,#4829,#4830,#4831,
#4832,#4833,#4834,#4835,#4836,#4837,#4838,#4839,#4840,#4841,#4842,#4843,
#4844,#4845,#4846));
#1258=EDGE_LOOP('',(#4847,#4848));
#1259=EDGE_LOOP('',(#4849,#4850,#4851,#4852));
#1260=EDGE_LOOP('',(#4853,#4854,#4855,#4856));
#1261=EDGE_LOOP('',(#4857,#4858,#4859,#4860));
#1262=EDGE_LOOP('',(#4861));
#1263=EDGE_LOOP('',(#4862));
#1264=EDGE_LOOP('',(#4863,#4864,#4865,#4866,#4867));
#1265=EDGE_LOOP('',(#4868,#4869,#4870,#4871));
#1266=EDGE_LOOP('',(#4872,#4873,#4874,#4875,#4876));
#1267=EDGE_LOOP('',(#4877));
#1268=EDGE_LOOP('',(#4878,#4879,#4880,#4881));
#1269=EDGE_LOOP('',(#4882,#4883,#4884,#4885));
#1270=EDGE_LOOP('',(#4886,#4887,#4888,#4889));
#1271=EDGE_LOOP('',(#4890,#4891,#4892,#4893));
#1272=EDGE_LOOP('',(#4894,#4895,#4896,#4897));
#1273=EDGE_LOOP('',(#4898,#4899,#4900,#4901));
#1274=EDGE_LOOP('',(#4902,#4903,#4904,#4905));
#1275=EDGE_LOOP('',(#4906,#4907,#4908,#4909));
#1276=EDGE_LOOP('',(#4910,#4911,#4912,#4913,#4914,#4915));
#1277=EDGE_LOOP('',(#4916));
#1278=EDGE_LOOP('',(#4917,#4918,#4919,#4920,#4921));
#1279=EDGE_LOOP('',(#4922,#4923,#4924,#4925));
#1280=EDGE_LOOP('',(#4926,#4927,#4928,#4929));
#1281=EDGE_LOOP('',(#4930,#4931,#4932,#4933,#4934,#4935));
#1282=EDGE_LOOP('',(#4936));
#1283=EDGE_LOOP('',(#4937,#4938,#4939,#4940,#4941));
#1284=EDGE_LOOP('',(#4942,#4943,#4944,#4945));
#1285=EDGE_LOOP('',(#4946,#4947,#4948,#4949));
#1286=EDGE_LOOP('',(#4950,#4951,#4952,#4953,#4954,#4955,#4956));
#1287=EDGE_LOOP('',(#4957));
#1288=EDGE_LOOP('',(#4958,#4959,#4960,#4961,#4962));
#1289=EDGE_LOOP('',(#4963,#4964,#4965,#4966));
#1290=EDGE_LOOP('',(#4967,#4968,#4969,#4970));
#1291=EDGE_LOOP('',(#4971,#4972,#4973,#4974));
#1292=EDGE_LOOP('',(#4975,#4976,#4977,#4978));
#1293=EDGE_LOOP('',(#4979,#4980,#4981,#4982,#4983,#4984));
#1294=EDGE_LOOP('',(#4985));
#1295=EDGE_LOOP('',(#4986,#4987,#4988,#4989,#4990));
#1296=EDGE_LOOP('',(#4991,#4992,#4993,#4994));
#1297=EDGE_LOOP('',(#4995));
#1298=EDGE_LOOP('',(#4996,#4997,#4998));
#1299=EDGE_LOOP('',(#4999,#5000,#5001,#5002));
#1300=EDGE_LOOP('',(#5003,#5004,#5005,#5006));
#1301=EDGE_LOOP('',(#5007,#5008,#5009,#5010));
#1302=EDGE_LOOP('',(#5011,#5012,#5013,#5014));
#1303=EDGE_LOOP('',(#5015,#5016,#5017,#5018));
#1304=EDGE_LOOP('',(#5019,#5020,#5021,#5022));
#1305=EDGE_LOOP('',(#5023,#5024,#5025,#5026,#5027,#5028,#5029,#5030,#5031));
#1306=EDGE_LOOP('',(#5032));
#1307=EDGE_LOOP('',(#5033));
#1308=EDGE_LOOP('',(#5034,#5035,#5036,#5037));
#1309=EDGE_LOOP('',(#5038,#5039,#5040,#5041,#5042));
#1310=EDGE_LOOP('',(#5043,#5044,#5045,#5046));
#1311=EDGE_LOOP('',(#5047));
#1312=EDGE_LOOP('',(#5048));
#1313=EDGE_LOOP('',(#5049));
#1314=EDGE_LOOP('',(#5050));
#1315=EDGE_LOOP('',(#5051));
#1316=EDGE_LOOP('',(#5052));
#1317=EDGE_LOOP('',(#5053));
#1318=EDGE_LOOP('',(#5054));
#1319=EDGE_LOOP('',(#5055,#5056,#5057,#5058));
#1320=EDGE_LOOP('',(#5059,#5060,#5061,#5062));
#1321=EDGE_LOOP('',(#5063,#5064,#5065,#5066));
#1322=EDGE_LOOP('',(#5067,#5068,#5069,#5070,#5071));
#1323=EDGE_LOOP('',(#5072));
#1324=EDGE_LOOP('',(#5073));
#1325=EDGE_LOOP('',(#5074,#5075,#5076,#5077,#5078));
#1326=EDGE_LOOP('',(#5079,#5080,#5081,#5082,#5083));
#1327=EDGE_LOOP('',(#5084));
#1328=EDGE_LOOP('',(#5085));
#1329=EDGE_LOOP('',(#5086,#5087,#5088,#5089,#5090));
#1330=EDGE_LOOP('',(#5091,#5092,#5093,#5094,#5095));
#1331=EDGE_LOOP('',(#5096));
#1332=EDGE_LOOP('',(#5097));
#1333=EDGE_LOOP('',(#5098,#5099,#5100,#5101,#5102));
#1334=EDGE_LOOP('',(#5103,#5104,#5105,#5106,#5107));
#1335=EDGE_LOOP('',(#5108));
#1336=EDGE_LOOP('',(#5109));
#1337=EDGE_LOOP('',(#5110,#5111,#5112,#5113,#5114));
#1338=EDGE_LOOP('',(#5115,#5116,#5117,#5118,#5119));
#1339=EDGE_LOOP('',(#5120,#5121,#5122,#5123,#5124));
#1340=EDGE_LOOP('',(#5125,#5126,#5127,#5128));
#1341=EDGE_LOOP('',(#5129,#5130,#5131,#5132));
#1342=EDGE_LOOP('',(#5133,#5134,#5135,#5136));
#1343=EDGE_LOOP('',(#5137,#5138,#5139,#5140));
#1344=EDGE_LOOP('',(#5141,#5142,#5143,#5144));
#1345=EDGE_LOOP('',(#5145,#5146,#5147,#5148));
#1346=EDGE_LOOP('',(#5149,#5150,#5151,#5152));
#1347=EDGE_LOOP('',(#5153,#5154,#5155,#5156));
#1348=EDGE_LOOP('',(#5157,#5158,#5159,#5160));
#1349=EDGE_LOOP('',(#5161,#5162,#5163,#5164));
#1350=EDGE_LOOP('',(#5165));
#1351=EDGE_LOOP('',(#5166));
#1352=EDGE_LOOP('',(#5167));
#1353=EDGE_LOOP('',(#5168));
#1354=EDGE_LOOP('',(#5169));
#1355=EDGE_LOOP('',(#5170));
#1356=EDGE_LOOP('',(#5171));
#1357=EDGE_LOOP('',(#5172));
#1358=EDGE_LOOP('',(#5173));
#1359=EDGE_LOOP('',(#5174));
#1360=EDGE_LOOP('',(#5175,#5176,#5177,#5178));
#1361=EDGE_LOOP('',(#5179));
#1362=EDGE_LOOP('',(#5180));
#1363=EDGE_LOOP('',(#5181,#5182,#5183,#5184));
#1364=EDGE_LOOP('',(#5185,#5186,#5187,#5188,#5189));
#1365=EDGE_LOOP('',(#5190,#5191,#5192,#5193,#5194,#5195));
#1366=EDGE_LOOP('',(#5196));
#1367=EDGE_LOOP('',(#5197,#5198,#5199,#5200,#5201));
#1368=EDGE_LOOP('',(#5202));
#1369=EDGE_LOOP('',(#5203,#5204,#5205,#5206,#5207,#5208));
#1370=EDGE_LOOP('',(#5209,#5210,#5211,#5212,#5213,#5214));
#1371=EDGE_LOOP('',(#5215,#5216,#5217,#5218,#5219,#5220));
#1372=EDGE_LOOP('',(#5221,#5222,#5223,#5224,#5225,#5226));
#1373=EDGE_LOOP('',(#5227,#5228,#5229,#5230,#5231,#5232));
#1374=EDGE_LOOP('',(#5233,#5234,#5235,#5236,#5237,#5238));
#1375=EDGE_LOOP('',(#5239,#5240,#5241,#5242,#5243));
#1376=EDGE_LOOP('',(#5244,#5245,#5246,#5247,#5248));
#1377=EDGE_LOOP('',(#5249,#5250,#5251,#5252,#5253,#5254));
#1378=EDGE_LOOP('',(#5255));
#1379=EDGE_LOOP('',(#5256));
#1380=EDGE_LOOP('',(#5257,#5258,#5259,#5260,#5261));
#1381=EDGE_LOOP('',(#5262));
#1382=EDGE_LOOP('',(#5263));
#1383=EDGE_LOOP('',(#5264));
#1384=EDGE_LOOP('',(#5265));
#1385=EDGE_LOOP('',(#5266));
#1386=EDGE_LOOP('',(#5267));
#1387=EDGE_LOOP('',(#5268,#5269,#5270,#5271,#5272,#5273,#5274,#5275,#5276,
#5277,#5278,#5279,#5280,#5281,#5282,#5283,#5284,#5285,#5286,#5287,#5288));
#1388=EDGE_LOOP('',(#5289,#5290));
#1389=EDGE_LOOP('',(#5291,#5292,#5293,#5294,#5295));
#1390=EDGE_LOOP('',(#5296,#5297,#5298,#5299));
#1391=EDGE_LOOP('',(#5300));
#1392=EDGE_LOOP('',(#5301));
#1393=EDGE_LOOP('',(#5302,#5303,#5304,#5305,#5306));
#1394=EDGE_LOOP('',(#5307,#5308,#5309,#5310,#5311,#5312,#5313,#5314,#5315,
#5316,#5317,#5318,#5319,#5320,#5321,#5322,#5323,#5324,#5325,#5326,#5327,
#5328,#5329,#5330));
#1395=EDGE_LOOP('',(#5331));
#1396=EDGE_LOOP('',(#5332,#5333,#5334,#5335,#5336));
#1397=EDGE_LOOP('',(#5337));
#1398=EDGE_LOOP('',(#5338,#5339,#5340,#5341,#5342));
#1399=EDGE_LOOP('',(#5343,#5344,#5345,#5346,#5347));
#1400=EDGE_LOOP('',(#5348,#5349,#5350,#5351,#5352,#5353));
#1401=EDGE_LOOP('',(#5354));
#1402=EDGE_LOOP('',(#5355,#5356,#5357,#5358,#5359));
#1403=EDGE_LOOP('',(#5360,#5361,#5362,#5363,#5364));
#1404=EDGE_LOOP('',(#5365,#5366,#5367,#5368,#5369,#5370,#5371));
#1405=EDGE_LOOP('',(#5372));
#1406=EDGE_LOOP('',(#5373,#5374,#5375,#5376,#5377));
#1407=EDGE_LOOP('',(#5378,#5379,#5380,#5381,#5382));
#1408=EDGE_LOOP('',(#5383,#5384,#5385,#5386,#5387,#5388));
#1409=EDGE_LOOP('',(#5389));
#1410=EDGE_LOOP('',(#5390,#5391,#5392,#5393,#5394));
#1411=EDGE_LOOP('',(#5395,#5396,#5397,#5398,#5399));
#1412=EDGE_LOOP('',(#5400,#5401,#5402,#5403,#5404,#5405));
#1413=EDGE_LOOP('',(#5406));
#1414=EDGE_LOOP('',(#5407,#5408,#5409,#5410));
#1415=EDGE_LOOP('',(#5411,#5412,#5413,#5414));
#1416=EDGE_LOOP('',(#5415,#5416,#5417,#5418));
#1417=EDGE_LOOP('',(#5419,#5420,#5421,#5422));
#1418=EDGE_LOOP('',(#5423,#5424,#5425,#5426));
#1419=EDGE_LOOP('',(#5427,#5428,#5429,#5430));
#1420=EDGE_LOOP('',(#5431,#5432,#5433,#5434));
#1421=EDGE_LOOP('',(#5435,#5436,#5437,#5438));
#1422=EDGE_LOOP('',(#5439,#5440,#5441,#5442));
#1423=EDGE_LOOP('',(#5443,#5444,#5445,#5446));
#1424=EDGE_LOOP('',(#5447,#5448,#5449,#5450));
#1425=EDGE_LOOP('',(#5451,#5452,#5453,#5454));
#1426=EDGE_LOOP('',(#5455,#5456,#5457,#5458));
#1427=EDGE_LOOP('',(#5459,#5460,#5461,#5462));
#1428=EDGE_LOOP('',(#5463,#5464,#5465,#5466));
#1429=EDGE_LOOP('',(#5467,#5468,#5469,#5470));
#1430=EDGE_LOOP('',(#5471,#5472,#5473,#5474));
#1431=EDGE_LOOP('',(#5475,#5476,#5477,#5478));
#1432=EDGE_LOOP('',(#5479,#5480,#5481,#5482));
#1433=EDGE_LOOP('',(#5483,#5484,#5485,#5486));
#1434=EDGE_LOOP('',(#5487,#5488,#5489,#5490));
#1435=EDGE_LOOP('',(#5491,#5492,#5493,#5494));
#1436=EDGE_LOOP('',(#5495,#5496,#5497,#5498));
#1437=EDGE_LOOP('',(#5499,#5500,#5501,#5502));
#1438=EDGE_LOOP('',(#5503,#5504,#5505,#5506));
#1439=EDGE_LOOP('',(#5507,#5508,#5509,#5510));
#1440=EDGE_LOOP('',(#5511,#5512,#5513,#5514));
#1441=EDGE_LOOP('',(#5515,#5516,#5517,#5518));
#1442=EDGE_LOOP('',(#5519,#5520,#5521,#5522));
#1443=EDGE_LOOP('',(#5523,#5524,#5525,#5526));
#1444=EDGE_LOOP('',(#5527,#5528,#5529,#5530));
#1445=EDGE_LOOP('',(#5531,#5532,#5533,#5534));
#1446=EDGE_LOOP('',(#5535,#5536,#5537,#5538));
#1447=EDGE_LOOP('',(#5539,#5540,#5541,#5542));
#1448=EDGE_LOOP('',(#5543,#5544,#5545,#5546));
#1449=EDGE_LOOP('',(#5547,#5548,#5549,#5550));
#1450=EDGE_LOOP('',(#5551,#5552,#5553,#5554));
#1451=EDGE_LOOP('',(#5555,#5556,#5557,#5558));
#1452=EDGE_LOOP('',(#5559,#5560,#5561,#5562));
#1453=EDGE_LOOP('',(#5563,#5564,#5565,#5566));
#1454=EDGE_LOOP('',(#5567,#5568,#5569,#5570));
#1455=EDGE_LOOP('',(#5571,#5572,#5573,#5574));
#1456=EDGE_LOOP('',(#5575,#5576,#5577,#5578));
#1457=EDGE_LOOP('',(#5579,#5580,#5581,#5582));
#1458=EDGE_LOOP('',(#5583,#5584,#5585,#5586));
#1459=EDGE_LOOP('',(#5587,#5588,#5589,#5590,#5591,#5592,#5593,#5594,#5595,
#5596,#5597,#5598,#5599));
#1460=EDGE_LOOP('',(#5600));
#1461=EDGE_LOOP('',(#5601,#5602,#5603,#5604));
#1462=EDGE_LOOP('',(#5605,#5606,#5607,#5608));
#1463=EDGE_LOOP('',(#5609,#5610,#5611,#5612));
#1464=EDGE_LOOP('',(#5613,#5614,#5615,#5616));
#1465=EDGE_LOOP('',(#5617,#5618,#5619,#5620));
#1466=EDGE_LOOP('',(#5621,#5622,#5623,#5624));
#1467=EDGE_LOOP('',(#5625,#5626,#5627,#5628));
#1468=EDGE_LOOP('',(#5629,#5630,#5631,#5632));
#1469=EDGE_LOOP('',(#5633,#5634,#5635,#5636));
#1470=EDGE_LOOP('',(#5637,#5638,#5639,#5640));
#1471=EDGE_LOOP('',(#5641,#5642,#5643,#5644));
#1472=EDGE_LOOP('',(#5645,#5646,#5647,#5648));
#1473=EDGE_LOOP('',(#5649,#5650,#5651,#5652));
#1474=EDGE_LOOP('',(#5653,#5654,#5655,#5656));
#1475=EDGE_LOOP('',(#5657,#5658,#5659,#5660));
#1476=EDGE_LOOP('',(#5661,#5662,#5663,#5664));
#1477=EDGE_LOOP('',(#5665,#5666,#5667,#5668));
#1478=EDGE_LOOP('',(#5669,#5670,#5671));
#1479=EDGE_LOOP('',(#5672,#5673,#5674));
#1480=EDGE_LOOP('',(#5675,#5676,#5677));
#1481=EDGE_LOOP('',(#5678,#5679,#5680,#5681));
#1482=EDGE_LOOP('',(#5682,#5683,#5684,#5685));
#1483=EDGE_LOOP('',(#5686,#5687,#5688,#5689));
#1484=EDGE_LOOP('',(#5690,#5691,#5692,#5693));
#1485=EDGE_LOOP('',(#5694,#5695,#5696,#5697));
#1486=EDGE_LOOP('',(#5698,#5699,#5700,#5701));
#1487=EDGE_LOOP('',(#5702,#5703,#5704,#5705,#5706,#5707,#5708,#5709));
#1488=EDGE_LOOP('',(#5710,#5711,#5712,#5713));
#1489=EDGE_LOOP('',(#5714,#5715,#5716,#5717));
#1490=EDGE_LOOP('',(#5718,#5719,#5720,#5721,#5722,#5723,#5724,#5725,#5726,
#5727,#5728,#5729,#5730,#5731,#5732,#5733));
#1491=EDGE_LOOP('',(#5734,#5735,#5736,#5737));
#1492=EDGE_LOOP('',(#5738,#5739,#5740,#5741));
#1493=EDGE_LOOP('',(#5742,#5743,#5744,#5745));
#1494=EDGE_LOOP('',(#5746,#5747,#5748,#5749));
#1495=EDGE_LOOP('',(#5750,#5751,#5752,#5753));
#1496=EDGE_LOOP('',(#5754,#5755,#5756,#5757));
#1497=EDGE_LOOP('',(#5758,#5759,#5760,#5761));
#1498=EDGE_LOOP('',(#5762,#5763,#5764,#5765));
#1499=EDGE_LOOP('',(#5766,#5767,#5768,#5769));
#1500=EDGE_LOOP('',(#5770));
#1501=EDGE_LOOP('',(#5771));
#1502=EDGE_LOOP('',(#5772,#5773,#5774,#5775));
#1503=EDGE_LOOP('',(#5776,#5777,#5778,#5779,#5780,#5781));
#1504=EDGE_LOOP('',(#5782));
#1505=EDGE_LOOP('',(#5783,#5784,#5785,#5786));
#1506=EDGE_LOOP('',(#5787));
#1507=EDGE_LOOP('',(#5788));
#1508=EDGE_LOOP('',(#5789,#5790,#5791,#5792));
#1509=EDGE_LOOP('',(#5793,#5794,#5795,#5796));
#1510=EDGE_LOOP('',(#5797,#5798,#5799,#5800));
#1511=EDGE_LOOP('',(#5801));
#1512=EDGE_LOOP('',(#5802,#5803,#5804,#5805,#5806,#5807));
#1513=EDGE_LOOP('',(#5808,#5809,#5810,#5811,#5812));
#1514=EDGE_LOOP('',(#5813,#5814,#5815,#5816,#5817));
#1515=EDGE_LOOP('',(#5818));
#1516=EDGE_LOOP('',(#5819,#5820,#5821,#5822));
#1517=EDGE_LOOP('',(#5823));
#1518=EDGE_LOOP('',(#5824));
#1519=EDGE_LOOP('',(#5825,#5826,#5827,#5828));
#1520=EDGE_LOOP('',(#5829,#5830,#5831,#5832));
#1521=EDGE_LOOP('',(#5833,#5834,#5835,#5836));
#1522=EDGE_LOOP('',(#5837,#5838,#5839,#5840));
#1523=EDGE_LOOP('',(#5841,#5842,#5843,#5844));
#1524=EDGE_LOOP('',(#5845,#5846,#5847,#5848));
#1525=EDGE_LOOP('',(#5849,#5850,#5851,#5852,#5853,#5854));
#1526=EDGE_LOOP('',(#5855));
#1527=EDGE_LOOP('',(#5856));
#1528=EDGE_LOOP('',(#5857,#5858,#5859,#5860));
#1529=EDGE_LOOP('',(#5861));
#1530=EDGE_LOOP('',(#5862,#5863,#5864,#5865));
#1531=EDGE_LOOP('',(#5866,#5867,#5868,#5869));
#1532=EDGE_LOOP('',(#5870));
#1533=EDGE_LOOP('',(#5871));
#1534=EDGE_LOOP('',(#5872));
#1535=EDGE_LOOP('',(#5873,#5874,#5875,#5876,#5877,#5878,#5879));
#1536=EDGE_LOOP('',(#5880,#5881,#5882,#5883));
#1537=EDGE_LOOP('',(#5884,#5885));
#1538=EDGE_LOOP('',(#5886));
#1539=EDGE_LOOP('',(#5887,#5888,#5889,#5890));
#1540=EDGE_LOOP('',(#5891));
#1541=EDGE_LOOP('',(#5892));
#1542=EDGE_LOOP('',(#5893,#5894,#5895,#5896,#5897));
#1543=EDGE_LOOP('',(#5898,#5899,#5900,#5901));
#1544=EDGE_LOOP('',(#5902));
#1545=EDGE_LOOP('',(#5903));
#1546=EDGE_LOOP('',(#5904,#5905,#5906,#5907,#5908,#5909,#5910,#5911,#5912));
#1547=EDGE_LOOP('',(#5913));
#1548=EDGE_LOOP('',(#5914));
#1549=EDGE_LOOP('',(#5915,#5916,#5917,#5918,#5919));
#1550=EDGE_LOOP('',(#5920,#5921,#5922,#5923,#5924,#5925));
#1551=EDGE_LOOP('',(#5926,#5927,#5928,#5929,#5930));
#1552=EDGE_LOOP('',(#5931));
#1553=EDGE_LOOP('',(#5932));
#1554=EDGE_LOOP('',(#5933,#5934,#5935,#5936));
#1555=EDGE_LOOP('',(#5937,#5938,#5939,#5940));
#1556=EDGE_LOOP('',(#5941,#5942,#5943,#5944,#5945,#5946,#5947,#5948));
#1557=EDGE_LOOP('',(#5949));
#1558=EDGE_LOOP('',(#5950));
#1559=EDGE_LOOP('',(#5951));
#1560=EDGE_LOOP('',(#5952));
#1561=EDGE_LOOP('',(#5953));
#1562=EDGE_LOOP('',(#5954,#5955,#5956,#5957,#5958));
#1563=EDGE_LOOP('',(#5959));
#1564=EDGE_LOOP('',(#5960));
#1565=EDGE_LOOP('',(#5961,#5962,#5963,#5964,#5965));
#1566=EDGE_LOOP('',(#5966,#5967,#5968,#5969,#5970));
#1567=EDGE_LOOP('',(#5971,#5972,#5973,#5974,#5975));
#1568=EDGE_LOOP('',(#5976,#5977,#5978,#5979,#5980));
#1569=EDGE_LOOP('',(#5981));
#1570=EDGE_LOOP('',(#5982));
#1571=EDGE_LOOP('',(#5983,#5984,#5985,#5986,#5987));
#1572=EDGE_LOOP('',(#5988,#5989,#5990,#5991,#5992));
#1573=EDGE_LOOP('',(#5993,#5994,#5995,#5996,#5997));
#1574=EDGE_LOOP('',(#5998,#5999,#6000,#6001));
#1575=EDGE_LOOP('',(#6002,#6003,#6004,#6005,#6006,#6007,#6008,#6009));
#1576=EDGE_LOOP('',(#6010));
#1577=EDGE_LOOP('',(#6011));
#1578=EDGE_LOOP('',(#6012));
#1579=EDGE_LOOP('',(#6013));
#1580=EDGE_LOOP('',(#6014));
#1581=EDGE_LOOP('',(#6015,#6016,#6017,#6018,#6019));
#1582=EDGE_LOOP('',(#6020));
#1583=EDGE_LOOP('',(#6021));
#1584=EDGE_LOOP('',(#6022,#6023,#6024,#6025,#6026));
#1585=EDGE_LOOP('',(#6027,#6028,#6029,#6030,#6031));
#1586=EDGE_LOOP('',(#6032,#6033,#6034,#6035,#6036));
#1587=EDGE_LOOP('',(#6037,#6038,#6039,#6040,#6041));
#1588=EDGE_LOOP('',(#6042));
#1589=EDGE_LOOP('',(#6043));
#1590=EDGE_LOOP('',(#6044,#6045,#6046,#6047,#6048));
#1591=EDGE_LOOP('',(#6049,#6050,#6051,#6052,#6053));
#1592=EDGE_LOOP('',(#6054,#6055,#6056,#6057,#6058));
#1593=EDGE_LOOP('',(#6059,#6060,#6061,#6062));
#1594=EDGE_LOOP('',(#6063,#6064,#6065,#6066));
#1595=EDGE_LOOP('',(#6067,#6068,#6069,#6070));
#1596=EDGE_LOOP('',(#6071,#6072,#6073,#6074));
#1597=EDGE_LOOP('',(#6075,#6076,#6077,#6078));
#1598=EDGE_LOOP('',(#6079,#6080,#6081,#6082));
#1599=EDGE_LOOP('',(#6083,#6084,#6085,#6086));
#1600=EDGE_LOOP('',(#6087,#6088,#6089,#6090));
#1601=EDGE_LOOP('',(#6091,#6092,#6093,#6094));
#1602=EDGE_LOOP('',(#6095,#6096,#6097,#6098));
#1603=EDGE_LOOP('',(#6099,#6100,#6101,#6102));
#1604=EDGE_LOOP('',(#6103,#6104,#6105,#6106));
#1605=EDGE_LOOP('',(#6107,#6108,#6109,#6110));
#1606=EDGE_LOOP('',(#6111,#6112,#6113,#6114));
#1607=EDGE_LOOP('',(#6115,#6116,#6117,#6118));
#1608=EDGE_LOOP('',(#6119,#6120,#6121,#6122));
#1609=EDGE_LOOP('',(#6123,#6124,#6125,#6126));
#1610=EDGE_LOOP('',(#6127));
#1611=EDGE_LOOP('',(#6128));
#1612=EDGE_LOOP('',(#6129,#6130,#6131,#6132));
#1613=EDGE_LOOP('',(#6133,#6134,#6135,#6136));
#1614=EDGE_LOOP('',(#6137,#6138,#6139));
#1615=EDGE_LOOP('',(#6140,#6141,#6142,#6143));
#1616=EDGE_LOOP('',(#6144,#6145,#6146));
#1617=EDGE_LOOP('',(#6147,#6148,#6149,#6150));
#1618=EDGE_LOOP('',(#6151,#6152,#6153));
#1619=EDGE_LOOP('',(#6154,#6155,#6156,#6157));
#1620=EDGE_LOOP('',(#6158,#6159,#6160));
#1621=EDGE_LOOP('',(#6161,#6162,#6163,#6164));
#1622=EDGE_LOOP('',(#6165,#6166,#6167));
#1623=EDGE_LOOP('',(#6168,#6169,#6170));
#1624=EDGE_LOOP('',(#6171,#6172,#6173,#6174));
#1625=EDGE_LOOP('',(#6175,#6176,#6177,#6178));
#1626=EDGE_LOOP('',(#6179,#6180,#6181,#6182));
#1627=EDGE_LOOP('',(#6183,#6184,#6185,#6186));
#1628=EDGE_LOOP('',(#6187,#6188,#6189,#6190));
#1629=EDGE_LOOP('',(#6191,#6192,#6193,#6194));
#1630=EDGE_LOOP('',(#6195,#6196,#6197,#6198,#6199,#6200,#6201,#6202,#6203));
#1631=EDGE_LOOP('',(#6204,#6205,#6206,#6207));
#1632=EDGE_LOOP('',(#6208,#6209,#6210,#6211));
#1633=EDGE_LOOP('',(#6212,#6213,#6214));
#1634=EDGE_LOOP('',(#6215,#6216,#6217,#6218));
#1635=EDGE_LOOP('',(#6219,#6220,#6221));
#1636=EDGE_LOOP('',(#6222,#6223,#6224,#6225));
#1637=EDGE_LOOP('',(#6226,#6227,#6228));
#1638=EDGE_LOOP('',(#6229,#6230,#6231,#6232));
#1639=EDGE_LOOP('',(#6233,#6234,#6235));
#1640=EDGE_LOOP('',(#6236,#6237,#6238,#6239));
#1641=EDGE_LOOP('',(#6240,#6241,#6242));
#1642=EDGE_LOOP('',(#6243,#6244,#6245));
#1643=EDGE_LOOP('',(#6246,#6247,#6248,#6249));
#1644=EDGE_LOOP('',(#6250,#6251,#6252,#6253));
#1645=EDGE_LOOP('',(#6254,#6255,#6256,#6257));
#1646=EDGE_LOOP('',(#6258,#6259,#6260,#6261,#6262,#6263,#6264,#6265,#6266));
#1647=EDGE_LOOP('',(#6267,#6268,#6269,#6270));
#1648=EDGE_LOOP('',(#6271,#6272,#6273,#6274));
#1649=EDGE_LOOP('',(#6275));
#1650=EDGE_LOOP('',(#6276));
#1651=EDGE_LOOP('',(#6277,#6278,#6279,#6280));
#1652=EDGE_LOOP('',(#6281));
#1653=EDGE_LOOP('',(#6282));
#1654=EDGE_LOOP('',(#6283,#6284,#6285,#6286));
#1655=EDGE_LOOP('',(#6287,#6288,#6289,#6290));
#1656=EDGE_LOOP('',(#6291,#6292,#6293,#6294));
#1657=EDGE_LOOP('',(#6295,#6296,#6297,#6298,#6299,#6300,#6301,#6302));
#1658=EDGE_LOOP('',(#6303,#6304));
#1659=EDGE_LOOP('',(#6305));
#1660=EDGE_LOOP('',(#6306,#6307,#6308));
#1661=EDGE_LOOP('',(#6309,#6310));
#1662=EDGE_LOOP('',(#6311));
#1663=EDGE_LOOP('',(#6312,#6313,#6314));
#1664=EDGE_LOOP('',(#6315,#6316,#6317));
#1665=EDGE_LOOP('',(#6318,#6319,#6320,#6321,#6322,#6323,#6324,#6325));
#1666=EDGE_LOOP('',(#6326,#6327));
#1667=EDGE_LOOP('',(#6328));
#1668=EDGE_LOOP('',(#6329,#6330,#6331));
#1669=EDGE_LOOP('',(#6332,#6333,#6334));
#1670=EDGE_LOOP('',(#6335));
#1671=EDGE_LOOP('',(#6336,#6337));
#1672=EDGE_LOOP('',(#6338,#6339,#6340));
#1673=EDGE_LOOP('',(#6341,#6342,#6343,#6344,#6345,#6346,#6347,#6348));
#1674=EDGE_LOOP('',(#6349,#6350));
#1675=EDGE_LOOP('',(#6351,#6352,#6353,#6354,#6355,#6356,#6357,#6358));
#1676=EDGE_LOOP('',(#6359,#6360,#6361,#6362,#6363));
#1677=EDGE_LOOP('',(#6364,#6365,#6366,#6367,#6368,#6369));
#1678=EDGE_LOOP('',(#6370,#6371,#6372,#6373,#6374,#6375));
#1679=EDGE_LOOP('',(#6376,#6377,#6378,#6379,#6380));
#1680=EDGE_LOOP('',(#6381,#6382));
#1681=EDGE_LOOP('',(#6383,#6384,#6385,#6386));
#1682=EDGE_LOOP('',(#6387,#6388,#6389,#6390));
#1683=EDGE_LOOP('',(#6391,#6392,#6393,#6394));
#1684=EDGE_LOOP('',(#6395,#6396,#6397,#6398));
#1685=EDGE_LOOP('',(#6399,#6400));
#1686=EDGE_LOOP('',(#6401,#6402));
#1687=EDGE_LOOP('',(#6403,#6404,#6405,#6406));
#1688=EDGE_LOOP('',(#6407,#6408,#6409,#6410));
#1689=EDGE_LOOP('',(#6411,#6412,#6413,#6414,#6415));
#1690=EDGE_LOOP('',(#6416,#6417,#6418,#6419));
#1691=EDGE_LOOP('',(#6420,#6421,#6422,#6423,#6424));
#1692=EDGE_LOOP('',(#6425,#6426,#6427,#6428,#6429,#6430,#6431,#6432));
#1693=EDGE_LOOP('',(#6433,#6434));
#1694=EDGE_LOOP('',(#6435,#6436));
#1695=EDGE_LOOP('',(#6437,#6438,#6439,#6440));
#1696=EDGE_LOOP('',(#6441,#6442,#6443,#6444));
#1697=EDGE_LOOP('',(#6445,#6446,#6447,#6448,#6449,#6450,#6451,#6452));
#1698=EDGE_LOOP('',(#6453,#6454));
#1699=EDGE_LOOP('',(#6455,#6456));
#1700=EDGE_LOOP('',(#6457));
#1701=EDGE_LOOP('',(#6458));
#1702=EDGE_LOOP('',(#6459,#6460,#6461,#6462,#6463));
#1703=EDGE_LOOP('',(#6464));
#1704=EDGE_LOOP('',(#6465,#6466,#6467));
#1705=EDGE_LOOP('',(#6468));
#1706=EDGE_LOOP('',(#6469));
#1707=EDGE_LOOP('',(#6470,#6471,#6472));
#1708=EDGE_LOOP('',(#6473));
#1709=EDGE_LOOP('',(#6474,#6475,#6476,#6477));
#1710=EDGE_LOOP('',(#6478));
#1711=EDGE_LOOP('',(#6479,#6480,#6481));
#1712=EDGE_LOOP('',(#6482));
#1713=EDGE_LOOP('',(#6483));
#1714=EDGE_LOOP('',(#6484,#6485,#6486));
#1715=EDGE_LOOP('',(#6487));
#1716=EDGE_LOOP('',(#6488,#6489,#6490,#6491));
#1717=EDGE_LOOP('',(#6492,#6493,#6494,#6495));
#1718=EDGE_LOOP('',(#6496,#6497,#6498,#6499));
#1719=EDGE_LOOP('',(#6500,#6501,#6502,#6503));
#1720=EDGE_LOOP('',(#6504,#6505,#6506,#6507,#6508));
#1721=EDGE_LOOP('',(#6509,#6510,#6511,#6512,#6513));
#1722=EDGE_LOOP('',(#6514,#6515,#6516,#6517,#6518));
#1723=EDGE_LOOP('',(#6519,#6520,#6521,#6522));
#1724=EDGE_LOOP('',(#6523,#6524,#6525,#6526));
#1725=EDGE_LOOP('',(#6527));
#1726=EDGE_LOOP('',(#6528));
#1727=EDGE_LOOP('',(#6529));
#1728=EDGE_LOOP('',(#6530));
#1729=LINE('',#10796,#2103);
#1730=LINE('',#10806,#2104);
#1731=LINE('',#10811,#2105);
#1732=LINE('',#10818,#2106);
#1733=LINE('',#10821,#2107);
#1734=LINE('',#10827,#2108);
#1735=LINE('',#10844,#2109);
#1736=LINE('',#10848,#2110);
#1737=LINE('',#10851,#2111);
#1738=LINE('',#10856,#2112);
#1739=LINE('',#10859,#2113);
#1740=LINE('',#10864,#2114);
#1741=LINE('',#10867,#2115);
#1742=LINE('',#10872,#2116);
#1743=LINE('',#10875,#2117);
#1744=LINE('',#10881,#2118);
#1745=LINE('',#10885,#2119);
#1746=LINE('',#10889,#2120);
#1747=LINE('',#10899,#2121);
#1748=LINE('',#10912,#2122);
#1749=LINE('',#10921,#2123);
#1750=LINE('',#10937,#2124);
#1751=LINE('',#10941,#2125);
#1752=LINE('',#10945,#2126);
#1753=LINE('',#10949,#2127);
#1754=LINE('',#10953,#2128);
#1755=LINE('',#10957,#2129);
#1756=LINE('',#10961,#2130);
#1757=LINE('',#10966,#2131);
#1758=LINE('',#10970,#2132);
#1759=LINE('',#10988,#2133);
#1760=LINE('',#10996,#2134);
#1761=LINE('',#11004,#2135);
#1762=LINE('',#11012,#2136);
#1763=LINE('',#11018,#2137);
#1764=LINE('',#11026,#2138);
#1765=LINE('',#11034,#2139);
#1766=LINE('',#11042,#2140);
#1767=LINE('',#11047,#2141);
#1768=LINE('',#11056,#2142);
#1769=LINE('',#11066,#2143);
#1770=LINE('',#11068,#2144);
#1771=LINE('',#11071,#2145);
#1772=LINE('',#11074,#2146);
#1773=LINE('',#11078,#2147);
#1774=LINE('',#11080,#2148);
#1775=LINE('',#11083,#2149);
#1776=LINE('',#11085,#2150);
#1777=LINE('',#11088,#2151);
#1778=LINE('',#11090,#2152);
#1779=LINE('',#11093,#2153);
#1780=LINE('',#11095,#2154);
#1781=LINE('',#11098,#2155);
#1782=LINE('',#11100,#2156);
#1783=LINE('',#11143,#2157);
#1784=LINE('',#11146,#2158);
#1785=LINE('',#11147,#2159);
#1786=LINE('',#11152,#2160);
#1787=LINE('',#11161,#2161);
#1788=LINE('',#11167,#2162);
#1789=LINE('',#11173,#2163);
#1790=LINE('',#11176,#2164);
#1791=LINE('',#11181,#2165);
#1792=LINE('',#11184,#2166);
#1793=LINE('',#11189,#2167);
#1794=LINE('',#11192,#2168);
#1795=LINE('',#11193,#2169);
#1796=LINE('',#11196,#2170);
#1797=LINE('',#11200,#2171);
#1798=LINE('',#11201,#2172);
#1799=LINE('',#11205,#2173);
#1800=LINE('',#11207,#2174);
#1801=LINE('',#11211,#2175);
#1802=LINE('',#11212,#2176);
#1803=LINE('',#11216,#2177);
#1804=LINE('',#11218,#2178);
#1805=LINE('',#11222,#2179);
#1806=LINE('',#11223,#2180);
#1807=LINE('',#11230,#2181);
#1808=LINE('',#11233,#2182);
#1809=LINE('',#11234,#2183);
#1810=LINE('',#11237,#2184);
#1811=LINE('',#11241,#2185);
#1812=LINE('',#11242,#2186);
#1813=LINE('',#11248,#2187);
#1814=LINE('',#11254,#2188);
#1815=LINE('',#11258,#2189);
#1816=LINE('',#11262,#2190);
#1817=LINE('',#11265,#2191);
#1818=LINE('',#11268,#2192);
#1819=LINE('',#11272,#2193);
#1820=LINE('',#11277,#2194);
#1821=LINE('',#11281,#2195);
#1822=LINE('',#11284,#2196);
#1823=LINE('',#11291,#2197);
#1824=LINE('',#11310,#2198);
#1825=LINE('',#11315,#2199);
#1826=LINE('',#11318,#2200);
#1827=LINE('',#11325,#2201);
#1828=LINE('',#11332,#2202);
#1829=LINE('',#11338,#2203);
#1830=LINE('',#11345,#2204);
#1831=LINE('',#11351,#2205);
#1832=LINE('',#11358,#2206);
#1833=LINE('',#11364,#2207);
#1834=LINE('',#11371,#2208);
#1835=LINE('',#11376,#2209);
#1836=LINE('',#11380,#2210);
#1837=LINE('',#11385,#2211);
#1838=LINE('',#11389,#2212);
#1839=LINE('',#11393,#2213);
#1840=LINE('',#11397,#2214);
#1841=LINE('',#11401,#2215);
#1842=LINE('',#11405,#2216);
#1843=LINE('',#11409,#2217);
#1844=LINE('',#11413,#2218);
#1845=LINE('',#11417,#2219);
#1846=LINE('',#11421,#2220);
#1847=LINE('',#11444,#2221);
#1848=LINE('',#11449,#2222);
#1849=LINE('',#11456,#2223);
#1850=LINE('',#11466,#2224);
#1851=LINE('',#11481,#2225);
#1852=LINE('',#11498,#2226);
#1853=LINE('',#11505,#2227);
#1854=LINE('',#11519,#2228);
#1855=LINE('',#11546,#2229);
#1856=LINE('',#11550,#2230);
#1857=LINE('',#11554,#2231);
#1858=LINE('',#11558,#2232);
#1859=LINE('',#11562,#2233);
#1860=LINE('',#11566,#2234);
#1861=LINE('',#11570,#2235);
#1862=LINE('',#11574,#2236);
#1863=LINE('',#11577,#2237);
#1864=LINE('',#11630,#2238);
#1865=LINE('',#11634,#2239);
#1866=LINE('',#11642,#2240);
#1867=LINE('',#11646,#2241);
#1868=LINE('',#11654,#2242);
#1869=LINE('',#11658,#2243);
#1870=LINE('',#11666,#2244);
#1871=LINE('',#11670,#2245);
#1872=LINE('',#11678,#2246);
#1873=LINE('',#11686,#2247);
#1874=LINE('',#11690,#2248);
#1875=LINE('',#11694,#2249);
#1876=LINE('',#11698,#2250);
#1877=LINE('',#11706,#2251);
#1878=LINE('',#11710,#2252);
#1879=LINE('',#11714,#2253);
#1880=LINE('',#11718,#2254);
#1881=LINE('',#11726,#2255);
#1882=LINE('',#11730,#2256);
#1883=LINE('',#11734,#2257);
#1884=LINE('',#11738,#2258);
#1885=LINE('',#11746,#2259);
#1886=LINE('',#11750,#2260);
#1887=LINE('',#11754,#2261);
#1888=LINE('',#11758,#2262);
#1889=LINE('',#11763,#2263);
#1890=LINE('',#11765,#2264);
#1891=LINE('',#11766,#2265);
#1892=LINE('',#11769,#2266);
#1893=LINE('',#11773,#2267);
#1894=LINE('',#11774,#2268);
#1895=LINE('',#11777,#2269);
#1896=LINE('',#11779,#2270);
#1897=LINE('',#11783,#2271);
#1898=LINE('',#11786,#2272);
#1899=LINE('',#11787,#2273);
#1900=LINE('',#11790,#2274);
#1901=LINE('',#11794,#2275);
#1902=LINE('',#11795,#2276);
#1903=LINE('',#11798,#2277);
#1904=LINE('',#11800,#2278);
#1905=LINE('',#11804,#2279);
#1906=LINE('',#11807,#2280);
#1907=LINE('',#11808,#2281);
#1908=LINE('',#11811,#2282);
#1909=LINE('',#11815,#2283);
#1910=LINE('',#11816,#2284);
#1911=LINE('',#11819,#2285);
#1912=LINE('',#11821,#2286);
#1913=LINE('',#11825,#2287);
#1914=LINE('',#11828,#2288);
#1915=LINE('',#11829,#2289);
#1916=LINE('',#11832,#2290);
#1917=LINE('',#11836,#2291);
#1918=LINE('',#11837,#2292);
#1919=LINE('',#11840,#2293);
#1920=LINE('',#11842,#2294);
#1921=LINE('',#11846,#2295);
#1922=LINE('',#11848,#2296);
#1923=LINE('',#11850,#2297);
#1924=LINE('',#11852,#2298);
#1925=LINE('',#11854,#2299);
#1926=LINE('',#11857,#2300);
#1927=LINE('',#11859,#2301);
#1928=LINE('',#11861,#2302);
#1929=LINE('',#11863,#2303);
#1930=LINE('',#11865,#2304);
#1931=LINE('',#11867,#2305);
#1932=LINE('',#11869,#2306);
#1933=LINE('',#11872,#2307);
#1934=LINE('',#11873,#2308);
#1935=LINE('',#11877,#2309);
#1936=LINE('',#11878,#2310);
#1937=LINE('',#11888,#2311);
#1938=LINE('',#11893,#2312);
#1939=LINE('',#11901,#2313);
#1940=LINE('',#11907,#2314);
#1941=LINE('',#11913,#2315);
#1942=LINE('',#11919,#2316);
#1943=LINE('',#11924,#2317);
#1944=LINE('',#11926,#2318);
#1945=LINE('',#11928,#2319);
#1946=LINE('',#11929,#2320);
#1947=LINE('',#11933,#2321);
#1948=LINE('',#11939,#2322);
#1949=LINE('',#11941,#2323);
#1950=LINE('',#11943,#2324);
#1951=LINE('',#11944,#2325);
#1952=LINE('',#11947,#2326);
#1953=LINE('',#11953,#2327);
#1954=LINE('',#11954,#2328);
#1955=LINE('',#11956,#2329);
#1956=LINE('',#11957,#2330);
#1957=LINE('',#11962,#2331);
#1958=LINE('',#11967,#2332);
#1959=LINE('',#11974,#2333);
#1960=LINE('',#11979,#2334);
#1961=LINE('',#11980,#2335);
#1962=LINE('',#11981,#2336);
#1963=LINE('',#11985,#2337);
#1964=LINE('',#11991,#2338);
#1965=LINE('',#11992,#2339);
#1966=LINE('',#11993,#2340);
#1967=LINE('',#11998,#2341);
#1968=LINE('',#12003,#2342);
#1969=LINE('',#12010,#2343);
#1970=LINE('',#12015,#2344);
#1971=LINE('',#12016,#2345);
#1972=LINE('',#12017,#2346);
#1973=LINE('',#12020,#2347);
#1974=LINE('',#12030,#2348);
#1975=LINE('',#12031,#2349);
#1976=LINE('',#12034,#2350);
#1977=LINE('',#12037,#2351);
#1978=LINE('',#12040,#2352);
#1979=LINE('',#12041,#2353);
#1980=LINE('',#12044,#2354);
#1981=LINE('',#12048,#2355);
#1982=LINE('',#12049,#2356);
#1983=LINE('',#12052,#2357);
#1984=LINE('',#12056,#2358);
#1985=LINE('',#12058,#2359);
#1986=LINE('',#12060,#2360);
#1987=LINE('',#12063,#2361);
#1988=LINE('',#12065,#2362);
#1989=LINE('',#12066,#2363);
#1990=LINE('',#12068,#2364);
#1991=LINE('',#12070,#2365);
#1992=LINE('',#12071,#2366);
#1993=LINE('',#12073,#2367);
#1994=LINE('',#12075,#2368);
#1995=LINE('',#12082,#2369);
#1996=LINE('',#12101,#2370);
#1997=LINE('',#12109,#2371);
#1998=LINE('',#12113,#2372);
#1999=LINE('',#12115,#2373);
#2000=LINE('',#12117,#2374);
#2001=LINE('',#12119,#2375);
#2002=LINE('',#12121,#2376);
#2003=LINE('',#12122,#2377);
#2004=LINE('',#12128,#2378);
#2005=LINE('',#12134,#2379);
#2006=LINE('',#12140,#2380);
#2007=LINE('',#12145,#2381);
#2008=LINE('',#12147,#2382);
#2009=LINE('',#12148,#2383);
#2010=LINE('',#12151,#2384);
#2011=LINE('',#12152,#2385);
#2012=LINE('',#12155,#2386);
#2013=LINE('',#12156,#2387);
#2014=LINE('',#12159,#2388);
#2015=LINE('',#12160,#2389);
#2016=LINE('',#12163,#2390);
#2017=LINE('',#12164,#2391);
#2018=LINE('',#12166,#2392);
#2019=LINE('',#12600,#2393);
#2020=LINE('',#12644,#2394);
#2021=LINE('',#12689,#2395);
#2022=LINE('',#12696,#2396);
#2023=LINE('',#12706,#2397);
#2024=LINE('',#12716,#2398);
#2025=LINE('',#12717,#2399);
#2026=LINE('',#12726,#2400);
#2027=LINE('',#12762,#2401);
#2028=LINE('',#12770,#2402);
#2029=LINE('',#12774,#2403);
#2030=LINE('',#12806,#2404);
#2031=LINE('',#12813,#2405);
#2032=LINE('',#12818,#2406);
#2033=LINE('',#12823,#2407);
#2034=LINE('',#12829,#2408);
#2035=LINE('',#12836,#2409);
#2036=LINE('',#12841,#2410);
#2037=LINE('',#12846,#2411);
#2038=LINE('',#12849,#2412);
#2039=LINE('',#12877,#2413);
#2040=LINE('',#12884,#2414);
#2041=LINE('',#12889,#2415);
#2042=LINE('',#12892,#2416);
#2043=LINE('',#12898,#2417);
#2044=LINE('',#12905,#2418);
#2045=LINE('',#12910,#2419);
#2046=LINE('',#12913,#2420);
#2047=LINE('',#12916,#2421);
#2048=LINE('',#12919,#2422);
#2049=LINE('',#12922,#2423);
#2050=LINE('',#12926,#2424);
#2051=LINE('',#12930,#2425);
#2052=LINE('',#12934,#2426);
#2053=LINE('',#12938,#2427);
#2054=LINE('',#12942,#2428);
#2055=LINE('',#12947,#2429);
#2056=LINE('',#12948,#2430);
#2057=LINE('',#12950,#2431);
#2058=LINE('',#12952,#2432);
#2059=LINE('',#12954,#2433);
#2060=LINE('',#12956,#2434);
#2061=LINE('',#12957,#2435);
#2062=LINE('',#12959,#2436);
#2063=LINE('',#15674,#2437);
#2064=LINE('',#15677,#2438);
#2065=LINE('',#15680,#2439);
#2066=LINE('',#15684,#2440);
#2067=LINE('',#15688,#2441);
#2068=LINE('',#15692,#2442);
#2069=LINE('',#15696,#2443);
#2070=LINE('',#15700,#2444);
#2071=LINE('',#15864,#2445);
#2072=LINE('',#15866,#2446);
#2073=LINE('',#15868,#2447);
#2074=LINE('',#15871,#2448);
#2075=LINE('',#15877,#2449);
#2076=LINE('',#15881,#2450);
#2077=LINE('',#15886,#2451);
#2078=LINE('',#15890,#2452);
#2079=LINE('',#15892,#2453);
#2080=LINE('',#15944,#2454);
#2081=LINE('',#15998,#2455);
#2082=LINE('',#16040,#2456);
#2083=LINE('',#16059,#2457);
#2084=LINE('',#16076,#2458);
#2085=LINE('',#16088,#2459);
#2086=LINE('',#16096,#2460);
#2087=LINE('',#16099,#2461);
#2088=LINE('',#16115,#2462);
#2089=LINE('',#16119,#2463);
#2090=LINE('',#16123,#2464);
#2091=LINE('',#16151,#2465);
#2092=LINE('',#16171,#2466);
#2093=LINE('',#16177,#2467);
#2094=LINE('',#16194,#2468);
#2095=LINE('',#16221,#2469);
#2096=LINE('',#16239,#2470);
#2097=LINE('',#16243,#2471);
#2098=LINE('',#16247,#2472);
#2099=LINE('',#16249,#2473);
#2100=LINE('',#16257,#2474);
#2101=LINE('',#16265,#2475);
#2102=LINE('',#16271,#2476);
#2103=VECTOR('',#8329,10.145);
#2104=VECTOR('',#8342,10.02);
#2105=VECTOR('',#8347,10.145);
#2106=VECTOR('',#8356,10.02);
#2107=VECTOR('',#8361,11.8);
#2108=VECTOR('',#8366,18.95);
#2109=VECTOR('',#8387,19.05);
#2110=VECTOR('',#8392,2.1);
#2111=VECTOR('',#8395,2.);
#2112=VECTOR('',#8402,2.1);
#2113=VECTOR('',#8405,2.);
#2114=VECTOR('',#8412,2.1);
#2115=VECTOR('',#8415,2.);
#2116=VECTOR('',#8422,2.1);
#2117=VECTOR('',#8425,2.);
#2118=VECTOR('',#8432,12.1);
#2119=VECTOR('',#8437,12.);
#2120=VECTOR('',#8442,10.12);
#2121=VECTOR('',#8457,3.025);
#2122=VECTOR('',#8470,10.);
#2123=VECTOR('',#8479,10.);
#2124=VECTOR('',#8496,2.9);
#2125=VECTOR('',#8501,3.025);
#2126=VECTOR('',#8506,2.9);
#2127=VECTOR('',#8511,3.025);
#2128=VECTOR('',#8516,2.9);
#2129=VECTOR('',#8521,3.025);
#2130=VECTOR('',#8526,2.9);
#2131=VECTOR('',#8531,0.55);
#2132=VECTOR('',#8536,1.1);
#2133=VECTOR('',#8557,10.);
#2134=VECTOR('',#8564,10.);
#2135=VECTOR('',#8573,10.);
#2136=VECTOR('',#8580,10.);
#2137=VECTOR('',#8587,10.);
#2138=VECTOR('',#8594,10.);
#2139=VECTOR('',#8603,10.);
#2140=VECTOR('',#8610,10.);
#2141=VECTOR('',#8617,10.);
#2142=VECTOR('',#8628,9.75);
#2143=VECTOR('',#8643,1.3);
#2144=VECTOR('',#8646,1.3);
#2145=VECTOR('',#8649,10.);
#2146=VECTOR('',#8652,10.);
#2147=VECTOR('',#8657,10.);
#2148=VECTOR('',#8658,19.05);
#2149=VECTOR('',#8661,10.);
#2150=VECTOR('',#8662,10.);
#2151=VECTOR('',#8665,10.);
#2152=VECTOR('',#8666,10.);
#2153=VECTOR('',#8669,10.);
#2154=VECTOR('',#8670,10.);
#2155=VECTOR('',#8673,10.);
#2156=VECTOR('',#8674,10.);
#2157=VECTOR('',#8681,10.);
#2158=VECTOR('',#8684,10.);
#2159=VECTOR('',#8685,10.);
#2160=VECTOR('',#8690,1.55);
#2161=VECTOR('',#8701,1.5);
#2162=VECTOR('',#8710,1.);
#2163=VECTOR('',#8719,10.);
#2164=VECTOR('',#8722,10.);
#2165=VECTOR('',#8729,10.);
#2166=VECTOR('',#8732,10.);
#2167=VECTOR('',#8739,10.);
#2168=VECTOR('',#8742,10.);
#2169=VECTOR('',#8743,10.);
#2170=VECTOR('',#8746,10.);
#2171=VECTOR('',#8751,10.);
#2172=VECTOR('',#8752,10.);
#2173=VECTOR('',#8757,10.);
#2174=VECTOR('',#8760,10.);
#2175=VECTOR('',#8765,10.);
#2176=VECTOR('',#8766,10.);
#2177=VECTOR('',#8771,10.);
#2178=VECTOR('',#8774,10.);
#2179=VECTOR('',#8779,10.);
#2180=VECTOR('',#8780,10.);
#2181=VECTOR('',#8791,10.);
#2182=VECTOR('',#8794,10.);
#2183=VECTOR('',#8795,10.);
#2184=VECTOR('',#8798,10.);
#2185=VECTOR('',#8803,10.);
#2186=VECTOR('',#8804,10.);
#2187=VECTOR('',#8813,0.55);
#2188=VECTOR('',#8820,1.);
#2189=VECTOR('',#8825,2.);
#2190=VECTOR('',#8830,10.);
#2191=VECTOR('',#8833,10.);
#2192=VECTOR('',#8836,10.);
#2193=VECTOR('',#8841,10.);
#2194=VECTOR('',#8850,10.);
#2195=VECTOR('',#8855,2.9);
#2196=VECTOR('',#8860,2.9);
#2197=VECTOR('',#8869,1.625);
#2198=VECTOR('',#8890,1.5);
#2199=VECTOR('',#8897,1.625);
#2200=VECTOR('',#8900,1.5);
#2201=VECTOR('',#8907,2.775);
#2202=VECTOR('',#8918,2.9);
#2203=VECTOR('',#8923,2.775);
#2204=VECTOR('',#8934,2.9);
#2205=VECTOR('',#8939,2.775);
#2206=VECTOR('',#8950,2.9);
#2207=VECTOR('',#8955,2.775);
#2208=VECTOR('',#8966,2.9);
#2209=VECTOR('',#8971,18.8);
#2210=VECTOR('',#8976,19.05);
#2211=VECTOR('',#8983,3.65);
#2212=VECTOR('',#8988,3.4);
#2213=VECTOR('',#8993,2.2);
#2214=VECTOR('',#8998,1.95);
#2215=VECTOR('',#9003,2.2);
#2216=VECTOR('',#9008,1.95);
#2217=VECTOR('',#9013,2.2);
#2218=VECTOR('',#9018,1.95);
#2219=VECTOR('',#9023,2.2);
#2220=VECTOR('',#9028,1.95);
#2221=VECTOR('',#9059,1.8);
#2222=VECTOR('',#9066,1.925);
#2223=VECTOR('',#9075,1.8);
#2224=VECTOR('',#9088,10.);
#2225=VECTOR('',#9107,11.7);
#2226=VECTOR('',#9130,4.40083015283884);
#2227=VECTOR('',#9139,1.7);
#2228=VECTOR('',#9156,10.);
#2229=VECTOR('',#9187,19.05);
#2230=VECTOR('',#9190,10.);
#2231=VECTOR('',#9193,10.);
#2232=VECTOR('',#9196,10.);
#2233=VECTOR('',#9199,10.);
#2234=VECTOR('',#9202,10.);
#2235=VECTOR('',#9205,10.);
#2236=VECTOR('',#9208,10.);
#2237=VECTOR('',#9211,10.);
#2238=VECTOR('',#9232,10.);
#2239=VECTOR('',#9235,10.);
#2240=VECTOR('',#9242,10.);
#2241=VECTOR('',#9245,10.);
#2242=VECTOR('',#9252,10.);
#2243=VECTOR('',#9255,10.);
#2244=VECTOR('',#9262,10.);
#2245=VECTOR('',#9265,10.);
#2246=VECTOR('',#9274,1.);
#2247=VECTOR('',#9283,3.025);
#2248=VECTOR('',#9290,2.9);
#2249=VECTOR('',#9293,10.);
#2250=VECTOR('',#9296,10.);
#2251=VECTOR('',#9305,3.025);
#2252=VECTOR('',#9312,2.9);
#2253=VECTOR('',#9315,10.);
#2254=VECTOR('',#9318,10.);
#2255=VECTOR('',#9327,3.025);
#2256=VECTOR('',#9334,2.9);
#2257=VECTOR('',#9337,10.);
#2258=VECTOR('',#9340,10.);
#2259=VECTOR('',#9349,3.025);
#2260=VECTOR('',#9356,2.9);
#2261=VECTOR('',#9359,10.);
#2262=VECTOR('',#9362,10.);
#2263=VECTOR('',#9369,10.);
#2264=VECTOR('',#9370,10.);
#2265=VECTOR('',#9371,10.);
#2266=VECTOR('',#9374,10.);
#2267=VECTOR('',#9379,10.);
#2268=VECTOR('',#9380,10.);
#2269=VECTOR('',#9385,10.);
#2270=VECTOR('',#9388,10.);
#2271=VECTOR('',#9393,9.99999999999998);
#2272=VECTOR('',#9396,9.99999999999998);
#2273=VECTOR('',#9397,10.);
#2274=VECTOR('',#9400,10.);
#2275=VECTOR('',#9405,10.);
#2276=VECTOR('',#9406,10.);
#2277=VECTOR('',#9411,10.);
#2278=VECTOR('',#9414,10.);
#2279=VECTOR('',#9419,10.);
#2280=VECTOR('',#9422,10.);
#2281=VECTOR('',#9423,10.);
#2282=VECTOR('',#9426,10.);
#2283=VECTOR('',#9431,10.);
#2284=VECTOR('',#9432,10.);
#2285=VECTOR('',#9437,10.);
#2286=VECTOR('',#9440,10.);
#2287=VECTOR('',#9445,10.);
#2288=VECTOR('',#9448,10.);
#2289=VECTOR('',#9449,10.);
#2290=VECTOR('',#9452,10.);
#2291=VECTOR('',#9457,10.);
#2292=VECTOR('',#9458,10.);
#2293=VECTOR('',#9463,10.);
#2294=VECTOR('',#9466,10.);
#2295=VECTOR('',#9473,10.);
#2296=VECTOR('',#9476,10.);
#2297=VECTOR('',#9479,10.);
#2298=VECTOR('',#9482,10.);
#2299=VECTOR('',#9485,10.);
#2300=VECTOR('',#9490,10.);
#2301=VECTOR('',#9493,10.);
#2302=VECTOR('',#9496,10.);
#2303=VECTOR('',#9499,10.);
#2304=VECTOR('',#9502,10.);
#2305=VECTOR('',#9505,10.);
#2306=VECTOR('',#9508,10.);
#2307=VECTOR('',#9513,10.);
#2308=VECTOR('',#9514,10.);
#2309=VECTOR('',#9521,10.);
#2310=VECTOR('',#9522,10.);
#2311=VECTOR('',#9537,2.075);
#2312=VECTOR('',#9542,10.);
#2313=VECTOR('',#9549,10.);
#2314=VECTOR('',#9554,10.);
#2315=VECTOR('',#9559,10.);
#2316=VECTOR('',#9566,1.95);
#2317=VECTOR('',#9571,10.);
#2318=VECTOR('',#9572,10.);
#2319=VECTOR('',#9573,10.);
#2320=VECTOR('',#9574,10.);
#2321=VECTOR('',#9577,10.);
#2322=VECTOR('',#9584,10.);
#2323=VECTOR('',#9585,10.);
#2324=VECTOR('',#9586,10.);
#2325=VECTOR('',#9587,10.);
#2326=VECTOR('',#9590,10.);
#2327=VECTOR('',#9597,9.99999999999999);
#2328=VECTOR('',#9598,10.);
#2329=VECTOR('',#9599,9.99999999999999);
#2330=VECTOR('',#9600,10.);
#2331=VECTOR('',#9605,10.);
#2332=VECTOR('',#9610,10.);
#2333=VECTOR('',#9619,10.);
#2334=VECTOR('',#9624,10.);
#2335=VECTOR('',#9625,10.);
#2336=VECTOR('',#9626,10.);
#2337=VECTOR('',#9629,10.);
#2338=VECTOR('',#9636,10.);
#2339=VECTOR('',#9637,10.);
#2340=VECTOR('',#9638,10.);
#2341=VECTOR('',#9643,10.);
#2342=VECTOR('',#9648,10.);
#2343=VECTOR('',#9657,10.);
#2344=VECTOR('',#9662,9.99999999999999);
#2345=VECTOR('',#9663,10.);
#2346=VECTOR('',#9664,10.);
#2347=VECTOR('',#9667,10.);
#2348=VECTOR('',#9686,10.);
#2349=VECTOR('',#9687,10.);
#2350=VECTOR('',#9690,10.);
#2351=VECTOR('',#9693,10.);
#2352=VECTOR('',#9696,10.);
#2353=VECTOR('',#9697,10.);
#2354=VECTOR('',#9700,10.);
#2355=VECTOR('',#9705,10.);
#2356=VECTOR('',#9706,10.);
#2357=VECTOR('',#9709,10.);
#2358=VECTOR('',#9716,10.);
#2359=VECTOR('',#9719,10.);
#2360=VECTOR('',#9722,10.);
#2361=VECTOR('',#9727,10.);
#2362=VECTOR('',#9730,10.);
#2363=VECTOR('',#9731,10.);
#2364=VECTOR('',#9734,10.);
#2365=VECTOR('',#9737,10.);
#2366=VECTOR('',#9738,10.);
#2367=VECTOR('',#9741,10.);
#2368=VECTOR('',#9744,10.);
#2369=VECTOR('',#9753,2.9);
#2370=VECTOR('',#9782,3.425);
#2371=VECTOR('',#9793,2.7);
#2372=VECTOR('',#9796,10.);
#2373=VECTOR('',#9797,9.99999999999999);
#2374=VECTOR('',#9798,10.);
#2375=VECTOR('',#9799,10.);
#2376=VECTOR('',#9800,10.);
#2377=VECTOR('',#9801,10.);
#2378=VECTOR('',#9806,1.345);
#2379=VECTOR('',#9815,1.47);
#2380=VECTOR('',#9822,1.67);
#2381=VECTOR('',#9829,10.);
#2382=VECTOR('',#9830,10.);
#2383=VECTOR('',#9831,10.);
#2384=VECTOR('',#9834,10.);
#2385=VECTOR('',#9835,10.);
#2386=VECTOR('',#9838,10.);
#2387=VECTOR('',#9839,10.);
#2388=VECTOR('',#9842,10.);
#2389=VECTOR('',#9843,10.);
#2390=VECTOR('',#9846,10.);
#2391=VECTOR('',#9847,10.);
#2392=VECTOR('',#9850,9.99999999999999);
#2393=VECTOR('',#9871,1.96);
#2394=VECTOR('',#9880,0.5);
#2395=VECTOR('',#9885,0.975);
#2396=VECTOR('',#9894,0.800000000000003);
#2397=VECTOR('',#9907,0.950000000000006);
#2398=VECTOR('',#9920,1.25);
#2399=VECTOR('',#9921,1.25);
#2400=VECTOR('',#9932,0.950000000000003);
#2401=VECTOR('',#9943,0.950000000000006);
#2402=VECTOR('',#9954,5.5);
#2403=VECTOR('',#9959,5.);
#2404=VECTOR('',#9992,2.075);
#2405=VECTOR('',#10003,1.95);
#2406=VECTOR('',#10008,2.475);
#2407=VECTOR('',#10015,2.6);
#2408=VECTOR('',#10020,2.075);
#2409=VECTOR('',#10031,1.95);
#2410=VECTOR('',#10036,2.475);
#2411=VECTOR('',#10043,2.6);
#2412=VECTOR('',#10046,5.125);
#2413=VECTOR('',#10075,2.075);
#2414=VECTOR('',#10086,1.95);
#2415=VECTOR('',#10091,2.475);
#2416=VECTOR('',#10096,2.6);
#2417=VECTOR('',#10101,2.475);
#2418=VECTOR('',#10112,2.6);
#2419=VECTOR('',#10117,2.075);
#2420=VECTOR('',#10122,1.95);
#2421=VECTOR('',#10125,10.);
#2422=VECTOR('',#10128,10.);
#2423=VECTOR('',#10131,10.);
#2424=VECTOR('',#10136,10.);
#2425=VECTOR('',#10141,10.);
#2426=VECTOR('',#10146,10.);
#2427=VECTOR('',#10151,10.);
#2428=VECTOR('',#10156,10.);
#2429=VECTOR('',#10165,10.);
#2430=VECTOR('',#10166,10.);
#2431=VECTOR('',#10169,10.);
#2432=VECTOR('',#10172,10.);
#2433=VECTOR('',#10175,10.);
#2434=VECTOR('',#10178,10.);
#2435=VECTOR('',#10179,10.);
#2436=VECTOR('',#10182,10.);
#2437=VECTOR('',#10271,10.);
#2438=VECTOR('',#10274,10.);
#2439=VECTOR('',#10277,10.);
#2440=VECTOR('',#10282,10.);
#2441=VECTOR('',#10287,10.);
#2442=VECTOR('',#10292,10.);
#2443=VECTOR('',#10297,10.);
#2444=VECTOR('',#10302,3.3933578735598);
#2445=VECTOR('',#10367,10.);
#2446=VECTOR('',#10370,10.);
#2447=VECTOR('',#10373,10.);
#2448=VECTOR('',#10376,3.3933578735598);
#2449=VECTOR('',#10383,1.825);
#2450=VECTOR('',#10388,1.7);
#2451=VECTOR('',#10395,1.825);
#2452=VECTOR('',#10402,10.);
#2453=VECTOR('',#10405,10.);
#2454=VECTOR('',#10484,2.6);
#2455=VECTOR('',#10519,2.6);
#2456=VECTOR('',#10546,2.6);
#2457=VECTOR('',#10551,10.);
#2458=VECTOR('',#10552,10.);
#2459=VECTOR('',#10557,3.04401705965705);
#2460=VECTOR('',#10568,2.8);
#2461=VECTOR('',#10571,3.04401705965705);
#2462=VECTOR('',#10596,19.);
#2463=VECTOR('',#10601,19.05);
#2464=VECTOR('',#10608,19.);
#2465=VECTOR('',#10635,2.6);
#2466=VECTOR('',#10652,2.6);
#2467=VECTOR('',#10659,2.6);
#2468=VECTOR('',#10668,2.6);
#2469=VECTOR('',#10691,3.04401705965705);
#2470=VECTOR('',#10716,3.3);
#2471=VECTOR('',#10721,19.);
#2472=VECTOR('',#10726,19.05);
#2473=VECTOR('',#10729,19.);
#2474=VECTOR('',#10740,2.8);
#2475=VECTOR('',#10751,3.38);
#2476=VECTOR('',#10758,12.7);
#2477=CIRCLE('',#7275,10.02);
#2478=CIRCLE('',#7276,10.27);
#2479=CIRCLE('',#7278,11.8);
#2480=CIRCLE('',#7280,10.02);
#2481=CIRCLE('',#7281,10.02);
#2482=CIRCLE('',#7283,10.02);
#2483=CIRCLE('',#7284,10.27);
#2484=CIRCLE('',#7286,11.8);
#2485=CIRCLE('',#7288,10.02);
#2486=CIRCLE('',#7291,19.05);
#2487=CIRCLE('',#7292,18.85);
#2488=CIRCLE('',#7293,19.05);
#2489=CIRCLE('',#7295,2.2);
#2490=CIRCLE('',#7296,2.2);
#2491=CIRCLE('',#7297,12.2);
#2492=CIRCLE('',#7298,2.2);
#2493=CIRCLE('',#7299,2.2);
#2494=CIRCLE('',#7301,19.05);
#2495=CIRCLE('',#7303,2.);
#2496=CIRCLE('',#7305,2.);
#2497=CIRCLE('',#7307,2.);
#2498=CIRCLE('',#7309,2.);
#2499=CIRCLE('',#7311,2.);
#2500=CIRCLE('',#7313,2.);
#2501=CIRCLE('',#7315,2.);
#2502=CIRCLE('',#7317,2.);
#2503=CIRCLE('',#7319,12.);
#2504=CIRCLE('',#7320,12.);
#2505=CIRCLE('',#7322,12.);
#2506=CIRCLE('',#7324,10.22);
#2507=CIRCLE('',#7330,2.9);
#2508=CIRCLE('',#7331,3.15);
#2509=CIRCLE('',#7333,0.25);
#2510=CIRCLE('',#7334,19.05);
#2511=CIRCLE('',#7335,19.05);
#2512=CIRCLE('',#7336,0.25);
#2513=CIRCLE('',#7337,5.);
#2514=CIRCLE('',#7338,2.2);
#2515=CIRCLE('',#7339,4.25);
#2516=CIRCLE('',#7340,2.1);
#2517=CIRCLE('',#7341,3.15);
#2518=CIRCLE('',#7342,3.15);
#2519=CIRCLE('',#7343,1.3);
#2520=CIRCLE('',#7344,1.3);
#2521=CIRCLE('',#7345,2.9);
#2522=CIRCLE('',#7346,3.15);
#2523=CIRCLE('',#7348,2.9);
#2524=CIRCLE('',#7350,2.9);
#2525=CIRCLE('',#7352,2.9);
#2526=CIRCLE('',#7354,2.9);
#2527=CIRCLE('',#7356,2.9);
#2528=CIRCLE('',#7358,2.9);
#2529=CIRCLE('',#7360,2.9);
#2530=CIRCLE('',#7362,0.55);
#2531=CIRCLE('',#7363,1.1);
#2532=CIRCLE('',#7365,1.1);
#2533=CIRCLE('',#7367,10.);
#2534=CIRCLE('',#7368,0.5);
#2535=CIRCLE('',#7369,10.5);
#2536=CIRCLE('',#7370,10.5);
#2537=CIRCLE('',#7371,10.5);
#2538=CIRCLE('',#7372,10.5);
#2539=CIRCLE('',#7374,4.5);
#2540=CIRCLE('',#7375,1.);
#2541=CIRCLE('',#7376,19.05);
#2542=CIRCLE('',#7377,1.);
#2543=CIRCLE('',#7378,4.5);
#2544=CIRCLE('',#7379,1.3);
#2545=CIRCLE('',#7381,4.5);
#2546=CIRCLE('',#7382,1.);
#2547=CIRCLE('',#7383,19.05);
#2548=CIRCLE('',#7384,1.);
#2549=CIRCLE('',#7385,4.5);
#2550=CIRCLE('',#7387,4.5);
#2551=CIRCLE('',#7388,1.);
#2552=CIRCLE('',#7389,19.05);
#2553=CIRCLE('',#7390,1.);
#2554=CIRCLE('',#7391,4.5);
#2555=CIRCLE('',#7392,1.3);
#2556=CIRCLE('',#7394,4.5);
#2557=CIRCLE('',#7395,1.);
#2558=CIRCLE('',#7396,19.05);
#2559=CIRCLE('',#7397,1.);
#2560=CIRCLE('',#7398,4.5);
#2561=CIRCLE('',#7400,10.);
#2562=CIRCLE('',#7402,9.78033008588991);
#2563=CIRCLE('',#7403,0.75);
#2564=CIRCLE('',#7404,9.78033008588991);
#2565=CIRCLE('',#7406,9.64644660940673);
#2566=CIRCLE('',#7408,0.5);
#2567=CIRCLE('',#7409,9.29289321881345);
#2568=CIRCLE('',#7411,6.24833147735479);
#2569=CIRCLE('',#7415,0.25);
#2570=CIRCLE('',#7417,19.05);
#2571=CIRCLE('',#7418,19.05);
#2572=CIRCLE('',#7419,19.05);
#2573=CIRCLE('',#7420,19.05);
#2574=CIRCLE('',#7421,19.05);
#2575=CIRCLE('',#7422,19.05);
#2576=CIRCLE('',#7424,0.25);
#2577=CIRCLE('',#7427,1.5);
#2578=CIRCLE('',#7428,1.6);
#2579=CIRCLE('',#7430,4.75166852264521);
#2580=CIRCLE('',#7432,1.5);
#2581=CIRCLE('',#7433,1.5);
#2582=CIRCLE('',#7435,1.5);
#2583=CIRCLE('',#7437,0.999999999999998);
#2584=CIRCLE('',#7440,1.);
#2585=CIRCLE('',#7442,1.);
#2586=CIRCLE('',#7444,1.);
#2587=CIRCLE('',#7446,1.);
#2588=CIRCLE('',#7448,1.);
#2589=CIRCLE('',#7451,1.);
#2590=CIRCLE('',#7454,4.5);
#2591=CIRCLE('',#7459,4.5);
#2592=CIRCLE('',#7464,4.5);
#2593=CIRCLE('',#7467,1.);
#2594=CIRCLE('',#7470,1.);
#2595=CIRCLE('',#7473,4.5);
#2596=CIRCLE('',#7476,0.55);
#2597=CIRCLE('',#7479,2.);
#2598=CIRCLE('',#7481,2.);
#2599=CIRCLE('',#7483,2.1);
#2600=CIRCLE('',#7485,4.25);
#2601=CIRCLE('',#7487,2.2);
#2602=CIRCLE('',#7489,5.);
#2603=CIRCLE('',#7493,2.9);
#2604=CIRCLE('',#7498,1.5);
#2605=CIRCLE('',#7499,1.75);
#2606=CIRCLE('',#7501,18.55);
#2607=CIRCLE('',#7502,1.75);
#2608=CIRCLE('',#7503,3.9);
#2609=CIRCLE('',#7504,2.9);
#2610=CIRCLE('',#7505,2.9);
#2611=CIRCLE('',#7506,2.9);
#2612=CIRCLE('',#7507,2.9);
#2613=CIRCLE('',#7509,1.5);
#2614=CIRCLE('',#7511,1.5);
#2615=CIRCLE('',#7513,1.5);
#2616=CIRCLE('',#7515,2.9);
#2617=CIRCLE('',#7516,2.65);
#2618=CIRCLE('',#7517,2.9);
#2619=CIRCLE('',#7519,2.45);
#2620=CIRCLE('',#7522,2.9);
#2621=CIRCLE('',#7523,2.65);
#2622=CIRCLE('',#7524,2.9);
#2623=CIRCLE('',#7526,2.45);
#2624=CIRCLE('',#7529,2.9);
#2625=CIRCLE('',#7530,2.65);
#2626=CIRCLE('',#7531,2.9);
#2627=CIRCLE('',#7533,2.45);
#2628=CIRCLE('',#7536,2.9);
#2629=CIRCLE('',#7537,2.65);
#2630=CIRCLE('',#7538,2.9);
#2631=CIRCLE('',#7540,2.45);
#2632=CIRCLE('',#7543,19.05);
#2633=CIRCLE('',#7544,19.05);
#2634=CIRCLE('',#7546,19.05);
#2635=CIRCLE('',#7548,3.4);
#2636=CIRCLE('',#7550,3.4);
#2637=CIRCLE('',#7552,1.95);
#2638=CIRCLE('',#7554,1.95);
#2639=CIRCLE('',#7556,1.95);
#2640=CIRCLE('',#7558,1.95);
#2641=CIRCLE('',#7560,1.95);
#2642=CIRCLE('',#7562,1.95);
#2643=CIRCLE('',#7564,1.95);
#2644=CIRCLE('',#7566,1.95);
#2645=CIRCLE('',#7570,11.5267826876426);
#2646=CIRCLE('',#7571,10.4732173123574);
#2647=CIRCLE('',#7573,10.4732173123574);
#2648=CIRCLE('',#7574,1.);
#2649=CIRCLE('',#7576,11.5267826876426);
#2650=CIRCLE('',#7578,1.);
#2651=CIRCLE('',#7581,1.925);
#2652=CIRCLE('',#7582,1.675);
#2653=CIRCLE('',#7583,1.925);
#2654=CIRCLE('',#7585,1.925);
#2655=CIRCLE('',#7586,1.925);
#2656=CIRCLE('',#7589,1.675);
#2657=CIRCLE('',#7593,10.);
#2658=CIRCLE('',#7594,10.);
#2659=CIRCLE('',#7595,10.);
#2660=CIRCLE('',#7596,10.);
#2661=CIRCLE('',#7598,11.7);
#2662=CIRCLE('',#7599,11.7);
#2663=CIRCLE('',#7600,1.);
#2664=CIRCLE('',#7602,11.7);
#2665=CIRCLE('',#7603,11.7);
#2666=CIRCLE('',#7605,1.);
#2667=CIRCLE('',#7609,1.7);
#2668=CIRCLE('',#7610,0.25);
#2669=CIRCLE('',#7611,1.74521198892775);
#2670=CIRCLE('',#7612,1.74521198892775);
#2671=CIRCLE('',#7613,1.7);
#2672=CIRCLE('',#7615,7.02701405724337);
#2673=CIRCLE('',#7616,7.02701405724337);
#2674=CIRCLE('',#7618,1.7);
#2675=CIRCLE('',#7620,10.);
#2676=CIRCLE('',#7621,0.25);
#2677=CIRCLE('',#7622,9.75);
#2678=CIRCLE('',#7623,10.);
#2679=CIRCLE('',#7625,10.);
#2680=CIRCLE('',#7626,10.);
#2681=CIRCLE('',#7628,6.24833147735479);
#2682=CIRCLE('',#7630,19.05);
#2683=CIRCLE('',#7631,0.2);
#2684=CIRCLE('',#7632,18.85);
#2685=CIRCLE('',#7633,19.05);
#2686=CIRCLE('',#7635,10.5);
#2687=CIRCLE('',#7636,2.9);
#2688=CIRCLE('',#7637,2.9);
#2689=CIRCLE('',#7638,2.9);
#2690=CIRCLE('',#7639,2.9);
#2691=CIRCLE('',#7641,19.05);
#2692=CIRCLE('',#7642,19.05);
#2693=CIRCLE('',#7643,19.05);
#2694=CIRCLE('',#7644,19.05);
#2695=CIRCLE('',#7645,19.05);
#2696=CIRCLE('',#7646,19.05);
#2697=CIRCLE('',#7647,19.05);
#2698=CIRCLE('',#7648,19.05);
#2699=CIRCLE('',#7649,19.05);
#2700=CIRCLE('',#7651,0.5);
#2701=CIRCLE('',#7653,1.5);
#2702=CIRCLE('',#7654,4.75166852264521);
#2703=CIRCLE('',#7657,0.25);
#2704=CIRCLE('',#7658,7.23180206831561);
#2705=CIRCLE('',#7660,7.75);
#2706=CIRCLE('',#7661,0.249999999999997);
#2707=CIRCLE('',#7662,18.8);
#2708=CIRCLE('',#7663,0.249999999999999);
#2709=CIRCLE('',#7664,7.75);
#2710=CIRCLE('',#7665,0.249999999999999);
#2711=CIRCLE('',#7666,18.8);
#2712=CIRCLE('',#7667,0.249999999999999);
#2713=CIRCLE('',#7668,7.75);
#2714=CIRCLE('',#7669,0.249999999999999);
#2715=CIRCLE('',#7670,18.8);
#2716=CIRCLE('',#7671,0.249999999999999);
#2717=CIRCLE('',#7672,7.75);
#2718=CIRCLE('',#7673,0.249999999999999);
#2719=CIRCLE('',#7674,18.8);
#2720=CIRCLE('',#7675,0.249999999999999);
#2721=CIRCLE('',#7677,1.);
#2722=CIRCLE('',#7680,2.9);
#2723=CIRCLE('',#7681,3.15);
#2724=CIRCLE('',#7682,2.9);
#2725=CIRCLE('',#7685,7.5);
#2726=CIRCLE('',#7686,0.5);
#2727=CIRCLE('',#7687,0.5);
#2728=CIRCLE('',#7689,2.9);
#2729=CIRCLE('',#7690,3.15);
#2730=CIRCLE('',#7691,2.9);
#2731=CIRCLE('',#7694,7.5);
#2732=CIRCLE('',#7695,0.5);
#2733=CIRCLE('',#7696,0.5);
#2734=CIRCLE('',#7698,2.9);
#2735=CIRCLE('',#7699,3.15);
#2736=CIRCLE('',#7700,2.9);
#2737=CIRCLE('',#7703,7.5);
#2738=CIRCLE('',#7704,0.5);
#2739=CIRCLE('',#7705,0.5);
#2740=CIRCLE('',#7707,2.9);
#2741=CIRCLE('',#7708,3.15);
#2742=CIRCLE('',#7709,2.9);
#2743=CIRCLE('',#7712,7.5);
#2744=CIRCLE('',#7713,0.5);
#2745=CIRCLE('',#7714,0.5);
#2746=CIRCLE('',#7717,7.5);
#2747=CIRCLE('',#7720,0.5);
#2748=CIRCLE('',#7723,0.5);
#2749=CIRCLE('',#7726,7.5);
#2750=CIRCLE('',#7729,0.5);
#2751=CIRCLE('',#7732,0.5);
#2752=CIRCLE('',#7735,7.5);
#2753=CIRCLE('',#7738,0.5);
#2754=CIRCLE('',#7741,0.5);
#2755=CIRCLE('',#7744,7.5);
#2756=CIRCLE('',#7747,0.5);
#2757=CIRCLE('',#7750,0.5);
#2758=CIRCLE('',#7775,1.95);
#2759=CIRCLE('',#7776,2.2);
#2760=CIRCLE('',#7778,0.5);
#2761=CIRCLE('',#7779,19.05);
#2762=CIRCLE('',#7780,0.5);
#2763=CIRCLE('',#7781,0.1);
#2764=CIRCLE('',#7782,1.1);
#2765=CIRCLE('',#7783,0.1);
#2766=CIRCLE('',#7784,1.1);
#2767=CIRCLE('',#7785,0.1);
#2768=CIRCLE('',#7786,1.1);
#2769=CIRCLE('',#7788,1.95);
#2770=CIRCLE('',#7791,1.2);
#2771=CIRCLE('',#7792,1.1);
#2772=CIRCLE('',#7795,1.2);
#2773=CIRCLE('',#7796,1.1);
#2774=CIRCLE('',#7799,0.5);
#2775=CIRCLE('',#7800,0.4);
#2776=CIRCLE('',#7802,18.95);
#2777=CIRCLE('',#7803,19.05);
#2778=CIRCLE('',#7805,1.);
#2779=CIRCLE('',#7806,0.9);
#2780=CIRCLE('',#7809,7.4);
#2781=CIRCLE('',#7810,7.5);
#2782=CIRCLE('',#7813,1.);
#2783=CIRCLE('',#7814,0.9);
#2784=CIRCLE('',#7816,18.95);
#2785=CIRCLE('',#7817,19.05);
#2786=CIRCLE('',#7819,0.5);
#2787=CIRCLE('',#7820,0.4);
#2788=CIRCLE('',#7823,1.2);
#2789=CIRCLE('',#7824,1.1);
#2790=CIRCLE('',#7826,0.1);
#2791=CIRCLE('',#7828,0.0999999999999999);
#2792=CIRCLE('',#7830,0.0999999999999999);
#2793=CIRCLE('',#7833,1.);
#2794=CIRCLE('',#7836,7.5);
#2795=CIRCLE('',#7839,1.);
#2796=CIRCLE('',#7841,19.05);
#2797=CIRCLE('',#7854,2.9);
#2798=CIRCLE('',#7855,2.9);
#2799=CIRCLE('',#7862,3.425);
#2800=CIRCLE('',#7863,0.1);
#2801=CIRCLE('',#7864,3.325);
#2802=CIRCLE('',#7866,2.7);
#2803=CIRCLE('',#7868,3.425);
#2804=CIRCLE('',#7870,2.45);
#2805=CIRCLE('',#7871,0.25);
#2806=CIRCLE('',#7872,2.7);
#2807=CIRCLE('',#7876,1.47);
#2808=CIRCLE('',#7877,1.22);
#2809=CIRCLE('',#7878,1.47);
#2810=CIRCLE('',#7880,1.47);
#2811=CIRCLE('',#7883,1.67);
#2812=CIRCLE('',#7884,1.67);
#2813=CIRCLE('',#7897,1.96);
#2814=CIRCLE('',#7898,0.1);
#2815=CIRCLE('',#7899,1.86);
#2816=CIRCLE('',#7901,1.96);
#2817=CIRCLE('',#7907,0.975);
#2818=CIRCLE('',#7908,0.975);
#2819=CIRCLE('',#7911,0.800000000000003);
#2820=CIRCLE('',#7912,0.800000000000003);
#2821=CIRCLE('',#7914,0.950000000000006);
#2822=CIRCLE('',#7916,0.950000000000006);
#2823=CIRCLE('',#7917,0.950000000000006);
#2824=CIRCLE('',#7919,0.95);
#2825=CIRCLE('',#7921,1.25);
#2826=CIRCLE('',#7923,1.25);
#2827=CIRCLE('',#7925,0.950000000000003);
#2828=CIRCLE('',#7927,0.950000000000003);
#2829=CIRCLE('',#7928,0.950000000000003);
#2830=CIRCLE('',#7929,17.0511363636367);
#2831=CIRCLE('',#7930,0.950000000000006);
#2832=CIRCLE('',#7931,0.950000000000006);
#2833=CIRCLE('',#7933,0.950000000000006);
#2834=CIRCLE('',#7938,5.);
#2835=CIRCLE('',#7939,6.);
#2836=CIRCLE('',#7941,5.);
#2837=CIRCLE('',#7943,3.95);
#2838=CIRCLE('',#7944,22.5);
#2839=CIRCLE('',#7945,3.95);
#2840=CIRCLE('',#7946,22.5);
#2841=CIRCLE('',#7947,3.95);
#2842=CIRCLE('',#7948,22.5);
#2843=CIRCLE('',#7949,3.95);
#2844=CIRCLE('',#7950,22.5);
#2845=CIRCLE('',#7951,1.95);
#2846=CIRCLE('',#7952,1.95);
#2847=CIRCLE('',#7953,1.95);
#2848=CIRCLE('',#7954,1.95);
#2849=CIRCLE('',#7956,1.95);
#2850=CIRCLE('',#7957,2.2);
#2851=CIRCLE('',#7958,1.95);
#2852=CIRCLE('',#7960,2.35);
#2853=CIRCLE('',#7963,2.6);
#2854=CIRCLE('',#7964,2.6);
#2855=CIRCLE('',#7966,2.6);
#2856=CIRCLE('',#7968,1.95);
#2857=CIRCLE('',#7969,2.2);
#2858=CIRCLE('',#7970,1.95);
#2859=CIRCLE('',#7972,2.35);
#2860=CIRCLE('',#7975,2.6);
#2861=CIRCLE('',#7976,2.6);
#2862=CIRCLE('',#7978,2.6);
#2863=CIRCLE('',#7980,5.25);
#2864=CIRCLE('',#7982,22.75);
#2865=CIRCLE('',#7983,3.7);
#2866=CIRCLE('',#7984,22.75);
#2867=CIRCLE('',#7985,3.7);
#2868=CIRCLE('',#7986,22.75);
#2869=CIRCLE('',#7987,3.7);
#2870=CIRCLE('',#7988,22.75);
#2871=CIRCLE('',#7989,3.7);
#2872=CIRCLE('',#7990,2.6);
#2873=CIRCLE('',#7991,2.6);
#2874=CIRCLE('',#7993,1.95);
#2875=CIRCLE('',#7994,2.2);
#2876=CIRCLE('',#7995,1.95);
#2877=CIRCLE('',#7997,2.35);
#2878=CIRCLE('',#8000,2.6);
#2879=CIRCLE('',#8001,2.6);
#2880=CIRCLE('',#8004,2.6);
#2881=CIRCLE('',#8005,2.35);
#2882=CIRCLE('',#8006,2.6);
#2883=CIRCLE('',#8008,2.2);
#2884=CIRCLE('',#8011,1.95);
#2885=CIRCLE('',#8012,1.95);
#2886=CIRCLE('',#8015,22.5);
#2887=CIRCLE('',#8017,3.95);
#2888=CIRCLE('',#8019,22.5);
#2889=CIRCLE('',#8021,3.95);
#2890=CIRCLE('',#8023,22.5);
#2891=CIRCLE('',#8025,3.95);
#2892=CIRCLE('',#8027,22.5);
#2893=CIRCLE('',#8029,3.95);
#2894=CIRCLE('',#8043,0.2);
#2895=CIRCLE('',#8044,31.6280377902634);
#2896=CIRCLE('',#8045,0.2);
#2897=CIRCLE('',#8047,0.2);
#2898=CIRCLE('',#8048,31.6280377902632);
#2899=CIRCLE('',#8049,0.2);
#2900=CIRCLE('',#8052,0.2);
#2901=CIRCLE('',#8053,0.2);
#2902=CIRCLE('',#8054,31.6280377902633);
#2903=CIRCLE('',#8055,0.2);
#2904=CIRCLE('',#8058,0.2);
#2905=CIRCLE('',#8059,0.2);
#2906=CIRCLE('',#8060,31.6280377902634);
#2907=CIRCLE('',#8061,0.2);
#2908=CIRCLE('',#8064,0.2);
#2909=CIRCLE('',#8065,0.2);
#2910=CIRCLE('',#8066,31.6280377902633);
#2911=CIRCLE('',#8067,0.2);
#2912=CIRCLE('',#8070,0.2);
#2913=CIRCLE('',#8071,0.2);
#2914=CIRCLE('',#8072,31.6280377902633);
#2915=CIRCLE('',#8073,0.2);
#2916=CIRCLE('',#8076,0.2);
#2917=CIRCLE('',#8078,0.2);
#2918=CIRCLE('',#8080,0.2);
#2919=CIRCLE('',#8082,31.6280377902609);
#2920=CIRCLE('',#8084,0.2);
#2921=CIRCLE('',#8086,31.6280377902609);
#2922=CIRCLE('',#8088,0.2);
#2923=CIRCLE('',#8090,31.6280377902609);
#2924=CIRCLE('',#8092,2.7683578735598);
#2925=CIRCLE('',#8093,0.2);
#2926=CIRCLE('',#8094,31.6280377902653);
#2927=CIRCLE('',#8095,0.2);
#2928=CIRCLE('',#8097,0.2);
#2929=CIRCLE('',#8098,0.2);
#2930=CIRCLE('',#8101,0.2);
#2931=CIRCLE('',#8102,0.2);
#2932=CIRCLE('',#8103,0.199999999999999);
#2933=CIRCLE('',#8106,0.2);
#2934=CIRCLE('',#8107,0.2);
#2935=CIRCLE('',#8110,0.2);
#2936=CIRCLE('',#8111,31.628037790263);
#2937=CIRCLE('',#8112,0.2);
#2938=CIRCLE('',#8115,0.2);
#2939=CIRCLE('',#8116,31.6280377902653);
#2940=CIRCLE('',#8117,0.2);
#2941=CIRCLE('',#8120,0.2);
#2942=CIRCLE('',#8122,0.2);
#2943=CIRCLE('',#8127,2.7683578735598);
#2944=CIRCLE('',#8129,1.7);
#2945=CIRCLE('',#8130,1.95);
#2946=CIRCLE('',#8132,1.7);
#2947=CIRCLE('',#8135,1.95);
#2948=CIRCLE('',#8176,2.6);
#2949=CIRCLE('',#8177,2.6);
#2950=CIRCLE('',#8178,2.6);
#2951=CIRCLE('',#8179,2.6);
#2952=CIRCLE('',#8181,2.25);
#2953=CIRCLE('',#8183,18.95);
#2954=CIRCLE('',#8184,2.25);
#2955=CIRCLE('',#8185,2.6);
#2956=CIRCLE('',#8186,2.25);
#2957=CIRCLE('',#8187,10.4890424104528);
#2958=CIRCLE('',#8188,2.6);
#2959=CIRCLE('',#8189,2.6);
#2960=CIRCLE('',#8190,2.25);
#2961=CIRCLE('',#8191,2.6);
#2962=CIRCLE('',#8192,2.6);
#2963=CIRCLE('',#8193,2.25);
#2964=CIRCLE('',#8195,2.6);
#2965=CIRCLE('',#8196,2.6);
#2966=CIRCLE('',#8199,18.95);
#2967=CIRCLE('',#8200,2.25);
#2968=CIRCLE('',#8201,10.5815016076544);
#2969=CIRCLE('',#8202,2.6);
#2970=CIRCLE('',#8203,2.25);
#2971=CIRCLE('',#8204,2.6);
#2972=CIRCLE('',#8205,2.6);
#2973=CIRCLE('',#8206,2.25);
#2974=CIRCLE('',#8211,2.8);
#2975=CIRCLE('',#8212,3.2880341193141);
#2976=CIRCLE('',#8213,2.8);
#2977=CIRCLE('',#8215,2.8);
#2978=CIRCLE('',#8216,2.8);
#2979=CIRCLE('',#8218,3.28803411931411);
#2980=CIRCLE('',#8219,3.28803411931411);
#2981=CIRCLE('',#8221,9.25881390669756);
#2982=CIRCLE('',#8222,14.);
#2983=CIRCLE('',#8225,2.15);
#2984=CIRCLE('',#8227,2.15);
#2985=CIRCLE('',#8229,19.05);
#2986=CIRCLE('',#8231,19.05);
#2987=CIRCLE('',#8237,14.);
#2988=CIRCLE('',#8238,9.17791210914622);
#2989=CIRCLE('',#8239,9.17791210914622);
#2990=CIRCLE('',#8241,2.);
#2991=CIRCLE('',#8243,2.);
#2992=CIRCLE('',#8246,2.6);
#2993=CIRCLE('',#8247,2.6);
#2994=CIRCLE('',#8248,2.6);
#2995=CIRCLE('',#8249,2.6);
#2996=CIRCLE('',#8251,2.15);
#2997=CIRCLE('',#8253,2.15);
#2998=CIRCLE('',#8255,2.6);
#2999=CIRCLE('',#8256,2.6);
#3000=CIRCLE('',#8258,2.6);
#3001=CIRCLE('',#8259,2.6);
#3002=CIRCLE('',#8261,2.6);
#3003=CIRCLE('',#8262,2.6);
#3004=CIRCLE('',#8263,2.6);
#3005=CIRCLE('',#8264,2.6);
#3006=CIRCLE('',#8266,2.15);
#3007=CIRCLE('',#8268,2.15);
#3008=CIRCLE('',#8270,3.3);
#3009=CIRCLE('',#8271,2.8);
#3010=CIRCLE('',#8273,2.8);
#3011=CIRCLE('',#8274,3.28803411931411);
#3012=CIRCLE('',#8275,2.8);
#3013=CIRCLE('',#8277,18.95);
#3014=CIRCLE('',#8278,11.6189500386223);
#3015=CIRCLE('',#8280,3.5);
#3016=CIRCLE('',#8281,0.2);
#3017=CIRCLE('',#8282,3.3);
#3018=CIRCLE('',#8284,18.95);
#3019=CIRCLE('',#8287,19.05);
#3020=CIRCLE('',#8289,19.05);
#3021=CIRCLE('',#8292,14.);
#3022=CIRCLE('',#8293,10.1665812837945);
#3023=CIRCLE('',#8294,10.1665812837945);
#3024=CIRCLE('',#8297,2.);
#3025=CIRCLE('',#8300,3.38);
#3026=CIRCLE('',#8301,3.38);
#3027=CIRCLE('',#8303,12.7);
#3028=CIRCLE('',#8304,12.7);
#3029=VERTEX_POINT('',#10793);
#3030=VERTEX_POINT('',#10795);
#3031=VERTEX_POINT('',#10799);
#3032=VERTEX_POINT('',#10802);
#3033=VERTEX_POINT('',#10803);
#3034=VERTEX_POINT('',#10808);
#3035=VERTEX_POINT('',#10810);
#3036=VERTEX_POINT('',#10814);
#3037=VERTEX_POINT('',#10817);
#3038=VERTEX_POINT('',#10823);
#3039=VERTEX_POINT('',#10824);
#3040=VERTEX_POINT('',#10826);
#3041=VERTEX_POINT('',#10831);
#3042=VERTEX_POINT('',#10833);
#3043=VERTEX_POINT('',#10835);
#3044=VERTEX_POINT('',#10837);
#3045=VERTEX_POINT('',#10839);
#3046=VERTEX_POINT('',#10842);
#3047=VERTEX_POINT('',#10846);
#3048=VERTEX_POINT('',#10850);
#3049=VERTEX_POINT('',#10854);
#3050=VERTEX_POINT('',#10858);
#3051=VERTEX_POINT('',#10862);
#3052=VERTEX_POINT('',#10866);
#3053=VERTEX_POINT('',#10870);
#3054=VERTEX_POINT('',#10874);
#3055=VERTEX_POINT('',#10878);
#3056=VERTEX_POINT('',#10879);
#3057=VERTEX_POINT('',#10884);
#3058=VERTEX_POINT('',#10888);
#3059=VERTEX_POINT('',#10896);
#3060=VERTEX_POINT('',#10898);
#3061=VERTEX_POINT('',#10902);
#3062=VERTEX_POINT('',#10903);
#3063=VERTEX_POINT('',#10905);
#3064=VERTEX_POINT('',#10907);
#3065=VERTEX_POINT('',#10909);
#3066=VERTEX_POINT('',#10911);
#3067=VERTEX_POINT('',#10913);
#3068=VERTEX_POINT('',#10915);
#3069=VERTEX_POINT('',#10917);
#3070=VERTEX_POINT('',#10919);
#3071=VERTEX_POINT('',#10922);
#3072=VERTEX_POINT('',#10924);
#3073=VERTEX_POINT('',#10926);
#3074=VERTEX_POINT('',#10928);
#3075=VERTEX_POINT('',#10930);
#3076=VERTEX_POINT('',#10932);
#3077=VERTEX_POINT('',#10935);
#3078=VERTEX_POINT('',#10939);
#3079=VERTEX_POINT('',#10943);
#3080=VERTEX_POINT('',#10947);
#3081=VERTEX_POINT('',#10951);
#3082=VERTEX_POINT('',#10955);
#3083=VERTEX_POINT('',#10959);
#3084=VERTEX_POINT('',#10963);
#3085=VERTEX_POINT('',#10965);
#3086=VERTEX_POINT('',#10969);
#3087=VERTEX_POINT('',#10973);
#3088=VERTEX_POINT('',#10975);
#3089=VERTEX_POINT('',#10977);
#3090=VERTEX_POINT('',#10979);
#3091=VERTEX_POINT('',#10981);
#3092=VERTEX_POINT('',#10985);
#3093=VERTEX_POINT('',#10987);
#3094=VERTEX_POINT('',#10989);
#3095=VERTEX_POINT('',#10991);
#3096=VERTEX_POINT('',#10993);
#3097=VERTEX_POINT('',#10995);
#3098=VERTEX_POINT('',#10998);
#3099=VERTEX_POINT('',#11001);
#3100=VERTEX_POINT('',#11003);
#3101=VERTEX_POINT('',#11005);
#3102=VERTEX_POINT('',#11007);
#3103=VERTEX_POINT('',#11009);
#3104=VERTEX_POINT('',#11011);
#3105=VERTEX_POINT('',#11015);
#3106=VERTEX_POINT('',#11017);
#3107=VERTEX_POINT('',#11019);
#3108=VERTEX_POINT('',#11021);
#3109=VERTEX_POINT('',#11023);
#3110=VERTEX_POINT('',#11025);
#3111=VERTEX_POINT('',#11028);
#3112=VERTEX_POINT('',#11031);
#3113=VERTEX_POINT('',#11033);
#3114=VERTEX_POINT('',#11035);
#3115=VERTEX_POINT('',#11037);
#3116=VERTEX_POINT('',#11039);
#3117=VERTEX_POINT('',#11041);
#3118=VERTEX_POINT('',#11045);
#3119=VERTEX_POINT('',#11049);
#3120=VERTEX_POINT('',#11050);
#3121=VERTEX_POINT('',#11055);
#3122=VERTEX_POINT('',#11059);
#3123=VERTEX_POINT('',#11063);
#3124=VERTEX_POINT('',#11070);
#3125=VERTEX_POINT('',#11072);
#3126=VERTEX_POINT('',#11076);
#3127=VERTEX_POINT('',#11079);
#3128=VERTEX_POINT('',#11081);
#3129=VERTEX_POINT('',#11084);
#3130=VERTEX_POINT('',#11086);
#3131=VERTEX_POINT('',#11089);
#3132=VERTEX_POINT('',#11091);
#3133=VERTEX_POINT('',#11094);
#3134=VERTEX_POINT('',#11096);
#3135=VERTEX_POINT('',#11099);
#3136=VERTEX_POINT('',#11102);
#3137=VERTEX_POINT('',#11103);
#3138=VERTEX_POINT('',#11141);
#3139=VERTEX_POINT('',#11145);
#3140=VERTEX_POINT('',#11149);
#3141=VERTEX_POINT('',#11151);
#3142=VERTEX_POINT('',#11155);
#3143=VERTEX_POINT('',#11158);
#3144=VERTEX_POINT('',#11159);
#3145=VERTEX_POINT('',#11166);
#3146=VERTEX_POINT('',#11171);
#3147=VERTEX_POINT('',#11175);
#3148=VERTEX_POINT('',#11179);
#3149=VERTEX_POINT('',#11183);
#3150=VERTEX_POINT('',#11187);
#3151=VERTEX_POINT('',#11191);
#3152=VERTEX_POINT('',#11195);
#3153=VERTEX_POINT('',#11199);
#3154=VERTEX_POINT('',#11203);
#3155=VERTEX_POINT('',#11210);
#3156=VERTEX_POINT('',#11214);
#3157=VERTEX_POINT('',#11221);
#3158=VERTEX_POINT('',#11228);
#3159=VERTEX_POINT('',#11232);
#3160=VERTEX_POINT('',#11236);
#3161=VERTEX_POINT('',#11240);
#3162=VERTEX_POINT('',#11247);
#3163=VERTEX_POINT('',#11252);
#3164=VERTEX_POINT('',#11253);
#3165=VERTEX_POINT('',#11257);
#3166=VERTEX_POINT('',#11261);
#3167=VERTEX_POINT('',#11263);
#3168=VERTEX_POINT('',#11267);
#3169=VERTEX_POINT('',#11271);
#3170=VERTEX_POINT('',#11280);
#3171=VERTEX_POINT('',#11288);
#3172=VERTEX_POINT('',#11290);
#3173=VERTEX_POINT('',#11294);
#3174=VERTEX_POINT('',#11296);
#3175=VERTEX_POINT('',#11298);
#3176=VERTEX_POINT('',#11300);
#3177=VERTEX_POINT('',#11302);
#3178=VERTEX_POINT('',#11304);
#3179=VERTEX_POINT('',#11306);
#3180=VERTEX_POINT('',#11309);
#3181=VERTEX_POINT('',#11313);
#3182=VERTEX_POINT('',#11317);
#3183=VERTEX_POINT('',#11321);
#3184=VERTEX_POINT('',#11322);
#3185=VERTEX_POINT('',#11324);
#3186=VERTEX_POINT('',#11329);
#3187=VERTEX_POINT('',#11334);
#3188=VERTEX_POINT('',#11335);
#3189=VERTEX_POINT('',#11337);
#3190=VERTEX_POINT('',#11342);
#3191=VERTEX_POINT('',#11347);
#3192=VERTEX_POINT('',#11348);
#3193=VERTEX_POINT('',#11350);
#3194=VERTEX_POINT('',#11355);
#3195=VERTEX_POINT('',#11360);
#3196=VERTEX_POINT('',#11361);
#3197=VERTEX_POINT('',#11363);
#3198=VERTEX_POINT('',#11368);
#3199=VERTEX_POINT('',#11373);
#3200=VERTEX_POINT('',#11374);
#3201=VERTEX_POINT('',#11379);
#3202=VERTEX_POINT('',#11383);
#3203=VERTEX_POINT('',#11387);
#3204=VERTEX_POINT('',#11391);
#3205=VERTEX_POINT('',#11395);
#3206=VERTEX_POINT('',#11399);
#3207=VERTEX_POINT('',#11403);
#3208=VERTEX_POINT('',#11407);
#3209=VERTEX_POINT('',#11411);
#3210=VERTEX_POINT('',#11415);
#3211=VERTEX_POINT('',#11419);
#3212=VERTEX_POINT('',#11425);
#3213=VERTEX_POINT('',#11427);
#3214=VERTEX_POINT('',#11430);
#3215=VERTEX_POINT('',#11434);
#3216=VERTEX_POINT('',#11440);
#3217=VERTEX_POINT('',#11441);
#3218=VERTEX_POINT('',#11443);
#3219=VERTEX_POINT('',#11448);
#3220=VERTEX_POINT('',#11450);
#3221=VERTEX_POINT('',#11455);
#3222=VERTEX_POINT('',#11461);
#3223=VERTEX_POINT('',#11462);
#3224=VERTEX_POINT('',#11465);
#3225=VERTEX_POINT('',#11467);
#3226=VERTEX_POINT('',#11471);
#3227=VERTEX_POINT('',#11472);
#3228=VERTEX_POINT('',#11477);
#3229=VERTEX_POINT('',#11478);
#3230=VERTEX_POINT('',#11487);
#3231=VERTEX_POINT('',#11488);
#3232=VERTEX_POINT('',#11490);
#3233=VERTEX_POINT('',#11492);
#3234=VERTEX_POINT('',#11497);
#3235=VERTEX_POINT('',#11499);
#3236=VERTEX_POINT('',#11503);
#3237=VERTEX_POINT('',#11507);
#3238=VERTEX_POINT('',#11508);
#3239=VERTEX_POINT('',#11510);
#3240=VERTEX_POINT('',#11515);
#3241=VERTEX_POINT('',#11516);
#3242=VERTEX_POINT('',#11521);
#3243=VERTEX_POINT('',#11524);
#3244=VERTEX_POINT('',#11525);
#3245=VERTEX_POINT('',#11527);
#3246=VERTEX_POINT('',#11532);
#3247=VERTEX_POINT('',#11534);
#3248=VERTEX_POINT('',#11536);
#3249=VERTEX_POINT('',#11538);
#3250=VERTEX_POINT('',#11540);
#3251=VERTEX_POINT('',#11543);
#3252=VERTEX_POINT('',#11544);
#3253=VERTEX_POINT('',#11547);
#3254=VERTEX_POINT('',#11549);
#3255=VERTEX_POINT('',#11551);
#3256=VERTEX_POINT('',#11553);
#3257=VERTEX_POINT('',#11555);
#3258=VERTEX_POINT('',#11557);
#3259=VERTEX_POINT('',#11559);
#3260=VERTEX_POINT('',#11561);
#3261=VERTEX_POINT('',#11563);
#3262=VERTEX_POINT('',#11565);
#3263=VERTEX_POINT('',#11567);
#3264=VERTEX_POINT('',#11569);
#3265=VERTEX_POINT('',#11571);
#3266=VERTEX_POINT('',#11573);
#3267=VERTEX_POINT('',#11575);
#3268=VERTEX_POINT('',#11578);
#3269=VERTEX_POINT('',#11579);
#3270=VERTEX_POINT('',#11619);
#3271=VERTEX_POINT('',#11624);
#3272=VERTEX_POINT('',#11628);
#3273=VERTEX_POINT('',#11629);
#3274=VERTEX_POINT('',#11631);
#3275=VERTEX_POINT('',#11633);
#3276=VERTEX_POINT('',#11635);
#3277=VERTEX_POINT('',#11637);
#3278=VERTEX_POINT('',#11639);
#3279=VERTEX_POINT('',#11641);
#3280=VERTEX_POINT('',#11643);
#3281=VERTEX_POINT('',#11645);
#3282=VERTEX_POINT('',#11647);
#3283=VERTEX_POINT('',#11649);
#3284=VERTEX_POINT('',#11651);
#3285=VERTEX_POINT('',#11653);
#3286=VERTEX_POINT('',#11655);
#3287=VERTEX_POINT('',#11657);
#3288=VERTEX_POINT('',#11659);
#3289=VERTEX_POINT('',#11661);
#3290=VERTEX_POINT('',#11663);
#3291=VERTEX_POINT('',#11665);
#3292=VERTEX_POINT('',#11667);
#3293=VERTEX_POINT('',#11669);
#3294=VERTEX_POINT('',#11671);
#3295=VERTEX_POINT('',#11673);
#3296=VERTEX_POINT('',#11677);
#3297=VERTEX_POINT('',#11682);
#3298=VERTEX_POINT('',#11683);
#3299=VERTEX_POINT('',#11685);
#3300=VERTEX_POINT('',#11692);
#3301=VERTEX_POINT('',#11693);
#3302=VERTEX_POINT('',#11695);
#3303=VERTEX_POINT('',#11697);
#3304=VERTEX_POINT('',#11702);
#3305=VERTEX_POINT('',#11703);
#3306=VERTEX_POINT('',#11705);
#3307=VERTEX_POINT('',#11712);
#3308=VERTEX_POINT('',#11713);
#3309=VERTEX_POINT('',#11715);
#3310=VERTEX_POINT('',#11717);
#3311=VERTEX_POINT('',#11722);
#3312=VERTEX_POINT('',#11723);
#3313=VERTEX_POINT('',#11725);
#3314=VERTEX_POINT('',#11732);
#3315=VERTEX_POINT('',#11733);
#3316=VERTEX_POINT('',#11735);
#3317=VERTEX_POINT('',#11737);
#3318=VERTEX_POINT('',#11742);
#3319=VERTEX_POINT('',#11743);
#3320=VERTEX_POINT('',#11745);
#3321=VERTEX_POINT('',#11752);
#3322=VERTEX_POINT('',#11753);
#3323=VERTEX_POINT('',#11755);
#3324=VERTEX_POINT('',#11757);
#3325=VERTEX_POINT('',#11762);
#3326=VERTEX_POINT('',#11764);
#3327=VERTEX_POINT('',#11768);
#3328=VERTEX_POINT('',#11772);
#3329=VERTEX_POINT('',#11781);
#3330=VERTEX_POINT('',#11785);
#3331=VERTEX_POINT('',#11789);
#3332=VERTEX_POINT('',#11793);
#3333=VERTEX_POINT('',#11802);
#3334=VERTEX_POINT('',#11806);
#3335=VERTEX_POINT('',#11810);
#3336=VERTEX_POINT('',#11814);
#3337=VERTEX_POINT('',#11823);
#3338=VERTEX_POINT('',#11827);
#3339=VERTEX_POINT('',#11831);
#3340=VERTEX_POINT('',#11835);
#3341=VERTEX_POINT('',#11885);
#3342=VERTEX_POINT('',#11887);
#3343=VERTEX_POINT('',#11891);
#3344=VERTEX_POINT('',#11892);
#3345=VERTEX_POINT('',#11894);
#3346=VERTEX_POINT('',#11896);
#3347=VERTEX_POINT('',#11898);
#3348=VERTEX_POINT('',#11900);
#3349=VERTEX_POINT('',#11902);
#3350=VERTEX_POINT('',#11904);
#3351=VERTEX_POINT('',#11906);
#3352=VERTEX_POINT('',#11908);
#3353=VERTEX_POINT('',#11910);
#3354=VERTEX_POINT('',#11912);
#3355=VERTEX_POINT('',#11914);
#3356=VERTEX_POINT('',#11918);
#3357=VERTEX_POINT('',#11922);
#3358=VERTEX_POINT('',#11923);
#3359=VERTEX_POINT('',#11925);
#3360=VERTEX_POINT('',#11927);
#3361=VERTEX_POINT('',#11931);
#3362=VERTEX_POINT('',#11932);
#3363=VERTEX_POINT('',#11937);
#3364=VERTEX_POINT('',#11938);
#3365=VERTEX_POINT('',#11940);
#3366=VERTEX_POINT('',#11942);
#3367=VERTEX_POINT('',#11946);
#3368=VERTEX_POINT('',#11951);
#3369=VERTEX_POINT('',#11952);
#3370=VERTEX_POINT('',#11955);
#3371=VERTEX_POINT('',#11959);
#3372=VERTEX_POINT('',#11961);
#3373=VERTEX_POINT('',#11965);
#3374=VERTEX_POINT('',#11966);
#3375=VERTEX_POINT('',#11971);
#3376=VERTEX_POINT('',#11973);
#3377=VERTEX_POINT('',#11977);
#3378=VERTEX_POINT('',#11978);
#3379=VERTEX_POINT('',#11983);
#3380=VERTEX_POINT('',#11984);
#3381=VERTEX_POINT('',#11989);
#3382=VERTEX_POINT('',#11990);
#3383=VERTEX_POINT('',#11995);
#3384=VERTEX_POINT('',#11997);
#3385=VERTEX_POINT('',#12001);
#3386=VERTEX_POINT('',#12002);
#3387=VERTEX_POINT('',#12007);
#3388=VERTEX_POINT('',#12009);
#3389=VERTEX_POINT('',#12013);
#3390=VERTEX_POINT('',#12014);
#3391=VERTEX_POINT('',#12019);
#3392=VERTEX_POINT('',#12033);
#3393=VERTEX_POINT('',#12035);
#3394=VERTEX_POINT('',#12039);
#3395=VERTEX_POINT('',#12043);
#3396=VERTEX_POINT('',#12047);
#3397=VERTEX_POINT('',#12051);
#3398=VERTEX_POINT('',#12079);
#3399=VERTEX_POINT('',#12081);
#3400=VERTEX_POINT('',#12090);
#3401=VERTEX_POINT('',#12092);
#3402=VERTEX_POINT('',#12096);
#3403=VERTEX_POINT('',#12099);
#3404=VERTEX_POINT('',#12103);
#3405=VERTEX_POINT('',#12105);
#3406=VERTEX_POINT('',#12111);
#3407=VERTEX_POINT('',#12112);
#3408=VERTEX_POINT('',#12114);
#3409=VERTEX_POINT('',#12116);
#3410=VERTEX_POINT('',#12118);
#3411=VERTEX_POINT('',#12120);
#3412=VERTEX_POINT('',#12124);
#3413=VERTEX_POINT('',#12125);
#3414=VERTEX_POINT('',#12127);
#3415=VERTEX_POINT('',#12132);
#3416=VERTEX_POINT('',#12137);
#3417=VERTEX_POINT('',#12139);
#3418=VERTEX_POINT('',#12144);
#3419=VERTEX_POINT('',#12146);
#3420=VERTEX_POINT('',#12150);
#3421=VERTEX_POINT('',#12154);
#3422=VERTEX_POINT('',#12158);
#3423=VERTEX_POINT('',#12162);
#3424=VERTEX_POINT('',#12330);
#3425=VERTEX_POINT('',#12341);
#3426=VERTEX_POINT('',#12592);
#3427=VERTEX_POINT('',#12594);
#3428=VERTEX_POINT('',#12598);
#3429=VERTEX_POINT('',#12605);
#3430=VERTEX_POINT('',#12606);
#3431=VERTEX_POINT('',#12643);
#3432=VERTEX_POINT('',#12645);
#3433=VERTEX_POINT('',#12664);
#3434=VERTEX_POINT('',#12686);
#3435=VERTEX_POINT('',#12688);
#3436=VERTEX_POINT('',#12693);
#3437=VERTEX_POINT('',#12695);
#3438=VERTEX_POINT('',#12699);
#3439=VERTEX_POINT('',#12702);
#3440=VERTEX_POINT('',#12703);
#3441=VERTEX_POINT('',#12708);
#3442=VERTEX_POINT('',#12711);
#3443=VERTEX_POINT('',#12714);
#3444=VERTEX_POINT('',#12719);
#3445=VERTEX_POINT('',#12722);
#3446=VERTEX_POINT('',#12723);
#3447=VERTEX_POINT('',#12754);
#3448=VERTEX_POINT('',#12756);
#3449=VERTEX_POINT('',#12760);
#3450=VERTEX_POINT('',#12767);
#3451=VERTEX_POINT('',#12769);
#3452=VERTEX_POINT('',#12773);
#3453=VERTEX_POINT('',#12777);
#3454=VERTEX_POINT('',#12778);
#3455=VERTEX_POINT('',#12780);
#3456=VERTEX_POINT('',#12782);
#3457=VERTEX_POINT('',#12784);
#3458=VERTEX_POINT('',#12786);
#3459=VERTEX_POINT('',#12788);
#3460=VERTEX_POINT('',#12790);
#3461=VERTEX_POINT('',#12793);
#3462=VERTEX_POINT('',#12795);
#3463=VERTEX_POINT('',#12797);
#3464=VERTEX_POINT('',#12799);
#3465=VERTEX_POINT('',#12802);
#3466=VERTEX_POINT('',#12803);
#3467=VERTEX_POINT('',#12805);
#3468=VERTEX_POINT('',#12810);
#3469=VERTEX_POINT('',#12815);
#3470=VERTEX_POINT('',#12816);
#3471=VERTEX_POINT('',#12821);
#3472=VERTEX_POINT('',#12825);
#3473=VERTEX_POINT('',#12826);
#3474=VERTEX_POINT('',#12828);
#3475=VERTEX_POINT('',#12833);
#3476=VERTEX_POINT('',#12838);
#3477=VERTEX_POINT('',#12839);
#3478=VERTEX_POINT('',#12844);
#3479=VERTEX_POINT('',#12848);
#3480=VERTEX_POINT('',#12852);
#3481=VERTEX_POINT('',#12853);
#3482=VERTEX_POINT('',#12855);
#3483=VERTEX_POINT('',#12857);
#3484=VERTEX_POINT('',#12859);
#3485=VERTEX_POINT('',#12861);
#3486=VERTEX_POINT('',#12863);
#3487=VERTEX_POINT('',#12865);
#3488=VERTEX_POINT('',#12868);
#3489=VERTEX_POINT('',#12870);
#3490=VERTEX_POINT('',#12873);
#3491=VERTEX_POINT('',#12874);
#3492=VERTEX_POINT('',#12876);
#3493=VERTEX_POINT('',#12881);
#3494=VERTEX_POINT('',#12886);
#3495=VERTEX_POINT('',#12887);
#3496=VERTEX_POINT('',#12894);
#3497=VERTEX_POINT('',#12895);
#3498=VERTEX_POINT('',#12897);
#3499=VERTEX_POINT('',#12902);
#3500=VERTEX_POINT('',#12907);
#3501=VERTEX_POINT('',#12908);
#3502=VERTEX_POINT('',#12915);
#3503=VERTEX_POINT('',#12917);
#3504=VERTEX_POINT('',#12921);
#3505=VERTEX_POINT('',#12925);
#3506=VERTEX_POINT('',#12929);
#3507=VERTEX_POINT('',#12933);
#3508=VERTEX_POINT('',#12937);
#3509=VERTEX_POINT('',#12941);
#3510=VERTEX_POINT('',#15138);
#3511=VERTEX_POINT('',#15389);
#3512=VERTEX_POINT('',#15518);
#3513=VERTEX_POINT('',#15519);
#3514=VERTEX_POINT('',#15521);
#3515=VERTEX_POINT('',#15523);
#3516=VERTEX_POINT('',#15546);
#3517=VERTEX_POINT('',#15547);
#3518=VERTEX_POINT('',#15549);
#3519=VERTEX_POINT('',#15575);
#3520=VERTEX_POINT('',#15576);
#3521=VERTEX_POINT('',#15578);
#3522=VERTEX_POINT('',#15604);
#3523=VERTEX_POINT('',#15605);
#3524=VERTEX_POINT('',#15607);
#3525=VERTEX_POINT('',#15633);
#3526=VERTEX_POINT('',#15634);
#3527=VERTEX_POINT('',#15636);
#3528=VERTEX_POINT('',#15662);
#3529=VERTEX_POINT('',#15664);
#3530=VERTEX_POINT('',#15673);
#3531=VERTEX_POINT('',#15675);
#3532=VERTEX_POINT('',#15679);
#3533=VERTEX_POINT('',#15683);
#3534=VERTEX_POINT('',#15687);
#3535=VERTEX_POINT('',#15691);
#3536=VERTEX_POINT('',#15695);
#3537=VERTEX_POINT('',#15699);
#3538=VERTEX_POINT('',#15722);
#3539=VERTEX_POINT('',#15723);
#3540=VERTEX_POINT('',#15725);
#3541=VERTEX_POINT('',#15727);
#3542=VERTEX_POINT('',#15750);
#3543=VERTEX_POINT('',#15776);
#3544=VERTEX_POINT('',#15801);
#3545=VERTEX_POINT('',#15826);
#3546=VERTEX_POINT('',#15827);
#3547=VERTEX_POINT('',#15853);
#3548=VERTEX_POINT('',#15855);
#3549=VERTEX_POINT('',#15870);
#3550=VERTEX_POINT('',#15874);
#3551=VERTEX_POINT('',#15876);
#3552=VERTEX_POINT('',#15880);
#3553=VERTEX_POINT('',#15885);
#3554=VERTEX_POINT('',#15930);
#3555=VERTEX_POINT('',#15931);
#3556=VERTEX_POINT('',#15933);
#3557=VERTEX_POINT('',#15943);
#3558=VERTEX_POINT('',#15945);
#3559=VERTEX_POINT('',#15947);
#3560=VERTEX_POINT('',#15965);
#3561=VERTEX_POINT('',#15968);
#3562=VERTEX_POINT('',#15969);
#3563=VERTEX_POINT('',#15972);
#3564=VERTEX_POINT('',#15974);
#3565=VERTEX_POINT('',#15975);
#3566=VERTEX_POINT('',#15977);
#3567=VERTEX_POINT('',#15980);
#3568=VERTEX_POINT('',#15981);
#3569=VERTEX_POINT('',#15983);
#3570=VERTEX_POINT('',#15997);
#3571=VERTEX_POINT('',#15999);
#3572=VERTEX_POINT('',#16001);
#3573=VERTEX_POINT('',#16016);
#3574=VERTEX_POINT('',#16019);
#3575=VERTEX_POINT('',#16021);
#3576=VERTEX_POINT('',#16022);
#3577=VERTEX_POINT('',#16025);
#3578=VERTEX_POINT('',#16026);
#3579=VERTEX_POINT('',#16028);
#3580=VERTEX_POINT('',#16051);
#3581=VERTEX_POINT('',#16058);
#3582=VERTEX_POINT('',#16068);
#3583=VERTEX_POINT('',#16075);
#3584=VERTEX_POINT('',#16084);
#3585=VERTEX_POINT('',#16085);
#3586=VERTEX_POINT('',#16087);
#3587=VERTEX_POINT('',#16092);
#3588=VERTEX_POINT('',#16093);
#3589=VERTEX_POINT('',#16098);
#3590=VERTEX_POINT('',#16100);
#3591=VERTEX_POINT('',#16104);
#3592=VERTEX_POINT('',#16113);
#3593=VERTEX_POINT('',#16117);
#3594=VERTEX_POINT('',#16126);
#3595=VERTEX_POINT('',#16128);
#3596=VERTEX_POINT('',#16137);
#3597=VERTEX_POINT('',#16138);
#3598=VERTEX_POINT('',#16140);
#3599=VERTEX_POINT('',#16150);
#3600=VERTEX_POINT('',#16152);
#3601=VERTEX_POINT('',#16154);
#3602=VERTEX_POINT('',#16168);
#3603=VERTEX_POINT('',#16170);
#3604=VERTEX_POINT('',#16174);
#3605=VERTEX_POINT('',#16176);
#3606=VERTEX_POINT('',#16180);
#3607=VERTEX_POINT('',#16181);
#3608=VERTEX_POINT('',#16183);
#3609=VERTEX_POINT('',#16193);
#3610=VERTEX_POINT('',#16195);
#3611=VERTEX_POINT('',#16197);
#3612=VERTEX_POINT('',#16212);
#3613=VERTEX_POINT('',#16214);
#3614=VERTEX_POINT('',#16217);
#3615=VERTEX_POINT('',#16218);
#3616=VERTEX_POINT('',#16220);
#3617=VERTEX_POINT('',#16225);
#3618=VERTEX_POINT('',#16227);
#3619=VERTEX_POINT('',#16230);
#3620=VERTEX_POINT('',#16232);
#3621=VERTEX_POINT('',#16236);
#3622=VERTEX_POINT('',#16241);
#3623=VERTEX_POINT('',#16245);
#3624=VERTEX_POINT('',#16251);
#3625=VERTEX_POINT('',#16253);
#3626=VERTEX_POINT('',#16262);
#3627=VERTEX_POINT('',#16264);
#3628=VERTEX_POINT('',#16268);
#3629=VERTEX_POINT('',#16270);
#3630=EDGE_CURVE('',#3029,#3029,#2477,.T.);
#3631=EDGE_CURVE('',#3029,#3030,#1729,.T.);
#3632=EDGE_CURVE('',#3030,#3030,#2478,.T.);
#3633=EDGE_CURVE('',#3031,#3031,#2479,.T.);
#3634=EDGE_CURVE('',#3032,#3033,#2480,.T.);
#3635=EDGE_CURVE('',#3033,#3032,#2481,.T.);
#3636=EDGE_CURVE('',#3033,#3029,#1730,.T.);
#3637=EDGE_CURVE('',#3034,#3034,#2482,.T.);
#3638=EDGE_CURVE('',#3034,#3035,#1731,.T.);
#3639=EDGE_CURVE('',#3035,#3035,#2483,.T.);
#3640=EDGE_CURVE('',#3036,#3036,#2484,.T.);
#3641=EDGE_CURVE('',#3034,#3037,#1732,.T.);
#3642=EDGE_CURVE('',#3037,#3037,#2485,.T.);
#3643=EDGE_CURVE('',#3036,#3031,#1733,.T.);
#3644=EDGE_CURVE('',#3038,#3039,#2486,.T.);
#3645=EDGE_CURVE('',#3039,#3040,#1734,.T.);
#3646=EDGE_CURVE('',#3040,#3040,#2487,.T.);
#3647=EDGE_CURVE('',#3039,#3038,#2488,.T.);
#3648=EDGE_CURVE('',#3041,#3041,#2489,.T.);
#3649=EDGE_CURVE('',#3042,#3042,#2490,.T.);
#3650=EDGE_CURVE('',#3043,#3043,#2491,.T.);
#3651=EDGE_CURVE('',#3044,#3044,#2492,.T.);
#3652=EDGE_CURVE('',#3045,#3045,#2493,.T.);
#3653=EDGE_CURVE('',#3046,#3046,#2494,.T.);
#3654=EDGE_CURVE('',#3046,#3038,#1735,.T.);
#3655=EDGE_CURVE('',#3047,#3047,#2495,.T.);
#3656=EDGE_CURVE('',#3047,#3041,#1736,.T.);
#3657=EDGE_CURVE('',#3047,#3048,#1737,.T.);
#3658=EDGE_CURVE('',#3048,#3048,#2496,.T.);
#3659=EDGE_CURVE('',#3049,#3049,#2497,.T.);
#3660=EDGE_CURVE('',#3049,#3045,#1738,.T.);
#3661=EDGE_CURVE('',#3049,#3050,#1739,.T.);
#3662=EDGE_CURVE('',#3050,#3050,#2498,.T.);
#3663=EDGE_CURVE('',#3051,#3051,#2499,.T.);
#3664=EDGE_CURVE('',#3051,#3042,#1740,.T.);
#3665=EDGE_CURVE('',#3051,#3052,#1741,.T.);
#3666=EDGE_CURVE('',#3052,#3052,#2500,.T.);
#3667=EDGE_CURVE('',#3053,#3053,#2501,.T.);
#3668=EDGE_CURVE('',#3053,#3044,#1742,.T.);
#3669=EDGE_CURVE('',#3053,#3054,#1743,.T.);
#3670=EDGE_CURVE('',#3054,#3054,#2502,.T.);
#3671=EDGE_CURVE('',#3055,#3056,#2503,.T.);
#3672=EDGE_CURVE('',#3056,#3043,#1744,.T.);
#3673=EDGE_CURVE('',#3056,#3055,#2504,.T.);
#3674=EDGE_CURVE('',#3055,#3057,#1745,.T.);
#3675=EDGE_CURVE('',#3057,#3057,#2505,.T.);
#3676=EDGE_CURVE('',#3032,#3058,#1746,.T.);
#3677=EDGE_CURVE('',#3058,#3058,#2506,.T.);
#3678=EDGE_CURVE('',#3059,#3059,#2507,.T.);
#3679=EDGE_CURVE('',#3059,#3060,#1747,.T.);
#3680=EDGE_CURVE('',#3060,#3060,#2508,.T.);
#3681=EDGE_CURVE('',#3061,#3062,#2509,.T.);
#3682=EDGE_CURVE('',#3061,#3063,#2510,.T.);
#3683=EDGE_CURVE('',#3063,#3064,#2511,.T.);
#3684=EDGE_CURVE('',#3065,#3064,#2512,.T.);
#3685=EDGE_CURVE('',#3065,#3066,#1748,.T.);
#3686=EDGE_CURVE('',#3066,#3067,#2513,.T.);
#3687=EDGE_CURVE('',#3067,#3068,#2514,.T.);
#3688=EDGE_CURVE('',#3068,#3069,#2515,.T.);
#3689=EDGE_CURVE('',#3069,#3070,#2516,.T.);
#3690=EDGE_CURVE('',#3070,#3062,#1749,.T.);
#3691=EDGE_CURVE('',#3071,#3071,#2517,.T.);
#3692=EDGE_CURVE('',#3072,#3072,#2518,.T.);
#3693=EDGE_CURVE('',#3073,#3073,#2519,.T.);
#3694=EDGE_CURVE('',#3074,#3074,#2520,.T.);
#3695=EDGE_CURVE('',#3075,#3075,#2521,.T.);
#3696=EDGE_CURVE('',#3076,#3076,#2522,.T.);
#3697=EDGE_CURVE('',#3077,#3077,#2523,.T.);
#3698=EDGE_CURVE('',#3077,#3059,#1750,.T.);
#3699=EDGE_CURVE('',#3078,#3078,#2524,.T.);
#3700=EDGE_CURVE('',#3078,#3071,#1751,.T.);
#3701=EDGE_CURVE('',#3079,#3079,#2525,.T.);
#3702=EDGE_CURVE('',#3079,#3078,#1752,.T.);
#3703=EDGE_CURVE('',#3080,#3080,#2526,.T.);
#3704=EDGE_CURVE('',#3080,#3076,#1753,.T.);
#3705=EDGE_CURVE('',#3081,#3081,#2527,.T.);
#3706=EDGE_CURVE('',#3081,#3080,#1754,.T.);
#3707=EDGE_CURVE('',#3082,#3082,#2528,.T.);
#3708=EDGE_CURVE('',#3082,#3072,#1755,.T.);
#3709=EDGE_CURVE('',#3083,#3083,#2529,.T.);
#3710=EDGE_CURVE('',#3083,#3082,#1756,.T.);
#3711=EDGE_CURVE('',#3084,#3084,#2530,.T.);
#3712=EDGE_CURVE('',#3084,#3085,#1757,.T.);
#3713=EDGE_CURVE('',#3085,#3085,#2531,.T.);
#3714=EDGE_CURVE('',#3085,#3086,#1758,.T.);
#3715=EDGE_CURVE('',#3086,#3086,#2532,.T.);
#3716=EDGE_CURVE('',#3087,#3087,#2533,.T.);
#3717=EDGE_CURVE('',#3087,#3088,#2534,.T.);
#3718=EDGE_CURVE('',#3088,#3089,#2535,.T.);
#3719=EDGE_CURVE('',#3089,#3090,#2536,.T.);
#3720=EDGE_CURVE('',#3090,#3091,#2537,.T.);
#3721=EDGE_CURVE('',#3091,#3088,#2538,.T.);
#3722=EDGE_CURVE('',#3091,#3092,#2539,.T.);
#3723=EDGE_CURVE('',#3092,#3093,#1759,.T.);
#3724=EDGE_CURVE('',#3094,#3093,#2540,.T.);
#3725=EDGE_CURVE('',#3095,#3094,#2541,.T.);
#3726=EDGE_CURVE('',#3096,#3095,#2542,.T.);
#3727=EDGE_CURVE('',#3096,#3097,#1760,.T.);
#3728=EDGE_CURVE('',#3097,#3088,#2543,.T.);
#3729=EDGE_CURVE('',#3098,#3098,#2544,.T.);
#3730=EDGE_CURVE('',#3090,#3099,#2545,.T.);
#3731=EDGE_CURVE('',#3099,#3100,#1761,.T.);
#3732=EDGE_CURVE('',#3101,#3100,#2546,.T.);
#3733=EDGE_CURVE('',#3102,#3101,#2547,.T.);
#3734=EDGE_CURVE('',#3103,#3102,#2548,.T.);
#3735=EDGE_CURVE('',#3103,#3104,#1762,.T.);
#3736=EDGE_CURVE('',#3104,#3091,#2549,.T.);
#3737=EDGE_CURVE('',#3089,#3105,#2550,.T.);
#3738=EDGE_CURVE('',#3105,#3106,#1763,.T.);
#3739=EDGE_CURVE('',#3107,#3106,#2551,.T.);
#3740=EDGE_CURVE('',#3108,#3107,#2552,.T.);
#3741=EDGE_CURVE('',#3109,#3108,#2553,.T.);
#3742=EDGE_CURVE('',#3109,#3110,#1764,.T.);
#3743=EDGE_CURVE('',#3110,#3090,#2554,.T.);
#3744=EDGE_CURVE('',#3111,#3111,#2555,.T.);
#3745=EDGE_CURVE('',#3088,#3112,#2556,.T.);
#3746=EDGE_CURVE('',#3112,#3113,#1765,.T.);
#3747=EDGE_CURVE('',#3114,#3113,#2557,.T.);
#3748=EDGE_CURVE('',#3115,#3114,#2558,.T.);
#3749=EDGE_CURVE('',#3116,#3115,#2559,.T.);
#3750=EDGE_CURVE('',#3116,#3117,#1766,.T.);
#3751=EDGE_CURVE('',#3117,#3089,#2560,.T.);
#3752=EDGE_CURVE('',#3118,#3118,#2561,.T.);
#3753=EDGE_CURVE('',#3118,#3087,#1767,.T.);
#3754=EDGE_CURVE('',#3119,#3120,#2562,.T.);
#3755=EDGE_CURVE('',#3120,#3118,#2563,.T.);
#3756=EDGE_CURVE('',#3120,#3119,#2564,.T.);
#3757=EDGE_CURVE('',#3119,#3121,#1768,.T.);
#3758=EDGE_CURVE('',#3121,#3121,#2565,.T.);
#3759=EDGE_CURVE('',#3121,#3122,#2566,.T.);
#3760=EDGE_CURVE('',#3122,#3122,#2567,.T.);
#3761=EDGE_CURVE('',#3123,#3123,#2568,.T.);
#3762=EDGE_CURVE('',#3111,#3073,#1769,.T.);
#3763=EDGE_CURVE('',#3098,#3074,#1770,.T.);
#3764=EDGE_CURVE('',#3062,#3124,#1771,.T.);
#3765=EDGE_CURVE('',#3124,#3125,#2569,.F.);
#3766=EDGE_CURVE('',#3125,#3061,#1772,.T.);
#3767=EDGE_CURVE('',#3125,#3126,#2570,.T.);
#3768=EDGE_CURVE('',#3064,#3126,#1773,.T.);
#3769=EDGE_CURVE('',#3063,#3127,#1774,.T.);
#3770=EDGE_CURVE('',#3127,#3128,#2571,.T.);
#3771=EDGE_CURVE('',#3108,#3128,#1775,.T.);
#3772=EDGE_CURVE('',#3129,#3107,#1776,.T.);
#3773=EDGE_CURVE('',#3129,#3130,#2572,.T.);
#3774=EDGE_CURVE('',#3115,#3130,#1777,.T.);
#3775=EDGE_CURVE('',#3131,#3114,#1778,.T.);
#3776=EDGE_CURVE('',#3131,#3132,#2573,.T.);
#3777=EDGE_CURVE('',#3095,#3132,#1779,.T.);
#3778=EDGE_CURVE('',#3133,#3094,#1780,.T.);
#3779=EDGE_CURVE('',#3133,#3134,#2574,.T.);
#3780=EDGE_CURVE('',#3102,#3134,#1781,.T.);
#3781=EDGE_CURVE('',#3135,#3101,#1782,.T.);
#3782=EDGE_CURVE('',#3135,#3127,#2575,.T.);
#3783=EDGE_CURVE('',#3136,#3137,#250,.T.);
#3784=EDGE_CURVE('',#3137,#3136,#251,.T.);
#3785=EDGE_CURVE('',#3126,#3138,#2576,.F.);
#3786=EDGE_CURVE('',#3138,#3065,#1783,.T.);
#3787=EDGE_CURVE('',#3138,#3139,#1784,.T.);
#3788=EDGE_CURVE('',#3066,#3139,#1785,.T.);
#3789=EDGE_CURVE('',#3140,#3140,#2577,.T.);
#3790=EDGE_CURVE('',#3140,#3141,#1786,.T.);
#3791=EDGE_CURVE('',#3141,#3141,#2578,.T.);
#3792=EDGE_CURVE('',#3142,#3142,#2579,.T.);
#3793=EDGE_CURVE('',#3143,#3144,#2580,.T.);
#3794=EDGE_CURVE('',#3144,#3140,#1787,.T.);
#3795=EDGE_CURVE('',#3144,#3143,#2581,.T.);
#3796=EDGE_CURVE('',#3123,#3142,#2582,.T.);
#3797=EDGE_CURVE('',#3137,#3145,#1788,.T.);
#3798=EDGE_CURVE('',#3145,#3145,#2583,.T.);
#3799=EDGE_CURVE('',#3132,#3146,#2584,.F.);
#3800=EDGE_CURVE('',#3146,#3096,#1789,.T.);
#3801=EDGE_CURVE('',#3113,#3147,#1790,.T.);
#3802=EDGE_CURVE('',#3147,#3131,#2585,.F.);
#3803=EDGE_CURVE('',#3130,#3148,#2586,.F.);
#3804=EDGE_CURVE('',#3148,#3116,#1791,.T.);
#3805=EDGE_CURVE('',#3106,#3149,#1792,.T.);
#3806=EDGE_CURVE('',#3149,#3129,#2587,.F.);
#3807=EDGE_CURVE('',#3128,#3150,#2588,.F.);
#3808=EDGE_CURVE('',#3150,#3109,#1793,.T.);
#3809=EDGE_CURVE('',#3150,#3151,#1794,.T.);
#3810=EDGE_CURVE('',#3110,#3151,#1795,.T.);
#3811=EDGE_CURVE('',#3100,#3152,#1796,.T.);
#3812=EDGE_CURVE('',#3152,#3135,#2589,.F.);
#3813=EDGE_CURVE('',#3112,#3153,#1797,.T.);
#3814=EDGE_CURVE('',#3153,#3147,#1798,.T.);
#3815=EDGE_CURVE('',#3154,#3153,#2590,.T.);
#3816=EDGE_CURVE('',#3146,#3154,#1799,.T.);
#3817=EDGE_CURVE('',#3097,#3154,#1800,.T.);
#3818=EDGE_CURVE('',#3105,#3155,#1801,.T.);
#3819=EDGE_CURVE('',#3155,#3149,#1802,.T.);
#3820=EDGE_CURVE('',#3156,#3155,#2591,.T.);
#3821=EDGE_CURVE('',#3148,#3156,#1803,.T.);
#3822=EDGE_CURVE('',#3117,#3156,#1804,.T.);
#3823=EDGE_CURVE('',#3099,#3157,#1805,.T.);
#3824=EDGE_CURVE('',#3157,#3152,#1806,.T.);
#3825=EDGE_CURVE('',#3151,#3157,#2592,.T.);
#3826=EDGE_CURVE('',#3134,#3158,#2593,.F.);
#3827=EDGE_CURVE('',#3158,#3103,#1807,.T.);
#3828=EDGE_CURVE('',#3158,#3159,#1808,.T.);
#3829=EDGE_CURVE('',#3104,#3159,#1809,.T.);
#3830=EDGE_CURVE('',#3093,#3160,#1810,.T.);
#3831=EDGE_CURVE('',#3160,#3133,#2594,.F.);
#3832=EDGE_CURVE('',#3092,#3161,#1811,.T.);
#3833=EDGE_CURVE('',#3161,#3160,#1812,.T.);
#3834=EDGE_CURVE('',#3159,#3161,#2595,.T.);
#3835=EDGE_CURVE('',#3084,#3162,#1813,.T.);
#3836=EDGE_CURVE('',#3162,#3162,#2596,.T.);
#3837=EDGE_CURVE('',#3163,#3164,#1814,.T.);
#3838=EDGE_CURVE('',#3164,#3164,#2597,.T.);
#3839=EDGE_CURVE('',#3164,#3165,#1815,.T.);
#3840=EDGE_CURVE('',#3165,#3165,#2598,.T.);
#3841=EDGE_CURVE('',#3069,#3166,#1816,.T.);
#3842=EDGE_CURVE('',#3166,#3167,#2599,.T.);
#3843=EDGE_CURVE('',#3070,#3167,#1817,.T.);
#3844=EDGE_CURVE('',#3068,#3168,#1818,.T.);
#3845=EDGE_CURVE('',#3168,#3166,#2600,.T.);
#3846=EDGE_CURVE('',#3067,#3169,#1819,.T.);
#3847=EDGE_CURVE('',#3169,#3168,#2601,.T.);
#3848=EDGE_CURVE('',#3139,#3169,#2602,.T.);
#3849=EDGE_CURVE('',#3167,#3124,#1820,.T.);
#3850=EDGE_CURVE('',#3075,#3170,#1821,.T.);
#3851=EDGE_CURVE('',#3170,#3170,#2603,.T.);
#3852=EDGE_CURVE('',#3143,#3170,#1822,.T.);
#3853=EDGE_CURVE('',#3171,#3171,#2604,.T.);
#3854=EDGE_CURVE('',#3171,#3172,#1823,.T.);
#3855=EDGE_CURVE('',#3172,#3172,#2605,.T.);
#3856=EDGE_CURVE('',#3173,#3173,#2606,.T.);
#3857=EDGE_CURVE('',#3174,#3174,#2607,.T.);
#3858=EDGE_CURVE('',#3175,#3175,#2608,.T.);
#3859=EDGE_CURVE('',#3176,#3176,#2609,.T.);
#3860=EDGE_CURVE('',#3177,#3177,#2610,.T.);
#3861=EDGE_CURVE('',#3178,#3178,#2611,.T.);
#3862=EDGE_CURVE('',#3179,#3179,#2612,.T.);
#3863=EDGE_CURVE('',#3171,#3180,#1824,.T.);
#3864=EDGE_CURVE('',#3180,#3180,#2613,.T.);
#3865=EDGE_CURVE('',#3181,#3181,#2614,.T.);
#3866=EDGE_CURVE('',#3181,#3174,#1825,.T.);
#3867=EDGE_CURVE('',#3181,#3182,#1826,.T.);
#3868=EDGE_CURVE('',#3182,#3182,#2615,.T.);
#3869=EDGE_CURVE('',#3183,#3184,#2616,.T.);
#3870=EDGE_CURVE('',#3184,#3185,#1827,.T.);
#3871=EDGE_CURVE('',#3185,#3185,#2617,.T.);
#3872=EDGE_CURVE('',#3184,#3183,#2618,.T.);
#3873=EDGE_CURVE('',#3186,#3186,#2619,.T.);
#3874=EDGE_CURVE('',#3183,#3179,#1828,.T.);
#3875=EDGE_CURVE('',#3187,#3188,#2620,.T.);
#3876=EDGE_CURVE('',#3188,#3189,#1829,.T.);
#3877=EDGE_CURVE('',#3189,#3189,#2621,.T.);
#3878=EDGE_CURVE('',#3188,#3187,#2622,.T.);
#3879=EDGE_CURVE('',#3190,#3190,#2623,.T.);
#3880=EDGE_CURVE('',#3187,#3177,#1830,.T.);
#3881=EDGE_CURVE('',#3191,#3192,#2624,.T.);
#3882=EDGE_CURVE('',#3192,#3193,#1831,.T.);
#3883=EDGE_CURVE('',#3193,#3193,#2625,.T.);
#3884=EDGE_CURVE('',#3192,#3191,#2626,.T.);
#3885=EDGE_CURVE('',#3194,#3194,#2627,.T.);
#3886=EDGE_CURVE('',#3191,#3178,#1832,.T.);
#3887=EDGE_CURVE('',#3195,#3196,#2628,.T.);
#3888=EDGE_CURVE('',#3196,#3197,#1833,.T.);
#3889=EDGE_CURVE('',#3197,#3197,#2629,.T.);
#3890=EDGE_CURVE('',#3196,#3195,#2630,.T.);
#3891=EDGE_CURVE('',#3198,#3198,#2631,.T.);
#3892=EDGE_CURVE('',#3195,#3176,#1834,.T.);
#3893=EDGE_CURVE('',#3199,#3200,#2632,.T.);
#3894=EDGE_CURVE('',#3200,#3173,#1835,.T.);
#3895=EDGE_CURVE('',#3200,#3199,#2633,.T.);
#3896=EDGE_CURVE('',#3199,#3201,#1836,.T.);
#3897=EDGE_CURVE('',#3201,#3201,#2634,.T.);
#3898=EDGE_CURVE('',#3202,#3202,#2635,.T.);
#3899=EDGE_CURVE('',#3202,#3175,#1837,.T.);
#3900=EDGE_CURVE('',#3203,#3203,#2636,.T.);
#3901=EDGE_CURVE('',#3203,#3202,#1838,.T.);
#3902=EDGE_CURVE('',#3204,#3204,#2637,.T.);
#3903=EDGE_CURVE('',#3204,#3194,#1839,.T.);
#3904=EDGE_CURVE('',#3205,#3205,#2638,.T.);
#3905=EDGE_CURVE('',#3205,#3204,#1840,.T.);
#3906=EDGE_CURVE('',#3206,#3206,#2639,.T.);
#3907=EDGE_CURVE('',#3206,#3198,#1841,.T.);
#3908=EDGE_CURVE('',#3207,#3207,#2640,.T.);
#3909=EDGE_CURVE('',#3207,#3206,#1842,.T.);
#3910=EDGE_CURVE('',#3208,#3208,#2641,.T.);
#3911=EDGE_CURVE('',#3208,#3190,#1843,.T.);
#3912=EDGE_CURVE('',#3209,#3209,#2642,.T.);
#3913=EDGE_CURVE('',#3209,#3208,#1844,.T.);
#3914=EDGE_CURVE('',#3210,#3210,#2643,.T.);
#3915=EDGE_CURVE('',#3210,#3186,#1845,.T.);
#3916=EDGE_CURVE('',#3211,#3211,#2644,.T.);
#3917=EDGE_CURVE('',#3211,#3210,#1846,.T.);
#3918=EDGE_CURVE('',#3212,#3212,#2645,.T.);
#3919=EDGE_CURVE('',#3213,#3213,#2646,.T.);
#3920=EDGE_CURVE('',#3214,#3214,#2647,.T.);
#3921=EDGE_CURVE('',#3214,#3213,#2648,.T.);
#3922=EDGE_CURVE('',#3215,#3215,#2649,.T.);
#3923=EDGE_CURVE('',#3212,#3215,#2650,.T.);
#3924=EDGE_CURVE('',#3216,#3217,#2651,.T.);
#3925=EDGE_CURVE('',#3217,#3218,#1847,.T.);
#3926=EDGE_CURVE('',#3218,#3218,#2652,.T.);
#3927=EDGE_CURVE('',#3217,#3216,#2653,.T.);
#3928=EDGE_CURVE('',#3216,#3219,#1848,.T.);
#3929=EDGE_CURVE('',#3220,#3219,#2654,.T.);
#3930=EDGE_CURVE('',#3219,#3220,#2655,.T.);
#3931=EDGE_CURVE('',#3220,#3221,#1849,.T.);
#3932=EDGE_CURVE('',#3221,#3221,#2656,.T.);
#3933=EDGE_CURVE('',#3222,#3223,#2657,.T.);
#3934=EDGE_CURVE('',#3223,#3222,#2658,.T.);
#3935=EDGE_CURVE('',#3223,#3224,#1850,.T.);
#3936=EDGE_CURVE('',#3224,#3225,#2659,.T.);
#3937=EDGE_CURVE('',#3225,#3224,#2660,.T.);
#3938=EDGE_CURVE('',#3226,#3227,#2661,.T.);
#3939=EDGE_CURVE('',#3227,#3226,#2662,.T.);
#3940=EDGE_CURVE('',#3227,#3222,#2663,.T.);
#3941=EDGE_CURVE('',#3228,#3229,#2664,.T.);
#3942=EDGE_CURVE('',#3229,#3228,#2665,.T.);
#3943=EDGE_CURVE('',#3229,#3226,#1851,.T.);
#3944=EDGE_CURVE('',#3225,#3228,#2666,.T.);
#3945=EDGE_CURVE('',#3230,#3231,#2667,.T.);
#3946=EDGE_CURVE('',#3231,#3232,#2668,.T.);
#3947=EDGE_CURVE('',#3232,#3233,#2669,.T.);
#3948=EDGE_CURVE('',#3233,#3232,#2670,.T.);
#3949=EDGE_CURVE('',#3231,#3230,#2671,.T.);
#3950=EDGE_CURVE('',#3233,#3234,#1852,.T.);
#3951=EDGE_CURVE('',#3235,#3234,#2672,.T.);
#3952=EDGE_CURVE('',#3234,#3235,#2673,.T.);
#3953=EDGE_CURVE('',#3236,#3236,#2674,.T.);
#3954=EDGE_CURVE('',#3236,#3230,#1853,.T.);
#3955=EDGE_CURVE('',#3237,#3238,#2675,.T.);
#3956=EDGE_CURVE('',#3238,#3239,#2676,.T.);
#3957=EDGE_CURVE('',#3239,#3239,#2677,.T.);
#3958=EDGE_CURVE('',#3238,#3237,#2678,.T.);
#3959=EDGE_CURVE('',#3240,#3241,#2679,.T.);
#3960=EDGE_CURVE('',#3241,#3240,#2680,.T.);
#3961=EDGE_CURVE('',#3241,#3237,#1854,.T.);
#3962=EDGE_CURVE('',#3242,#3242,#2681,.T.);
#3963=EDGE_CURVE('',#3243,#3244,#2682,.T.);
#3964=EDGE_CURVE('',#3244,#3245,#2683,.T.);
#3965=EDGE_CURVE('',#3245,#3245,#2684,.T.);
#3966=EDGE_CURVE('',#3244,#3243,#2685,.T.);
#3967=EDGE_CURVE('',#3246,#3246,#2686,.T.);
#3968=EDGE_CURVE('',#3247,#3247,#2687,.T.);
#3969=EDGE_CURVE('',#3248,#3248,#2688,.T.);
#3970=EDGE_CURVE('',#3249,#3249,#2689,.T.);
#3971=EDGE_CURVE('',#3250,#3250,#2690,.T.);
#3972=EDGE_CURVE('',#3251,#3252,#2691,.T.);
#3973=EDGE_CURVE('',#3252,#3243,#1855,.T.);
#3974=EDGE_CURVE('',#3252,#3253,#2692,.T.);
#3975=EDGE_CURVE('',#3254,#3253,#1856,.T.);
#3976=EDGE_CURVE('',#3255,#3254,#2693,.T.);
#3977=EDGE_CURVE('',#3256,#3255,#1857,.T.);
#3978=EDGE_CURVE('',#3256,#3257,#2694,.T.);
#3979=EDGE_CURVE('',#3258,#3257,#1858,.T.);
#3980=EDGE_CURVE('',#3259,#3258,#2695,.T.);
#3981=EDGE_CURVE('',#3260,#3259,#1859,.T.);
#3982=EDGE_CURVE('',#3260,#3261,#2696,.T.);
#3983=EDGE_CURVE('',#3262,#3261,#1860,.T.);
#3984=EDGE_CURVE('',#3263,#3262,#2697,.T.);
#3985=EDGE_CURVE('',#3264,#3263,#1861,.T.);
#3986=EDGE_CURVE('',#3264,#3265,#2698,.T.);
#3987=EDGE_CURVE('',#3266,#3265,#1862,.T.);
#3988=EDGE_CURVE('',#3267,#3266,#2699,.T.);
#3989=EDGE_CURVE('',#3251,#3267,#1863,.T.);
#3990=EDGE_CURVE('',#3268,#3269,#252,.T.);
#3991=EDGE_CURVE('',#3269,#3268,#253,.T.);
#3992=EDGE_CURVE('',#3246,#3240,#2700,.T.);
#3993=EDGE_CURVE('',#3242,#3270,#2701,.T.);
#3994=EDGE_CURVE('',#3270,#3270,#2702,.T.);
#3995=EDGE_CURVE('',#3235,#3271,#2703,.T.);
#3996=EDGE_CURVE('',#3271,#3271,#2704,.T.);
#3997=EDGE_CURVE('',#3272,#3273,#1864,.T.);
#3998=EDGE_CURVE('',#3274,#3272,#2705,.T.);
#3999=EDGE_CURVE('',#3275,#3274,#1865,.T.);
#4000=EDGE_CURVE('',#3276,#3275,#2706,.T.);
#4001=EDGE_CURVE('',#3277,#3276,#2707,.T.);
#4002=EDGE_CURVE('',#3278,#3277,#2708,.T.);
#4003=EDGE_CURVE('',#3279,#3278,#1866,.T.);
#4004=EDGE_CURVE('',#3280,#3279,#2709,.T.);
#4005=EDGE_CURVE('',#3281,#3280,#1867,.T.);
#4006=EDGE_CURVE('',#3282,#3281,#2710,.T.);
#4007=EDGE_CURVE('',#3283,#3282,#2711,.T.);
#4008=EDGE_CURVE('',#3284,#3283,#2712,.T.);
#4009=EDGE_CURVE('',#3285,#3284,#1868,.T.);
#4010=EDGE_CURVE('',#3286,#3285,#2713,.T.);
#4011=EDGE_CURVE('',#3287,#3286,#1869,.T.);
#4012=EDGE_CURVE('',#3288,#3287,#2714,.T.);
#4013=EDGE_CURVE('',#3289,#3288,#2715,.T.);
#4014=EDGE_CURVE('',#3290,#3289,#2716,.T.);
#4015=EDGE_CURVE('',#3291,#3290,#1870,.T.);
#4016=EDGE_CURVE('',#3292,#3291,#2717,.T.);
#4017=EDGE_CURVE('',#3293,#3292,#1871,.T.);
#4018=EDGE_CURVE('',#3294,#3293,#2718,.T.);
#4019=EDGE_CURVE('',#3295,#3294,#2719,.T.);
#4020=EDGE_CURVE('',#3273,#3295,#2720,.T.);
#4021=EDGE_CURVE('',#3269,#3296,#1872,.T.);
#4022=EDGE_CURVE('',#3296,#3296,#2721,.T.);
#4023=EDGE_CURVE('',#3297,#3298,#2722,.T.);
#4024=EDGE_CURVE('',#3298,#3299,#1873,.T.);
#4025=EDGE_CURVE('',#3299,#3299,#2723,.T.);
#4026=EDGE_CURVE('',#3298,#3297,#2724,.T.);
#4027=EDGE_CURVE('',#3297,#3249,#1874,.T.);
#4028=EDGE_CURVE('',#3300,#3301,#1875,.T.);
#4029=EDGE_CURVE('',#3302,#3300,#2725,.T.);
#4030=EDGE_CURVE('',#3303,#3302,#1876,.T.);
#4031=EDGE_CURVE('',#3257,#3303,#2726,.F.);
#4032=EDGE_CURVE('',#3301,#3256,#2727,.F.);
#4033=EDGE_CURVE('',#3304,#3305,#2728,.T.);
#4034=EDGE_CURVE('',#3305,#3306,#1877,.T.);
#4035=EDGE_CURVE('',#3306,#3306,#2729,.T.);
#4036=EDGE_CURVE('',#3305,#3304,#2730,.T.);
#4037=EDGE_CURVE('',#3304,#3248,#1878,.T.);
#4038=EDGE_CURVE('',#3307,#3308,#1879,.T.);
#4039=EDGE_CURVE('',#3309,#3307,#2731,.T.);
#4040=EDGE_CURVE('',#3310,#3309,#1880,.T.);
#4041=EDGE_CURVE('',#3253,#3310,#2732,.F.);
#4042=EDGE_CURVE('',#3308,#3251,#2733,.F.);
#4043=EDGE_CURVE('',#3311,#3312,#2734,.T.);
#4044=EDGE_CURVE('',#3312,#3313,#1881,.T.);
#4045=EDGE_CURVE('',#3313,#3313,#2735,.T.);
#4046=EDGE_CURVE('',#3312,#3311,#2736,.T.);
#4047=EDGE_CURVE('',#3311,#3247,#1882,.T.);
#4048=EDGE_CURVE('',#3314,#3315,#1883,.T.);
#4049=EDGE_CURVE('',#3316,#3314,#2737,.T.);
#4050=EDGE_CURVE('',#3317,#3316,#1884,.T.);
#4051=EDGE_CURVE('',#3265,#3317,#2738,.F.);
#4052=EDGE_CURVE('',#3315,#3264,#2739,.F.);
#4053=EDGE_CURVE('',#3318,#3319,#2740,.T.);
#4054=EDGE_CURVE('',#3319,#3320,#1885,.T.);
#4055=EDGE_CURVE('',#3320,#3320,#2741,.T.);
#4056=EDGE_CURVE('',#3319,#3318,#2742,.T.);
#4057=EDGE_CURVE('',#3318,#3250,#1886,.T.);
#4058=EDGE_CURVE('',#3321,#3322,#1887,.T.);
#4059=EDGE_CURVE('',#3323,#3321,#2743,.T.);
#4060=EDGE_CURVE('',#3324,#3323,#1888,.T.);
#4061=EDGE_CURVE('',#3261,#3324,#2744,.F.);
#4062=EDGE_CURVE('',#3322,#3260,#2745,.F.);
#4063=EDGE_CURVE('',#3325,#3272,#1889,.T.);
#4064=EDGE_CURVE('',#3273,#3326,#1890,.T.);
#4065=EDGE_CURVE('',#3326,#3325,#1891,.T.);
#4066=EDGE_CURVE('',#3327,#3274,#1892,.T.);
#4067=EDGE_CURVE('',#3325,#3327,#2746,.T.);
#4068=EDGE_CURVE('',#3328,#3275,#1893,.T.);
#4069=EDGE_CURVE('',#3327,#3328,#1894,.T.);
#4070=EDGE_CURVE('',#3328,#3259,#2747,.T.);
#4071=EDGE_CURVE('',#3259,#3276,#1895,.T.);
#4072=EDGE_CURVE('',#3258,#3277,#1896,.T.);
#4073=EDGE_CURVE('',#3258,#3329,#2748,.T.);
#4074=EDGE_CURVE('',#3329,#3278,#1897,.T.);
#4075=EDGE_CURVE('',#3330,#3279,#1898,.T.);
#4076=EDGE_CURVE('',#3329,#3330,#1899,.T.);
#4077=EDGE_CURVE('',#3331,#3280,#1900,.T.);
#4078=EDGE_CURVE('',#3330,#3331,#2749,.T.);
#4079=EDGE_CURVE('',#3332,#3281,#1901,.T.);
#4080=EDGE_CURVE('',#3331,#3332,#1902,.T.);
#4081=EDGE_CURVE('',#3332,#3255,#2750,.T.);
#4082=EDGE_CURVE('',#3255,#3282,#1903,.T.);
#4083=EDGE_CURVE('',#3254,#3283,#1904,.T.);
#4084=EDGE_CURVE('',#3254,#3333,#2751,.T.);
#4085=EDGE_CURVE('',#3333,#3284,#1905,.T.);
#4086=EDGE_CURVE('',#3334,#3285,#1906,.T.);
#4087=EDGE_CURVE('',#3333,#3334,#1907,.T.);
#4088=EDGE_CURVE('',#3335,#3286,#1908,.T.);
#4089=EDGE_CURVE('',#3334,#3335,#2752,.T.);
#4090=EDGE_CURVE('',#3336,#3287,#1909,.T.);
#4091=EDGE_CURVE('',#3335,#3336,#1910,.T.);
#4092=EDGE_CURVE('',#3336,#3267,#2753,.T.);
#4093=EDGE_CURVE('',#3267,#3288,#1911,.T.);
#4094=EDGE_CURVE('',#3266,#3289,#1912,.T.);
#4095=EDGE_CURVE('',#3266,#3337,#2754,.T.);
#4096=EDGE_CURVE('',#3337,#3290,#1913,.T.);
#4097=EDGE_CURVE('',#3338,#3291,#1914,.T.);
#4098=EDGE_CURVE('',#3337,#3338,#1915,.T.);
#4099=EDGE_CURVE('',#3339,#3292,#1916,.T.);
#4100=EDGE_CURVE('',#3338,#3339,#2755,.T.);
#4101=EDGE_CURVE('',#3340,#3293,#1917,.T.);
#4102=EDGE_CURVE('',#3339,#3340,#1918,.T.);
#4103=EDGE_CURVE('',#3340,#3263,#2756,.T.);
#4104=EDGE_CURVE('',#3263,#3294,#1919,.T.);
#4105=EDGE_CURVE('',#3262,#3295,#1920,.T.);
#4106=EDGE_CURVE('',#3262,#3326,#2757,.T.);
#4107=EDGE_CURVE('',#3310,#3333,#1921,.T.);
#4108=EDGE_CURVE('',#3332,#3301,#1922,.T.);
#4109=EDGE_CURVE('',#3331,#3300,#1923,.T.);
#4110=EDGE_CURVE('',#3330,#3302,#1924,.T.);
#4111=EDGE_CURVE('',#3303,#3329,#1925,.T.);
#4112=EDGE_CURVE('',#3328,#3322,#1926,.T.);
#4113=EDGE_CURVE('',#3327,#3321,#1927,.T.);
#4114=EDGE_CURVE('',#3325,#3323,#1928,.T.);
#4115=EDGE_CURVE('',#3324,#3326,#1929,.T.);
#4116=EDGE_CURVE('',#3340,#3315,#1930,.T.);
#4117=EDGE_CURVE('',#3317,#3337,#1931,.T.);
#4118=EDGE_CURVE('',#3336,#3308,#1932,.T.);
#4119=EDGE_CURVE('',#3338,#3316,#1933,.T.);
#4120=EDGE_CURVE('',#3339,#3314,#1934,.T.);
#4121=EDGE_CURVE('',#3334,#3309,#1935,.T.);
#4122=EDGE_CURVE('',#3335,#3307,#1936,.T.);
#4123=EDGE_CURVE('',#3341,#3341,#2758,.T.);
#4124=EDGE_CURVE('',#3341,#3342,#1937,.T.);
#4125=EDGE_CURVE('',#3342,#3342,#2759,.T.);
#4126=EDGE_CURVE('',#3343,#3344,#1938,.T.);
#4127=EDGE_CURVE('',#3345,#3343,#2760,.F.);
#4128=EDGE_CURVE('',#3346,#3345,#2761,.T.);
#4129=EDGE_CURVE('',#3347,#3346,#2762,.F.);
#4130=EDGE_CURVE('',#3348,#3347,#1939,.T.);
#4131=EDGE_CURVE('',#3349,#3348,#2763,.F.);
#4132=EDGE_CURVE('',#3350,#3349,#2764,.T.);
#4133=EDGE_CURVE('',#3351,#3350,#1940,.T.);
#4134=EDGE_CURVE('',#3352,#3351,#2765,.F.);
#4135=EDGE_CURVE('',#3353,#3352,#2766,.T.);
#4136=EDGE_CURVE('',#3354,#3353,#1941,.T.);
#4137=EDGE_CURVE('',#3355,#3354,#2767,.F.);
#4138=EDGE_CURVE('',#3344,#3355,#2768,.T.);
#4139=EDGE_CURVE('',#3341,#3356,#1942,.T.);
#4140=EDGE_CURVE('',#3356,#3356,#2769,.T.);
#4141=EDGE_CURVE('',#3357,#3358,#1943,.T.);
#4142=EDGE_CURVE('',#3358,#3359,#1944,.T.);
#4143=EDGE_CURVE('',#3359,#3360,#1945,.T.);
#4144=EDGE_CURVE('',#3360,#3357,#1946,.T.);
#4145=EDGE_CURVE('',#3361,#3362,#1947,.T.);
#4146=EDGE_CURVE('',#3362,#3358,#2770,.T.);
#4147=EDGE_CURVE('',#3357,#3361,#2771,.T.);
#4148=EDGE_CURVE('',#3363,#3364,#1948,.T.);
#4149=EDGE_CURVE('',#3364,#3365,#1949,.T.);
#4150=EDGE_CURVE('',#3365,#3366,#1950,.T.);
#4151=EDGE_CURVE('',#3366,#3363,#1951,.T.);
#4152=EDGE_CURVE('',#3367,#3359,#1952,.T.);
#4153=EDGE_CURVE('',#3359,#3364,#2772,.T.);
#4154=EDGE_CURVE('',#3363,#3367,#2773,.T.);
#4155=EDGE_CURVE('',#3368,#3369,#1953,.T.);
#4156=EDGE_CURVE('',#3369,#3362,#1954,.T.);
#4157=EDGE_CURVE('',#3362,#3370,#1955,.T.);
#4158=EDGE_CURVE('',#3370,#3368,#1956,.T.);
#4159=EDGE_CURVE('',#3368,#3371,#2774,.T.);
#4160=EDGE_CURVE('',#3371,#3372,#1957,.T.);
#4161=EDGE_CURVE('',#3372,#3369,#2775,.T.);
#4162=EDGE_CURVE('',#3373,#3374,#1958,.T.);
#4163=EDGE_CURVE('',#3374,#3372,#2776,.T.);
#4164=EDGE_CURVE('',#3371,#3373,#2777,.T.);
#4165=EDGE_CURVE('',#3373,#3375,#2778,.T.);
#4166=EDGE_CURVE('',#3375,#3376,#1959,.T.);
#4167=EDGE_CURVE('',#3376,#3374,#2779,.T.);
#4168=EDGE_CURVE('',#3377,#3378,#1960,.T.);
#4169=EDGE_CURVE('',#3378,#3376,#1961,.T.);
#4170=EDGE_CURVE('',#3375,#3377,#1962,.T.);
#4171=EDGE_CURVE('',#3379,#3380,#1963,.T.);
#4172=EDGE_CURVE('',#3380,#3378,#2780,.T.);
#4173=EDGE_CURVE('',#3377,#3379,#2781,.T.);
#4174=EDGE_CURVE('',#3381,#3382,#1964,.T.);
#4175=EDGE_CURVE('',#3382,#3380,#1965,.T.);
#4176=EDGE_CURVE('',#3379,#3381,#1966,.T.);
#4177=EDGE_CURVE('',#3381,#3383,#2782,.T.);
#4178=EDGE_CURVE('',#3383,#3384,#1967,.T.);
#4179=EDGE_CURVE('',#3384,#3382,#2783,.T.);
#4180=EDGE_CURVE('',#3385,#3386,#1968,.T.);
#4181=EDGE_CURVE('',#3386,#3384,#2784,.T.);
#4182=EDGE_CURVE('',#3383,#3385,#2785,.T.);
#4183=EDGE_CURVE('',#3385,#3387,#2786,.T.);
#4184=EDGE_CURVE('',#3387,#3388,#1969,.T.);
#4185=EDGE_CURVE('',#3388,#3386,#2787,.T.);
#4186=EDGE_CURVE('',#3389,#3390,#1970,.T.);
#4187=EDGE_CURVE('',#3390,#3388,#1971,.T.);
#4188=EDGE_CURVE('',#3387,#3389,#1972,.T.);
#4189=EDGE_CURVE('',#3391,#3365,#1973,.T.);
#4190=EDGE_CURVE('',#3365,#3390,#2788,.T.);
#4191=EDGE_CURVE('',#3389,#3391,#2789,.T.);
#4192=EDGE_CURVE('',#3391,#3366,#2790,.T.);
#4193=EDGE_CURVE('',#3367,#3360,#2791,.T.);
#4194=EDGE_CURVE('',#3361,#3370,#2792,.T.);
#4195=EDGE_CURVE('',#3385,#3345,#1974,.T.);
#4196=EDGE_CURVE('',#3343,#3387,#1975,.T.);
#4197=EDGE_CURVE('',#3381,#3392,#1976,.T.);
#4198=EDGE_CURVE('',#3392,#3393,#2793,.T.);
#4199=EDGE_CURVE('',#3393,#3383,#1977,.T.);
#4200=EDGE_CURVE('',#3394,#3379,#1978,.T.);
#4201=EDGE_CURVE('',#3394,#3392,#1979,.T.);
#4202=EDGE_CURVE('',#3395,#3377,#1980,.T.);
#4203=EDGE_CURVE('',#3395,#3394,#2794,.T.);
#4204=EDGE_CURVE('',#3396,#3375,#1981,.T.);
#4205=EDGE_CURVE('',#3396,#3395,#1982,.T.);
#4206=EDGE_CURVE('',#3373,#3397,#1983,.T.);
#4207=EDGE_CURVE('',#3397,#3396,#2795,.T.);
#4208=EDGE_CURVE('',#3393,#3397,#2796,.T.);
#4209=EDGE_CURVE('',#3346,#3371,#1984,.T.);
#4210=EDGE_CURVE('',#3368,#3347,#1985,.T.);
#4211=EDGE_CURVE('',#3348,#3370,#1986,.T.);
#4212=EDGE_CURVE('',#3361,#3349,#1987,.T.);
#4213=EDGE_CURVE('',#3367,#3352,#1988,.T.);
#4214=EDGE_CURVE('',#3351,#3360,#1989,.T.);
#4215=EDGE_CURVE('',#3357,#3350,#1990,.T.);
#4216=EDGE_CURVE('',#3391,#3355,#1991,.T.);
#4217=EDGE_CURVE('',#3354,#3366,#1992,.T.);
#4218=EDGE_CURVE('',#3363,#3353,#1993,.T.);
#4219=EDGE_CURVE('',#3389,#3344,#1994,.T.);
#4220=EDGE_CURVE('',#3398,#3398,#2797,.T.);
#4221=EDGE_CURVE('',#3398,#3399,#1995,.T.);
#4222=EDGE_CURVE('',#3399,#3399,#2798,.T.);
#4223=EDGE_CURVE('',#3400,#3400,#2799,.T.);
#4224=EDGE_CURVE('',#3400,#3401,#2800,.T.);
#4225=EDGE_CURVE('',#3401,#3401,#2801,.T.);
#4226=EDGE_CURVE('',#3402,#3402,#2802,.T.);
#4227=EDGE_CURVE('',#3403,#3403,#2803,.T.);
#4228=EDGE_CURVE('',#3403,#3400,#1996,.T.);
#4229=EDGE_CURVE('',#3404,#3404,#2804,.T.);
#4230=EDGE_CURVE('',#3404,#3405,#2805,.T.);
#4231=EDGE_CURVE('',#3405,#3405,#2806,.T.);
#4232=EDGE_CURVE('',#3405,#3402,#1997,.T.);
#4233=EDGE_CURVE('',#3406,#3407,#1998,.T.);
#4234=EDGE_CURVE('',#3407,#3408,#1999,.T.);
#4235=EDGE_CURVE('',#3408,#3409,#2000,.T.);
#4236=EDGE_CURVE('',#3409,#3410,#2001,.T.);
#4237=EDGE_CURVE('',#3410,#3411,#2002,.T.);
#4238=EDGE_CURVE('',#3411,#3406,#2003,.T.);
#4239=EDGE_CURVE('',#3412,#3413,#2807,.T.);
#4240=EDGE_CURVE('',#3413,#3414,#2004,.T.);
#4241=EDGE_CURVE('',#3414,#3414,#2808,.T.);
#4242=EDGE_CURVE('',#3413,#3412,#2809,.T.);
#4243=EDGE_CURVE('',#3415,#3415,#2810,.T.);
#4244=EDGE_CURVE('',#3415,#3412,#2005,.T.);
#4245=EDGE_CURVE('',#3416,#3416,#2811,.T.);
#4246=EDGE_CURVE('',#3416,#3417,#2006,.T.);
#4247=EDGE_CURVE('',#3417,#3417,#2812,.T.);
#4248=EDGE_CURVE('',#3406,#3418,#2007,.T.);
#4249=EDGE_CURVE('',#3418,#3419,#2008,.T.);
#4250=EDGE_CURVE('',#3407,#3419,#2009,.T.);
#4251=EDGE_CURVE('',#3411,#3420,#2010,.T.);
#4252=EDGE_CURVE('',#3420,#3418,#2011,.T.);
#4253=EDGE_CURVE('',#3410,#3421,#2012,.T.);
#4254=EDGE_CURVE('',#3421,#3420,#2013,.T.);
#4255=EDGE_CURVE('',#3409,#3422,#2014,.T.);
#4256=EDGE_CURVE('',#3422,#3421,#2015,.T.);
#4257=EDGE_CURVE('',#3408,#3423,#2016,.T.);
#4258=EDGE_CURVE('',#3423,#3422,#2017,.T.);
#4259=EDGE_CURVE('',#3419,#3423,#2018,.T.);
#4260=EDGE_CURVE('',#3424,#3424,#254,.T.);
#4261=EDGE_CURVE('',#3424,#3425,#255,.T.);
#4262=EDGE_CURVE('',#3425,#3425,#256,.T.);
#4263=EDGE_CURVE('',#3426,#3426,#2813,.T.);
#4264=EDGE_CURVE('',#3426,#3427,#2814,.T.);
#4265=EDGE_CURVE('',#3427,#3427,#2815,.T.);
#4266=EDGE_CURVE('',#3428,#3428,#2816,.T.);
#4267=EDGE_CURVE('',#3428,#3426,#2019,.T.);
#4268=EDGE_CURVE('',#3429,#3430,#257,.T.);
#4269=EDGE_CURVE('',#3430,#3429,#258,.T.);
#4270=EDGE_CURVE('',#3430,#3431,#2020,.T.);
#4271=EDGE_CURVE('',#3432,#3431,#259,.T.);
#4272=EDGE_CURVE('',#3433,#3432,#260,.T.);
#4273=EDGE_CURVE('',#3431,#3433,#261,.T.);
#4274=EDGE_CURVE('',#3434,#3434,#2817,.T.);
#4275=EDGE_CURVE('',#3434,#3435,#2021,.T.);
#4276=EDGE_CURVE('',#3435,#3435,#2818,.T.);
#4277=EDGE_CURVE('',#3436,#3436,#2819,.T.);
#4278=EDGE_CURVE('',#3436,#3437,#2022,.T.);
#4279=EDGE_CURVE('',#3437,#3437,#2820,.T.);
#4280=EDGE_CURVE('',#3438,#3438,#2821,.T.);
#4281=EDGE_CURVE('',#3439,#3440,#2822,.T.);
#4282=EDGE_CURVE('',#3440,#3439,#2823,.T.);
#4283=EDGE_CURVE('',#3440,#3438,#2023,.T.);
#4284=EDGE_CURVE('',#3441,#3439,#2824,.T.);
#4285=EDGE_CURVE('',#3442,#3442,#2825,.T.);
#4286=EDGE_CURVE('',#3443,#3443,#2826,.T.);
#4287=EDGE_CURVE('',#3443,#3431,#2024,.T.);
#4288=EDGE_CURVE('',#3432,#3442,#2025,.T.);
#4289=EDGE_CURVE('',#3444,#3444,#2827,.T.);
#4290=EDGE_CURVE('',#3445,#3446,#2828,.T.);
#4291=EDGE_CURVE('',#3446,#3445,#2829,.T.);
#4292=EDGE_CURVE('',#3446,#3444,#2026,.T.);
#4293=EDGE_CURVE('',#3445,#3447,#2830,.T.);
#4294=EDGE_CURVE('',#3448,#3447,#2831,.T.);
#4295=EDGE_CURVE('',#3447,#3448,#2832,.T.);
#4296=EDGE_CURVE('',#3449,#3449,#2833,.T.);
#4297=EDGE_CURVE('',#3449,#3448,#2027,.T.);
#4298=EDGE_CURVE('',#3450,#3450,#2834,.T.);
#4299=EDGE_CURVE('',#3450,#3451,#2028,.T.);
#4300=EDGE_CURVE('',#3451,#3451,#2835,.T.);
#4301=EDGE_CURVE('',#3450,#3452,#2029,.T.);
#4302=EDGE_CURVE('',#3452,#3452,#2836,.T.);
#4303=EDGE_CURVE('',#3453,#3454,#2837,.T.);
#4304=EDGE_CURVE('',#3454,#3455,#2838,.T.);
#4305=EDGE_CURVE('',#3455,#3456,#2839,.T.);
#4306=EDGE_CURVE('',#3456,#3457,#2840,.T.);
#4307=EDGE_CURVE('',#3457,#3458,#2841,.T.);
#4308=EDGE_CURVE('',#3458,#3459,#2842,.T.);
#4309=EDGE_CURVE('',#3459,#3460,#2843,.T.);
#4310=EDGE_CURVE('',#3460,#3453,#2844,.T.);
#4311=EDGE_CURVE('',#3461,#3461,#2845,.T.);
#4312=EDGE_CURVE('',#3462,#3462,#2846,.T.);
#4313=EDGE_CURVE('',#3463,#3463,#2847,.T.);
#4314=EDGE_CURVE('',#3464,#3464,#2848,.T.);
#4315=EDGE_CURVE('',#3465,#3466,#2849,.T.);
#4316=EDGE_CURVE('',#3466,#3467,#2030,.T.);
#4317=EDGE_CURVE('',#3467,#3467,#2850,.T.);
#4318=EDGE_CURVE('',#3466,#3465,#2851,.T.);
#4319=EDGE_CURVE('',#3468,#3468,#2852,.T.);
#4320=EDGE_CURVE('',#3465,#3463,#2031,.T.);
#4321=EDGE_CURVE('',#3469,#3470,#2853,.T.);
#4322=EDGE_CURVE('',#3470,#3468,#2032,.T.);
#4323=EDGE_CURVE('',#3470,#3469,#2854,.T.);
#4324=EDGE_CURVE('',#3471,#3471,#2855,.T.);
#4325=EDGE_CURVE('',#3471,#3469,#2033,.T.);
#4326=EDGE_CURVE('',#3472,#3473,#2856,.T.);
#4327=EDGE_CURVE('',#3473,#3474,#2034,.T.);
#4328=EDGE_CURVE('',#3474,#3474,#2857,.T.);
#4329=EDGE_CURVE('',#3473,#3472,#2858,.T.);
#4330=EDGE_CURVE('',#3475,#3475,#2859,.T.);
#4331=EDGE_CURVE('',#3472,#3462,#2035,.T.);
#4332=EDGE_CURVE('',#3476,#3477,#2860,.T.);
#4333=EDGE_CURVE('',#3477,#3475,#2036,.T.);
#4334=EDGE_CURVE('',#3477,#3476,#2861,.T.);
#4335=EDGE_CURVE('',#3478,#3478,#2862,.T.);
#4336=EDGE_CURVE('',#3478,#3476,#2037,.T.);
#4337=EDGE_CURVE('',#3452,#3479,#2038,.T.);
#4338=EDGE_CURVE('',#3479,#3479,#2863,.T.);
#4339=EDGE_CURVE('',#3480,#3481,#2864,.T.);
#4340=EDGE_CURVE('',#3482,#3480,#2865,.T.);
#4341=EDGE_CURVE('',#3483,#3482,#2866,.T.);
#4342=EDGE_CURVE('',#3484,#3483,#2867,.T.);
#4343=EDGE_CURVE('',#3485,#3484,#2868,.T.);
#4344=EDGE_CURVE('',#3486,#3485,#2869,.T.);
#4345=EDGE_CURVE('',#3487,#3486,#2870,.T.);
#4346=EDGE_CURVE('',#3481,#3487,#2871,.T.);
#4347=EDGE_CURVE('',#3488,#3488,#2872,.T.);
#4348=EDGE_CURVE('',#3489,#3489,#2873,.T.);
#4349=EDGE_CURVE('',#3490,#3491,#2874,.T.);
#4350=EDGE_CURVE('',#3491,#3492,#2039,.T.);
#4351=EDGE_CURVE('',#3492,#3492,#2875,.T.);
#4352=EDGE_CURVE('',#3491,#3490,#2876,.T.);
#4353=EDGE_CURVE('',#3493,#3493,#2877,.T.);
#4354=EDGE_CURVE('',#3490,#3461,#2040,.T.);
#4355=EDGE_CURVE('',#3494,#3495,#2878,.T.);
#4356=EDGE_CURVE('',#3495,#3493,#2041,.T.);
#4357=EDGE_CURVE('',#3495,#3494,#2879,.T.);
#4358=EDGE_CURVE('',#3489,#3494,#2042,.T.);
#4359=EDGE_CURVE('',#3496,#3497,#2880,.T.);
#4360=EDGE_CURVE('',#3497,#3498,#2043,.T.);
#4361=EDGE_CURVE('',#3498,#3498,#2881,.T.);
#4362=EDGE_CURVE('',#3497,#3496,#2882,.T.);
#4363=EDGE_CURVE('',#3499,#3499,#2883,.T.);
#4364=EDGE_CURVE('',#3488,#3496,#2044,.T.);
#4365=EDGE_CURVE('',#3500,#3501,#2884,.T.);
#4366=EDGE_CURVE('',#3501,#3499,#2045,.T.);
#4367=EDGE_CURVE('',#3501,#3500,#2885,.T.);
#4368=EDGE_CURVE('',#3500,#3464,#2046,.T.);
#4369=EDGE_CURVE('',#3481,#3502,#2047,.T.);
#4370=EDGE_CURVE('',#3502,#3503,#2886,.T.);
#4371=EDGE_CURVE('',#3503,#3480,#2048,.T.);
#4372=EDGE_CURVE('',#3487,#3504,#2049,.T.);
#4373=EDGE_CURVE('',#3504,#3502,#2887,.T.);
#4374=EDGE_CURVE('',#3486,#3505,#2050,.T.);
#4375=EDGE_CURVE('',#3505,#3504,#2888,.T.);
#4376=EDGE_CURVE('',#3485,#3506,#2051,.T.);
#4377=EDGE_CURVE('',#3506,#3505,#2889,.T.);
#4378=EDGE_CURVE('',#3484,#3507,#2052,.T.);
#4379=EDGE_CURVE('',#3507,#3506,#2890,.T.);
#4380=EDGE_CURVE('',#3483,#3508,#2053,.T.);
#4381=EDGE_CURVE('',#3508,#3507,#2891,.T.);
#4382=EDGE_CURVE('',#3482,#3509,#2054,.T.);
#4383=EDGE_CURVE('',#3509,#3508,#2892,.T.);
#4384=EDGE_CURVE('',#3503,#3509,#2893,.T.);
#4385=EDGE_CURVE('',#3454,#3508,#2055,.T.);
#4386=EDGE_CURVE('',#3453,#3507,#2056,.T.);
#4387=EDGE_CURVE('',#3455,#3509,#2057,.T.);
#4388=EDGE_CURVE('',#3456,#3503,#2058,.T.);
#4389=EDGE_CURVE('',#3457,#3502,#2059,.T.);
#4390=EDGE_CURVE('',#3459,#3505,#2060,.T.);
#4391=EDGE_CURVE('',#3458,#3504,#2061,.T.);
#4392=EDGE_CURVE('',#3460,#3506,#2062,.T.);
#4393=EDGE_CURVE('',#3510,#3510,#262,.T.);
#4394=EDGE_CURVE('',#3510,#3511,#263,.T.);
#4395=EDGE_CURVE('',#3511,#3511,#264,.T.);
#4396=EDGE_CURVE('',#3512,#3513,#2894,.T.);
#4397=EDGE_CURVE('',#3513,#3514,#2895,.T.);
#4398=EDGE_CURVE('',#3514,#3515,#2896,.T.);
#4399=EDGE_CURVE('',#3515,#3512,#11,.T.);
#4400=EDGE_CURVE('',#3516,#3517,#2897,.T.);
#4401=EDGE_CURVE('',#3517,#3518,#2898,.T.);
#4402=EDGE_CURVE('',#3518,#3512,#2899,.T.);
#4403=EDGE_CURVE('',#3512,#3516,#12,.T.);
#4404=EDGE_CURVE('',#3518,#3513,#2900,.T.);
#4405=EDGE_CURVE('',#3519,#3520,#2901,.T.);
#4406=EDGE_CURVE('',#3520,#3521,#2902,.T.);
#4407=EDGE_CURVE('',#3521,#3516,#2903,.T.);
#4408=EDGE_CURVE('',#3516,#3519,#13,.T.);
#4409=EDGE_CURVE('',#3521,#3517,#2904,.T.);
#4410=EDGE_CURVE('',#3522,#3523,#2905,.T.);
#4411=EDGE_CURVE('',#3523,#3524,#2906,.T.);
#4412=EDGE_CURVE('',#3524,#3519,#2907,.T.);
#4413=EDGE_CURVE('',#3519,#3522,#14,.T.);
#4414=EDGE_CURVE('',#3524,#3520,#2908,.T.);
#4415=EDGE_CURVE('',#3525,#3526,#2909,.T.);
#4416=EDGE_CURVE('',#3526,#3527,#2910,.T.);
#4417=EDGE_CURVE('',#3527,#3522,#2911,.T.);
#4418=EDGE_CURVE('',#3522,#3525,#15,.T.);
#4419=EDGE_CURVE('',#3527,#3523,#2912,.T.);
#4420=EDGE_CURVE('',#3515,#3528,#2913,.T.);
#4421=EDGE_CURVE('',#3528,#3529,#2914,.T.);
#4422=EDGE_CURVE('',#3529,#3525,#2915,.T.);
#4423=EDGE_CURVE('',#3525,#3515,#16,.T.);
#4424=EDGE_CURVE('',#3529,#3526,#2916,.T.);
#4425=EDGE_CURVE('',#3514,#3528,#2917,.T.);
#4426=EDGE_CURVE('',#3524,#3530,#2063,.T.);
#4427=EDGE_CURVE('',#3531,#3530,#2918,.T.);
#4428=EDGE_CURVE('',#3531,#3520,#2064,.T.);
#4429=EDGE_CURVE('',#3532,#3523,#2065,.T.);
#4430=EDGE_CURVE('',#3530,#3532,#2919,.T.);
#4431=EDGE_CURVE('',#3527,#3533,#2066,.T.);
#4432=EDGE_CURVE('',#3532,#3533,#2920,.T.);
#4433=EDGE_CURVE('',#3534,#3526,#2067,.T.);
#4434=EDGE_CURVE('',#3533,#3534,#2921,.T.);
#4435=EDGE_CURVE('',#3529,#3535,#2068,.T.);
#4436=EDGE_CURVE('',#3534,#3535,#2922,.T.);
#4437=EDGE_CURVE('',#3536,#3528,#2069,.T.);
#4438=EDGE_CURVE('',#3535,#3536,#2923,.T.);
#4439=EDGE_CURVE('',#3512,#3537,#2070,.T.);
#4440=EDGE_CURVE('',#3537,#3537,#2924,.T.);
#4441=EDGE_CURVE('',#3538,#3539,#2925,.T.);
#4442=EDGE_CURVE('',#3539,#3540,#2926,.T.);
#4443=EDGE_CURVE('',#3540,#3541,#2927,.T.);
#4444=EDGE_CURVE('',#3541,#3538,#17,.T.);
#4445=EDGE_CURVE('',#3542,#3535,#2928,.T.);
#4446=EDGE_CURVE('',#3536,#3538,#2929,.T.);
#4447=EDGE_CURVE('',#3538,#3542,#18,.T.);
#4448=EDGE_CURVE('',#3536,#3539,#2930,.T.);
#4449=EDGE_CURVE('',#3543,#3533,#2931,.T.);
#4450=EDGE_CURVE('',#3534,#3542,#2932,.T.);
#4451=EDGE_CURVE('',#3542,#3543,#19,.T.);
#4452=EDGE_CURVE('',#3544,#3530,#2933,.T.);
#4453=EDGE_CURVE('',#3532,#3543,#2934,.T.);
#4454=EDGE_CURVE('',#3543,#3544,#20,.T.);
#4455=EDGE_CURVE('',#3545,#3546,#2935,.T.);
#4456=EDGE_CURVE('',#3546,#3531,#2936,.T.);
#4457=EDGE_CURVE('',#3531,#3544,#2937,.T.);
#4458=EDGE_CURVE('',#3544,#3545,#21,.T.);
#4459=EDGE_CURVE('',#3541,#3547,#2938,.T.);
#4460=EDGE_CURVE('',#3547,#3548,#2939,.T.);
#4461=EDGE_CURVE('',#3548,#3545,#2940,.T.);
#4462=EDGE_CURVE('',#3545,#3541,#22,.T.);
#4463=EDGE_CURVE('',#3548,#3546,#2941,.T.);
#4464=EDGE_CURVE('',#3540,#3547,#2942,.T.);
#4465=EDGE_CURVE('',#3521,#3546,#2071,.T.);
#4466=EDGE_CURVE('',#3548,#3517,#2072,.T.);
#4467=EDGE_CURVE('',#3518,#3547,#2073,.T.);
#4468=EDGE_CURVE('',#3541,#3549,#2074,.T.);
#4469=EDGE_CURVE('',#3549,#3549,#2943,.T.);
#4470=EDGE_CURVE('',#3550,#3550,#2944,.T.);
#4471=EDGE_CURVE('',#3550,#3551,#2075,.T.);
#4472=EDGE_CURVE('',#3551,#3551,#2945,.T.);
#4473=EDGE_CURVE('',#3550,#3552,#2076,.T.);
#4474=EDGE_CURVE('',#3552,#3552,#2946,.T.);
#4475=EDGE_CURVE('',#3552,#3553,#2077,.T.);
#4476=EDGE_CURVE('',#3553,#3553,#2947,.T.);
#4477=EDGE_CURVE('',#3514,#3539,#2078,.T.);
#4478=EDGE_CURVE('',#3540,#3513,#2079,.T.);
#4479=EDGE_CURVE('',#3554,#3555,#2948,.T.);
#4480=EDGE_CURVE('',#3556,#3554,#265,.T.);
#4481=EDGE_CURVE('',#3555,#3556,#2949,.T.);
#4482=EDGE_CURVE('',#3555,#3557,#2080,.T.);
#4483=EDGE_CURVE('',#3558,#3557,#2950,.T.);
#4484=EDGE_CURVE('',#3559,#3558,#266,.T.);
#4485=EDGE_CURVE('',#3557,#3559,#2951,.T.);
#4486=EDGE_CURVE('',#3558,#3559,#2952,.T.);
#4487=EDGE_CURVE('',#3560,#3560,#2953,.T.);
#4488=EDGE_CURVE('',#3554,#3556,#2954,.T.);
#4489=EDGE_CURVE('',#3561,#3562,#2955,.T.);
#4490=EDGE_CURVE('',#3561,#3562,#2956,.T.);
#4491=EDGE_CURVE('',#3563,#3563,#2957,.T.);
#4492=EDGE_CURVE('',#3564,#3565,#2958,.T.);
#4493=EDGE_CURVE('',#3565,#3566,#2959,.T.);
#4494=EDGE_CURVE('',#3564,#3566,#2960,.T.);
#4495=EDGE_CURVE('',#3567,#3568,#2961,.T.);
#4496=EDGE_CURVE('',#3568,#3569,#2962,.T.);
#4497=EDGE_CURVE('',#3567,#3569,#2963,.T.);
#4498=EDGE_CURVE('',#3569,#3567,#267,.T.);
#4499=EDGE_CURVE('',#3568,#3570,#2081,.T.);
#4500=EDGE_CURVE('',#3571,#3570,#2964,.T.);
#4501=EDGE_CURVE('',#3572,#3571,#268,.T.);
#4502=EDGE_CURVE('',#3570,#3572,#2965,.T.);
#4503=EDGE_CURVE('',#3573,#3573,#2966,.T.);
#4504=EDGE_CURVE('',#3571,#3572,#2967,.T.);
#4505=EDGE_CURVE('',#3574,#3574,#2968,.T.);
#4506=EDGE_CURVE('',#3575,#3576,#2969,.T.);
#4507=EDGE_CURVE('',#3575,#3576,#2970,.T.);
#4508=EDGE_CURVE('',#3577,#3578,#2971,.T.);
#4509=EDGE_CURVE('',#3578,#3579,#2972,.T.);
#4510=EDGE_CURVE('',#3577,#3579,#2973,.T.);
#4511=EDGE_CURVE('',#3566,#3564,#269,.T.);
#4512=EDGE_CURVE('',#3565,#3578,#2082,.T.);
#4513=EDGE_CURVE('',#3579,#3577,#270,.T.);
#4514=EDGE_CURVE('',#3580,#3561,#271,.T.);
#4515=EDGE_CURVE('',#3581,#3580,#2083,.T.);
#4516=EDGE_CURVE('',#3576,#3581,#272,.T.);
#4517=EDGE_CURVE('',#3582,#3575,#273,.T.);
#4518=EDGE_CURVE('',#3583,#3582,#2084,.T.);
#4519=EDGE_CURVE('',#3562,#3583,#274,.T.);
#4520=EDGE_CURVE('',#3584,#3585,#2974,.T.);
#4521=EDGE_CURVE('',#3585,#3586,#2085,.T.);
#4522=EDGE_CURVE('',#3586,#3586,#2975,.T.);
#4523=EDGE_CURVE('',#3585,#3584,#2976,.T.);
#4524=EDGE_CURVE('',#3587,#3588,#2977,.T.);
#4525=EDGE_CURVE('',#3588,#3587,#2978,.T.);
#4526=EDGE_CURVE('',#3588,#3584,#2086,.T.);
#4527=EDGE_CURVE('',#3587,#3589,#2087,.T.);
#4528=EDGE_CURVE('',#3589,#3590,#2979,.T.);
#4529=EDGE_CURVE('',#3590,#3589,#2980,.T.);
#4530=EDGE_CURVE('',#3591,#3591,#2981,.T.);
#4531=EDGE_CURVE('',#3591,#3590,#2982,.T.);
#4532=EDGE_CURVE('',#3581,#3582,#2983,.T.);
#4533=EDGE_CURVE('',#3583,#3580,#2984,.T.);
#4534=EDGE_CURVE('',#3592,#3592,#2985,.T.);
#4535=EDGE_CURVE('',#3592,#3573,#2088,.T.);
#4536=EDGE_CURVE('',#3593,#3593,#2986,.T.);
#4537=EDGE_CURVE('',#3593,#3592,#2089,.T.);
#4538=EDGE_CURVE('',#3593,#3560,#2090,.T.);
#4539=EDGE_CURVE('',#3586,#3594,#2987,.T.);
#4540=EDGE_CURVE('',#3595,#3594,#2988,.T.);
#4541=EDGE_CURVE('',#3594,#3595,#2989,.T.);
#4542=EDGE_CURVE('',#3574,#3591,#2990,.T.);
#4543=EDGE_CURVE('',#3563,#3595,#2991,.T.);
#4544=EDGE_CURVE('',#3596,#3597,#2992,.T.);
#4545=EDGE_CURVE('',#3598,#3596,#275,.T.);
#4546=EDGE_CURVE('',#3597,#3598,#2993,.T.);
#4547=EDGE_CURVE('',#3597,#3599,#2091,.T.);
#4548=EDGE_CURVE('',#3600,#3599,#2994,.T.);
#4549=EDGE_CURVE('',#3601,#3600,#276,.T.);
#4550=EDGE_CURVE('',#3599,#3601,#2995,.T.);
#4551=EDGE_CURVE('',#3596,#3598,#2996,.T.);
#4552=EDGE_CURVE('',#3600,#3601,#2997,.T.);
#4553=EDGE_CURVE('',#3602,#3602,#2998,.T.);
#4554=EDGE_CURVE('',#3602,#3603,#2092,.T.);
#4555=EDGE_CURVE('',#3603,#3603,#2999,.T.);
#4556=EDGE_CURVE('',#3604,#3604,#3000,.T.);
#4557=EDGE_CURVE('',#3604,#3605,#2093,.T.);
#4558=EDGE_CURVE('',#3605,#3605,#3001,.T.);
#4559=EDGE_CURVE('',#3606,#3607,#3002,.T.);
#4560=EDGE_CURVE('',#3608,#3606,#277,.T.);
#4561=EDGE_CURVE('',#3607,#3608,#3003,.T.);
#4562=EDGE_CURVE('',#3607,#3609,#2094,.T.);
#4563=EDGE_CURVE('',#3610,#3609,#3004,.T.);
#4564=EDGE_CURVE('',#3611,#3610,#278,.T.);
#4565=EDGE_CURVE('',#3609,#3611,#3005,.T.);
#4566=EDGE_CURVE('',#3606,#3608,#3006,.T.);
#4567=EDGE_CURVE('',#3610,#3611,#3007,.T.);
#4568=EDGE_CURVE('',#3612,#3612,#3008,.T.);
#4569=EDGE_CURVE('',#3613,#3613,#3009,.T.);
#4570=EDGE_CURVE('',#3614,#3615,#3010,.T.);
#4571=EDGE_CURVE('',#3615,#3616,#2095,.T.);
#4572=EDGE_CURVE('',#3616,#3616,#3011,.T.);
#4573=EDGE_CURVE('',#3615,#3614,#3012,.T.);
#4574=EDGE_CURVE('',#3617,#3617,#3013,.T.);
#4575=EDGE_CURVE('',#3618,#3618,#3014,.T.);
#4576=EDGE_CURVE('',#3619,#3619,#3015,.T.);
#4577=EDGE_CURVE('',#3619,#3620,#3016,.T.);
#4578=EDGE_CURVE('',#3620,#3620,#3017,.T.);
#4579=EDGE_CURVE('',#3621,#3621,#3018,.T.);
#4580=EDGE_CURVE('',#3612,#3620,#2096,.T.);
#4581=EDGE_CURVE('',#3622,#3622,#3019,.T.);
#4582=EDGE_CURVE('',#3622,#3621,#2097,.T.);
#4583=EDGE_CURVE('',#3623,#3623,#3020,.T.);
#4584=EDGE_CURVE('',#3623,#3622,#2098,.T.);
#4585=EDGE_CURVE('',#3623,#3617,#2099,.T.);
#4586=EDGE_CURVE('',#3616,#3624,#3021,.T.);
#4587=EDGE_CURVE('',#3625,#3624,#3022,.T.);
#4588=EDGE_CURVE('',#3624,#3625,#3023,.T.);
#4589=EDGE_CURVE('',#3614,#3613,#2100,.T.);
#4590=EDGE_CURVE('',#3618,#3625,#3024,.T.);
#4591=EDGE_CURVE('',#3626,#3626,#3025,.T.);
#4592=EDGE_CURVE('',#3626,#3627,#2101,.T.);
#4593=EDGE_CURVE('',#3627,#3627,#3026,.T.);
#4594=EDGE_CURVE('',#3628,#3628,#3027,.T.);
#4595=EDGE_CURVE('',#3628,#3629,#2102,.T.);
#4596=EDGE_CURVE('',#3629,#3629,#3028,.T.);
#4597=ORIENTED_EDGE('',*,*,#3630,.T.);
#4598=ORIENTED_EDGE('',*,*,#3631,.T.);
#4599=ORIENTED_EDGE('',*,*,#3632,.T.);
#4600=ORIENTED_EDGE('',*,*,#3631,.F.);
#4601=ORIENTED_EDGE('',*,*,#3633,.F.);
#4602=ORIENTED_EDGE('',*,*,#3632,.F.);
#4603=ORIENTED_EDGE('',*,*,#3634,.F.);
#4604=ORIENTED_EDGE('',*,*,#3635,.F.);
#4605=ORIENTED_EDGE('',*,*,#3636,.T.);
#4606=ORIENTED_EDGE('',*,*,#3630,.F.);
#4607=ORIENTED_EDGE('',*,*,#3636,.F.);
#4608=ORIENTED_EDGE('',*,*,#3637,.T.);
#4609=ORIENTED_EDGE('',*,*,#3638,.T.);
#4610=ORIENTED_EDGE('',*,*,#3639,.T.);
#4611=ORIENTED_EDGE('',*,*,#3638,.F.);
#4612=ORIENTED_EDGE('',*,*,#3640,.T.);
#4613=ORIENTED_EDGE('',*,*,#3639,.F.);
#4614=ORIENTED_EDGE('',*,*,#3637,.F.);
#4615=ORIENTED_EDGE('',*,*,#3641,.T.);
#4616=ORIENTED_EDGE('',*,*,#3642,.F.);
#4617=ORIENTED_EDGE('',*,*,#3641,.F.);
#4618=ORIENTED_EDGE('',*,*,#3640,.F.);
#4619=ORIENTED_EDGE('',*,*,#3643,.T.);
#4620=ORIENTED_EDGE('',*,*,#3633,.T.);
#4621=ORIENTED_EDGE('',*,*,#3643,.F.);
#4622=ORIENTED_EDGE('',*,*,#3644,.T.);
#4623=ORIENTED_EDGE('',*,*,#3645,.T.);
#4624=ORIENTED_EDGE('',*,*,#3646,.T.);
#4625=ORIENTED_EDGE('',*,*,#3645,.F.);
#4626=ORIENTED_EDGE('',*,*,#3647,.T.);
#4627=ORIENTED_EDGE('',*,*,#3646,.F.);
#4628=ORIENTED_EDGE('',*,*,#3648,.F.);
#4629=ORIENTED_EDGE('',*,*,#3649,.F.);
#4630=ORIENTED_EDGE('',*,*,#3650,.F.);
#4631=ORIENTED_EDGE('',*,*,#3651,.F.);
#4632=ORIENTED_EDGE('',*,*,#3652,.F.);
#4633=ORIENTED_EDGE('',*,*,#3653,.F.);
#4634=ORIENTED_EDGE('',*,*,#3654,.T.);
#4635=ORIENTED_EDGE('',*,*,#3647,.F.);
#4636=ORIENTED_EDGE('',*,*,#3644,.F.);
#4637=ORIENTED_EDGE('',*,*,#3654,.F.);
#4638=ORIENTED_EDGE('',*,*,#3655,.T.);
#4639=ORIENTED_EDGE('',*,*,#3656,.T.);
#4640=ORIENTED_EDGE('',*,*,#3648,.T.);
#4641=ORIENTED_EDGE('',*,*,#3656,.F.);
#4642=ORIENTED_EDGE('',*,*,#3655,.F.);
#4643=ORIENTED_EDGE('',*,*,#3657,.T.);
#4644=ORIENTED_EDGE('',*,*,#3658,.F.);
#4645=ORIENTED_EDGE('',*,*,#3657,.F.);
#4646=ORIENTED_EDGE('',*,*,#3659,.T.);
#4647=ORIENTED_EDGE('',*,*,#3660,.T.);
#4648=ORIENTED_EDGE('',*,*,#3652,.T.);
#4649=ORIENTED_EDGE('',*,*,#3660,.F.);
#4650=ORIENTED_EDGE('',*,*,#3659,.F.);
#4651=ORIENTED_EDGE('',*,*,#3661,.T.);
#4652=ORIENTED_EDGE('',*,*,#3662,.F.);
#4653=ORIENTED_EDGE('',*,*,#3661,.F.);
#4654=ORIENTED_EDGE('',*,*,#3663,.T.);
#4655=ORIENTED_EDGE('',*,*,#3664,.T.);
#4656=ORIENTED_EDGE('',*,*,#3649,.T.);
#4657=ORIENTED_EDGE('',*,*,#3664,.F.);
#4658=ORIENTED_EDGE('',*,*,#3663,.F.);
#4659=ORIENTED_EDGE('',*,*,#3665,.T.);
#4660=ORIENTED_EDGE('',*,*,#3666,.F.);
#4661=ORIENTED_EDGE('',*,*,#3665,.F.);
#4662=ORIENTED_EDGE('',*,*,#3667,.T.);
#4663=ORIENTED_EDGE('',*,*,#3668,.T.);
#4664=ORIENTED_EDGE('',*,*,#3651,.T.);
#4665=ORIENTED_EDGE('',*,*,#3668,.F.);
#4666=ORIENTED_EDGE('',*,*,#3667,.F.);
#4667=ORIENTED_EDGE('',*,*,#3669,.T.);
#4668=ORIENTED_EDGE('',*,*,#3670,.F.);
#4669=ORIENTED_EDGE('',*,*,#3669,.F.);
#4670=ORIENTED_EDGE('',*,*,#3671,.T.);
#4671=ORIENTED_EDGE('',*,*,#3672,.T.);
#4672=ORIENTED_EDGE('',*,*,#3650,.T.);
#4673=ORIENTED_EDGE('',*,*,#3672,.F.);
#4674=ORIENTED_EDGE('',*,*,#3673,.T.);
#4675=ORIENTED_EDGE('',*,*,#3671,.F.);
#4676=ORIENTED_EDGE('',*,*,#3674,.T.);
#4677=ORIENTED_EDGE('',*,*,#3675,.T.);
#4678=ORIENTED_EDGE('',*,*,#3674,.F.);
#4679=ORIENTED_EDGE('',*,*,#3673,.F.);
#4680=ORIENTED_EDGE('',*,*,#3634,.T.);
#4681=ORIENTED_EDGE('',*,*,#3635,.T.);
#4682=ORIENTED_EDGE('',*,*,#3676,.T.);
#4683=ORIENTED_EDGE('',*,*,#3677,.T.);
#4684=ORIENTED_EDGE('',*,*,#3676,.F.);
#4685=ORIENTED_EDGE('',*,*,#3675,.F.);
#4686=ORIENTED_EDGE('',*,*,#3677,.F.);
#4687=ORIENTED_EDGE('',*,*,#3653,.T.);
#4688=ORIENTED_EDGE('',*,*,#3670,.T.);
#4689=ORIENTED_EDGE('',*,*,#3666,.T.);
#4690=ORIENTED_EDGE('',*,*,#3662,.T.);
#4691=ORIENTED_EDGE('',*,*,#3658,.T.);
#4692=ORIENTED_EDGE('',*,*,#3642,.T.);
#4693=ORIENTED_EDGE('',*,*,#3678,.T.);
#4694=ORIENTED_EDGE('',*,*,#3679,.T.);
#4695=ORIENTED_EDGE('',*,*,#3680,.T.);
#4696=ORIENTED_EDGE('',*,*,#3679,.F.);
#4697=ORIENTED_EDGE('',*,*,#3681,.F.);
#4698=ORIENTED_EDGE('',*,*,#3682,.T.);
#4699=ORIENTED_EDGE('',*,*,#3683,.T.);
#4700=ORIENTED_EDGE('',*,*,#3684,.F.);
#4701=ORIENTED_EDGE('',*,*,#3685,.T.);
#4702=ORIENTED_EDGE('',*,*,#3686,.T.);
#4703=ORIENTED_EDGE('',*,*,#3687,.T.);
#4704=ORIENTED_EDGE('',*,*,#3688,.T.);
#4705=ORIENTED_EDGE('',*,*,#3689,.T.);
#4706=ORIENTED_EDGE('',*,*,#3690,.T.);
#4707=ORIENTED_EDGE('',*,*,#3691,.F.);
#4708=ORIENTED_EDGE('',*,*,#3692,.F.);
#4709=ORIENTED_EDGE('',*,*,#3693,.T.);
#4710=ORIENTED_EDGE('',*,*,#3694,.T.);
#4711=ORIENTED_EDGE('',*,*,#3695,.T.);
#4712=ORIENTED_EDGE('',*,*,#3696,.F.);
#4713=ORIENTED_EDGE('',*,*,#3680,.F.);
#4714=ORIENTED_EDGE('',*,*,#3697,.T.);
#4715=ORIENTED_EDGE('',*,*,#3698,.T.);
#4716=ORIENTED_EDGE('',*,*,#3678,.F.);
#4717=ORIENTED_EDGE('',*,*,#3698,.F.);
#4718=ORIENTED_EDGE('',*,*,#3699,.T.);
#4719=ORIENTED_EDGE('',*,*,#3700,.T.);
#4720=ORIENTED_EDGE('',*,*,#3691,.T.);
#4721=ORIENTED_EDGE('',*,*,#3700,.F.);
#4722=ORIENTED_EDGE('',*,*,#3701,.T.);
#4723=ORIENTED_EDGE('',*,*,#3702,.T.);
#4724=ORIENTED_EDGE('',*,*,#3699,.F.);
#4725=ORIENTED_EDGE('',*,*,#3702,.F.);
#4726=ORIENTED_EDGE('',*,*,#3703,.T.);
#4727=ORIENTED_EDGE('',*,*,#3704,.T.);
#4728=ORIENTED_EDGE('',*,*,#3696,.T.);
#4729=ORIENTED_EDGE('',*,*,#3704,.F.);
#4730=ORIENTED_EDGE('',*,*,#3705,.T.);
#4731=ORIENTED_EDGE('',*,*,#3706,.T.);
#4732=ORIENTED_EDGE('',*,*,#3703,.F.);
#4733=ORIENTED_EDGE('',*,*,#3706,.F.);
#4734=ORIENTED_EDGE('',*,*,#3707,.T.);
#4735=ORIENTED_EDGE('',*,*,#3708,.T.);
#4736=ORIENTED_EDGE('',*,*,#3692,.T.);
#4737=ORIENTED_EDGE('',*,*,#3708,.F.);
#4738=ORIENTED_EDGE('',*,*,#3709,.T.);
#4739=ORIENTED_EDGE('',*,*,#3710,.T.);
#4740=ORIENTED_EDGE('',*,*,#3707,.F.);
#4741=ORIENTED_EDGE('',*,*,#3710,.F.);
#4742=ORIENTED_EDGE('',*,*,#3711,.F.);
#4743=ORIENTED_EDGE('',*,*,#3712,.T.);
#4744=ORIENTED_EDGE('',*,*,#3713,.T.);
#4745=ORIENTED_EDGE('',*,*,#3712,.F.);
#4746=ORIENTED_EDGE('',*,*,#3713,.F.);
#4747=ORIENTED_EDGE('',*,*,#3714,.T.);
#4748=ORIENTED_EDGE('',*,*,#3715,.F.);
#4749=ORIENTED_EDGE('',*,*,#3714,.F.);
#4750=ORIENTED_EDGE('',*,*,#3716,.T.);
#4751=ORIENTED_EDGE('',*,*,#3717,.T.);
#4752=ORIENTED_EDGE('',*,*,#3718,.T.);
#4753=ORIENTED_EDGE('',*,*,#3719,.T.);
#4754=ORIENTED_EDGE('',*,*,#3720,.T.);
#4755=ORIENTED_EDGE('',*,*,#3721,.T.);
#4756=ORIENTED_EDGE('',*,*,#3717,.F.);
#4757=ORIENTED_EDGE('',*,*,#3721,.F.);
#4758=ORIENTED_EDGE('',*,*,#3722,.T.);
#4759=ORIENTED_EDGE('',*,*,#3723,.T.);
#4760=ORIENTED_EDGE('',*,*,#3724,.F.);
#4761=ORIENTED_EDGE('',*,*,#3725,.F.);
#4762=ORIENTED_EDGE('',*,*,#3726,.F.);
#4763=ORIENTED_EDGE('',*,*,#3727,.T.);
#4764=ORIENTED_EDGE('',*,*,#3728,.T.);
#4765=ORIENTED_EDGE('',*,*,#3729,.T.);
#4766=ORIENTED_EDGE('',*,*,#3720,.F.);
#4767=ORIENTED_EDGE('',*,*,#3730,.T.);
#4768=ORIENTED_EDGE('',*,*,#3731,.T.);
#4769=ORIENTED_EDGE('',*,*,#3732,.F.);
#4770=ORIENTED_EDGE('',*,*,#3733,.F.);
#4771=ORIENTED_EDGE('',*,*,#3734,.F.);
#4772=ORIENTED_EDGE('',*,*,#3735,.T.);
#4773=ORIENTED_EDGE('',*,*,#3736,.T.);
#4774=ORIENTED_EDGE('',*,*,#3719,.F.);
#4775=ORIENTED_EDGE('',*,*,#3737,.T.);
#4776=ORIENTED_EDGE('',*,*,#3738,.T.);
#4777=ORIENTED_EDGE('',*,*,#3739,.F.);
#4778=ORIENTED_EDGE('',*,*,#3740,.F.);
#4779=ORIENTED_EDGE('',*,*,#3741,.F.);
#4780=ORIENTED_EDGE('',*,*,#3742,.T.);
#4781=ORIENTED_EDGE('',*,*,#3743,.T.);
#4782=ORIENTED_EDGE('',*,*,#3744,.T.);
#4783=ORIENTED_EDGE('',*,*,#3718,.F.);
#4784=ORIENTED_EDGE('',*,*,#3745,.T.);
#4785=ORIENTED_EDGE('',*,*,#3746,.T.);
#4786=ORIENTED_EDGE('',*,*,#3747,.F.);
#4787=ORIENTED_EDGE('',*,*,#3748,.F.);
#4788=ORIENTED_EDGE('',*,*,#3749,.F.);
#4789=ORIENTED_EDGE('',*,*,#3750,.T.);
#4790=ORIENTED_EDGE('',*,*,#3751,.T.);
#4791=ORIENTED_EDGE('',*,*,#3752,.F.);
#4792=ORIENTED_EDGE('',*,*,#3753,.T.);
#4793=ORIENTED_EDGE('',*,*,#3716,.F.);
#4794=ORIENTED_EDGE('',*,*,#3753,.F.);
#4795=ORIENTED_EDGE('',*,*,#3754,.T.);
#4796=ORIENTED_EDGE('',*,*,#3755,.T.);
#4797=ORIENTED_EDGE('',*,*,#3752,.T.);
#4798=ORIENTED_EDGE('',*,*,#3755,.F.);
#4799=ORIENTED_EDGE('',*,*,#3756,.T.);
#4800=ORIENTED_EDGE('',*,*,#3754,.F.);
#4801=ORIENTED_EDGE('',*,*,#3757,.T.);
#4802=ORIENTED_EDGE('',*,*,#3758,.F.);
#4803=ORIENTED_EDGE('',*,*,#3757,.F.);
#4804=ORIENTED_EDGE('',*,*,#3756,.F.);
#4805=ORIENTED_EDGE('',*,*,#3758,.T.);
#4806=ORIENTED_EDGE('',*,*,#3759,.T.);
#4807=ORIENTED_EDGE('',*,*,#3760,.T.);
#4808=ORIENTED_EDGE('',*,*,#3759,.F.);
#4809=ORIENTED_EDGE('',*,*,#3760,.F.);
#4810=ORIENTED_EDGE('',*,*,#3761,.T.);
#4811=ORIENTED_EDGE('',*,*,#3744,.F.);
#4812=ORIENTED_EDGE('',*,*,#3762,.T.);
#4813=ORIENTED_EDGE('',*,*,#3693,.F.);
#4814=ORIENTED_EDGE('',*,*,#3762,.F.);
#4815=ORIENTED_EDGE('',*,*,#3729,.F.);
#4816=ORIENTED_EDGE('',*,*,#3763,.T.);
#4817=ORIENTED_EDGE('',*,*,#3694,.F.);
#4818=ORIENTED_EDGE('',*,*,#3763,.F.);
#4819=ORIENTED_EDGE('',*,*,#3681,.T.);
#4820=ORIENTED_EDGE('',*,*,#3764,.T.);
#4821=ORIENTED_EDGE('',*,*,#3765,.T.);
#4822=ORIENTED_EDGE('',*,*,#3766,.T.);
#4823=ORIENTED_EDGE('',*,*,#3682,.F.);
#4824=ORIENTED_EDGE('',*,*,#3766,.F.);
#4825=ORIENTED_EDGE('',*,*,#3767,.T.);
#4826=ORIENTED_EDGE('',*,*,#3768,.F.);
#4827=ORIENTED_EDGE('',*,*,#3683,.F.);
#4828=ORIENTED_EDGE('',*,*,#3769,.T.);
#4829=ORIENTED_EDGE('',*,*,#3770,.T.);
#4830=ORIENTED_EDGE('',*,*,#3771,.F.);
#4831=ORIENTED_EDGE('',*,*,#3740,.T.);
#4832=ORIENTED_EDGE('',*,*,#3772,.F.);
#4833=ORIENTED_EDGE('',*,*,#3773,.T.);
#4834=ORIENTED_EDGE('',*,*,#3774,.F.);
#4835=ORIENTED_EDGE('',*,*,#3748,.T.);
#4836=ORIENTED_EDGE('',*,*,#3775,.F.);
#4837=ORIENTED_EDGE('',*,*,#3776,.T.);
#4838=ORIENTED_EDGE('',*,*,#3777,.F.);
#4839=ORIENTED_EDGE('',*,*,#3725,.T.);
#4840=ORIENTED_EDGE('',*,*,#3778,.F.);
#4841=ORIENTED_EDGE('',*,*,#3779,.T.);
#4842=ORIENTED_EDGE('',*,*,#3780,.F.);
#4843=ORIENTED_EDGE('',*,*,#3733,.T.);
#4844=ORIENTED_EDGE('',*,*,#3781,.F.);
#4845=ORIENTED_EDGE('',*,*,#3782,.T.);
#4846=ORIENTED_EDGE('',*,*,#3769,.F.);
#4847=ORIENTED_EDGE('',*,*,#3783,.T.);
#4848=ORIENTED_EDGE('',*,*,#3784,.T.);
#4849=ORIENTED_EDGE('',*,*,#3684,.T.);
#4850=ORIENTED_EDGE('',*,*,#3768,.T.);
#4851=ORIENTED_EDGE('',*,*,#3785,.T.);
#4852=ORIENTED_EDGE('',*,*,#3786,.T.);
#4853=ORIENTED_EDGE('',*,*,#3786,.F.);
#4854=ORIENTED_EDGE('',*,*,#3787,.T.);
#4855=ORIENTED_EDGE('',*,*,#3788,.F.);
#4856=ORIENTED_EDGE('',*,*,#3685,.F.);
#4857=ORIENTED_EDGE('',*,*,#3789,.T.);
#4858=ORIENTED_EDGE('',*,*,#3790,.T.);
#4859=ORIENTED_EDGE('',*,*,#3791,.T.);
#4860=ORIENTED_EDGE('',*,*,#3790,.F.);
#4861=ORIENTED_EDGE('',*,*,#3792,.T.);
#4862=ORIENTED_EDGE('',*,*,#3791,.F.);
#4863=ORIENTED_EDGE('',*,*,#3793,.T.);
#4864=ORIENTED_EDGE('',*,*,#3794,.T.);
#4865=ORIENTED_EDGE('',*,*,#3789,.F.);
#4866=ORIENTED_EDGE('',*,*,#3794,.F.);
#4867=ORIENTED_EDGE('',*,*,#3795,.T.);
#4868=ORIENTED_EDGE('',*,*,#3761,.F.);
#4869=ORIENTED_EDGE('',*,*,#3796,.T.);
#4870=ORIENTED_EDGE('',*,*,#3792,.F.);
#4871=ORIENTED_EDGE('',*,*,#3796,.F.);
#4872=ORIENTED_EDGE('',*,*,#3783,.F.);
#4873=ORIENTED_EDGE('',*,*,#3784,.F.);
#4874=ORIENTED_EDGE('',*,*,#3797,.T.);
#4875=ORIENTED_EDGE('',*,*,#3798,.T.);
#4876=ORIENTED_EDGE('',*,*,#3797,.F.);
#4877=ORIENTED_EDGE('',*,*,#3798,.F.);
#4878=ORIENTED_EDGE('',*,*,#3726,.T.);
#4879=ORIENTED_EDGE('',*,*,#3777,.T.);
#4880=ORIENTED_EDGE('',*,*,#3799,.T.);
#4881=ORIENTED_EDGE('',*,*,#3800,.T.);
#4882=ORIENTED_EDGE('',*,*,#3747,.T.);
#4883=ORIENTED_EDGE('',*,*,#3801,.T.);
#4884=ORIENTED_EDGE('',*,*,#3802,.T.);
#4885=ORIENTED_EDGE('',*,*,#3775,.T.);
#4886=ORIENTED_EDGE('',*,*,#3749,.T.);
#4887=ORIENTED_EDGE('',*,*,#3774,.T.);
#4888=ORIENTED_EDGE('',*,*,#3803,.T.);
#4889=ORIENTED_EDGE('',*,*,#3804,.T.);
#4890=ORIENTED_EDGE('',*,*,#3739,.T.);
#4891=ORIENTED_EDGE('',*,*,#3805,.T.);
#4892=ORIENTED_EDGE('',*,*,#3806,.T.);
#4893=ORIENTED_EDGE('',*,*,#3772,.T.);
#4894=ORIENTED_EDGE('',*,*,#3741,.T.);
#4895=ORIENTED_EDGE('',*,*,#3771,.T.);
#4896=ORIENTED_EDGE('',*,*,#3807,.T.);
#4897=ORIENTED_EDGE('',*,*,#3808,.T.);
#4898=ORIENTED_EDGE('',*,*,#3808,.F.);
#4899=ORIENTED_EDGE('',*,*,#3809,.T.);
#4900=ORIENTED_EDGE('',*,*,#3810,.F.);
#4901=ORIENTED_EDGE('',*,*,#3742,.F.);
#4902=ORIENTED_EDGE('',*,*,#3732,.T.);
#4903=ORIENTED_EDGE('',*,*,#3811,.T.);
#4904=ORIENTED_EDGE('',*,*,#3812,.T.);
#4905=ORIENTED_EDGE('',*,*,#3781,.T.);
#4906=ORIENTED_EDGE('',*,*,#3801,.F.);
#4907=ORIENTED_EDGE('',*,*,#3746,.F.);
#4908=ORIENTED_EDGE('',*,*,#3813,.T.);
#4909=ORIENTED_EDGE('',*,*,#3814,.T.);
#4910=ORIENTED_EDGE('',*,*,#3776,.F.);
#4911=ORIENTED_EDGE('',*,*,#3802,.F.);
#4912=ORIENTED_EDGE('',*,*,#3814,.F.);
#4913=ORIENTED_EDGE('',*,*,#3815,.F.);
#4914=ORIENTED_EDGE('',*,*,#3816,.F.);
#4915=ORIENTED_EDGE('',*,*,#3799,.F.);
#4916=ORIENTED_EDGE('',*,*,#3697,.F.);
#4917=ORIENTED_EDGE('',*,*,#3728,.F.);
#4918=ORIENTED_EDGE('',*,*,#3817,.T.);
#4919=ORIENTED_EDGE('',*,*,#3815,.T.);
#4920=ORIENTED_EDGE('',*,*,#3813,.F.);
#4921=ORIENTED_EDGE('',*,*,#3745,.F.);
#4922=ORIENTED_EDGE('',*,*,#3800,.F.);
#4923=ORIENTED_EDGE('',*,*,#3816,.T.);
#4924=ORIENTED_EDGE('',*,*,#3817,.F.);
#4925=ORIENTED_EDGE('',*,*,#3727,.F.);
#4926=ORIENTED_EDGE('',*,*,#3805,.F.);
#4927=ORIENTED_EDGE('',*,*,#3738,.F.);
#4928=ORIENTED_EDGE('',*,*,#3818,.T.);
#4929=ORIENTED_EDGE('',*,*,#3819,.T.);
#4930=ORIENTED_EDGE('',*,*,#3773,.F.);
#4931=ORIENTED_EDGE('',*,*,#3806,.F.);
#4932=ORIENTED_EDGE('',*,*,#3819,.F.);
#4933=ORIENTED_EDGE('',*,*,#3820,.F.);
#4934=ORIENTED_EDGE('',*,*,#3821,.F.);
#4935=ORIENTED_EDGE('',*,*,#3803,.F.);
#4936=ORIENTED_EDGE('',*,*,#3709,.F.);
#4937=ORIENTED_EDGE('',*,*,#3751,.F.);
#4938=ORIENTED_EDGE('',*,*,#3822,.T.);
#4939=ORIENTED_EDGE('',*,*,#3820,.T.);
#4940=ORIENTED_EDGE('',*,*,#3818,.F.);
#4941=ORIENTED_EDGE('',*,*,#3737,.F.);
#4942=ORIENTED_EDGE('',*,*,#3804,.F.);
#4943=ORIENTED_EDGE('',*,*,#3821,.T.);
#4944=ORIENTED_EDGE('',*,*,#3822,.F.);
#4945=ORIENTED_EDGE('',*,*,#3750,.F.);
#4946=ORIENTED_EDGE('',*,*,#3811,.F.);
#4947=ORIENTED_EDGE('',*,*,#3731,.F.);
#4948=ORIENTED_EDGE('',*,*,#3823,.T.);
#4949=ORIENTED_EDGE('',*,*,#3824,.T.);
#4950=ORIENTED_EDGE('',*,*,#3782,.F.);
#4951=ORIENTED_EDGE('',*,*,#3812,.F.);
#4952=ORIENTED_EDGE('',*,*,#3824,.F.);
#4953=ORIENTED_EDGE('',*,*,#3825,.F.);
#4954=ORIENTED_EDGE('',*,*,#3809,.F.);
#4955=ORIENTED_EDGE('',*,*,#3807,.F.);
#4956=ORIENTED_EDGE('',*,*,#3770,.F.);
#4957=ORIENTED_EDGE('',*,*,#3705,.F.);
#4958=ORIENTED_EDGE('',*,*,#3743,.F.);
#4959=ORIENTED_EDGE('',*,*,#3810,.T.);
#4960=ORIENTED_EDGE('',*,*,#3825,.T.);
#4961=ORIENTED_EDGE('',*,*,#3823,.F.);
#4962=ORIENTED_EDGE('',*,*,#3730,.F.);
#4963=ORIENTED_EDGE('',*,*,#3734,.T.);
#4964=ORIENTED_EDGE('',*,*,#3780,.T.);
#4965=ORIENTED_EDGE('',*,*,#3826,.T.);
#4966=ORIENTED_EDGE('',*,*,#3827,.T.);
#4967=ORIENTED_EDGE('',*,*,#3827,.F.);
#4968=ORIENTED_EDGE('',*,*,#3828,.T.);
#4969=ORIENTED_EDGE('',*,*,#3829,.F.);
#4970=ORIENTED_EDGE('',*,*,#3735,.F.);
#4971=ORIENTED_EDGE('',*,*,#3724,.T.);
#4972=ORIENTED_EDGE('',*,*,#3830,.T.);
#4973=ORIENTED_EDGE('',*,*,#3831,.T.);
#4974=ORIENTED_EDGE('',*,*,#3778,.T.);
#4975=ORIENTED_EDGE('',*,*,#3830,.F.);
#4976=ORIENTED_EDGE('',*,*,#3723,.F.);
#4977=ORIENTED_EDGE('',*,*,#3832,.T.);
#4978=ORIENTED_EDGE('',*,*,#3833,.T.);
#4979=ORIENTED_EDGE('',*,*,#3779,.F.);
#4980=ORIENTED_EDGE('',*,*,#3831,.F.);
#4981=ORIENTED_EDGE('',*,*,#3833,.F.);
#4982=ORIENTED_EDGE('',*,*,#3834,.F.);
#4983=ORIENTED_EDGE('',*,*,#3828,.F.);
#4984=ORIENTED_EDGE('',*,*,#3826,.F.);
#4985=ORIENTED_EDGE('',*,*,#3701,.F.);
#4986=ORIENTED_EDGE('',*,*,#3736,.F.);
#4987=ORIENTED_EDGE('',*,*,#3829,.T.);
#4988=ORIENTED_EDGE('',*,*,#3834,.T.);
#4989=ORIENTED_EDGE('',*,*,#3832,.F.);
#4990=ORIENTED_EDGE('',*,*,#3722,.F.);
#4991=ORIENTED_EDGE('',*,*,#3711,.T.);
#4992=ORIENTED_EDGE('',*,*,#3835,.T.);
#4993=ORIENTED_EDGE('',*,*,#3836,.T.);
#4994=ORIENTED_EDGE('',*,*,#3835,.F.);
#4995=ORIENTED_EDGE('',*,*,#3836,.F.);
#4996=ORIENTED_EDGE('',*,*,#3837,.T.);
#4997=ORIENTED_EDGE('',*,*,#3838,.T.);
#4998=ORIENTED_EDGE('',*,*,#3837,.F.);
#4999=ORIENTED_EDGE('',*,*,#3838,.F.);
#5000=ORIENTED_EDGE('',*,*,#3839,.T.);
#5001=ORIENTED_EDGE('',*,*,#3840,.F.);
#5002=ORIENTED_EDGE('',*,*,#3839,.F.);
#5003=ORIENTED_EDGE('',*,*,#3689,.F.);
#5004=ORIENTED_EDGE('',*,*,#3841,.T.);
#5005=ORIENTED_EDGE('',*,*,#3842,.T.);
#5006=ORIENTED_EDGE('',*,*,#3843,.F.);
#5007=ORIENTED_EDGE('',*,*,#3688,.F.);
#5008=ORIENTED_EDGE('',*,*,#3844,.T.);
#5009=ORIENTED_EDGE('',*,*,#3845,.T.);
#5010=ORIENTED_EDGE('',*,*,#3841,.F.);
#5011=ORIENTED_EDGE('',*,*,#3687,.F.);
#5012=ORIENTED_EDGE('',*,*,#3846,.T.);
#5013=ORIENTED_EDGE('',*,*,#3847,.T.);
#5014=ORIENTED_EDGE('',*,*,#3844,.F.);
#5015=ORIENTED_EDGE('',*,*,#3686,.F.);
#5016=ORIENTED_EDGE('',*,*,#3788,.T.);
#5017=ORIENTED_EDGE('',*,*,#3848,.T.);
#5018=ORIENTED_EDGE('',*,*,#3846,.F.);
#5019=ORIENTED_EDGE('',*,*,#3764,.F.);
#5020=ORIENTED_EDGE('',*,*,#3690,.F.);
#5021=ORIENTED_EDGE('',*,*,#3843,.T.);
#5022=ORIENTED_EDGE('',*,*,#3849,.T.);
#5023=ORIENTED_EDGE('',*,*,#3849,.F.);
#5024=ORIENTED_EDGE('',*,*,#3842,.F.);
#5025=ORIENTED_EDGE('',*,*,#3845,.F.);
#5026=ORIENTED_EDGE('',*,*,#3847,.F.);
#5027=ORIENTED_EDGE('',*,*,#3848,.F.);
#5028=ORIENTED_EDGE('',*,*,#3787,.F.);
#5029=ORIENTED_EDGE('',*,*,#3785,.F.);
#5030=ORIENTED_EDGE('',*,*,#3767,.F.);
#5031=ORIENTED_EDGE('',*,*,#3765,.F.);
#5032=ORIENTED_EDGE('',*,*,#3715,.T.);
#5033=ORIENTED_EDGE('',*,*,#3840,.T.);
#5034=ORIENTED_EDGE('',*,*,#3695,.F.);
#5035=ORIENTED_EDGE('',*,*,#3850,.T.);
#5036=ORIENTED_EDGE('',*,*,#3851,.T.);
#5037=ORIENTED_EDGE('',*,*,#3850,.F.);
#5038=ORIENTED_EDGE('',*,*,#3793,.F.);
#5039=ORIENTED_EDGE('',*,*,#3852,.T.);
#5040=ORIENTED_EDGE('',*,*,#3851,.F.);
#5041=ORIENTED_EDGE('',*,*,#3852,.F.);
#5042=ORIENTED_EDGE('',*,*,#3795,.F.);
#5043=ORIENTED_EDGE('',*,*,#3853,.T.);
#5044=ORIENTED_EDGE('',*,*,#3854,.T.);
#5045=ORIENTED_EDGE('',*,*,#3855,.T.);
#5046=ORIENTED_EDGE('',*,*,#3854,.F.);
#5047=ORIENTED_EDGE('',*,*,#3856,.F.);
#5048=ORIENTED_EDGE('',*,*,#3857,.F.);
#5049=ORIENTED_EDGE('',*,*,#3858,.F.);
#5050=ORIENTED_EDGE('',*,*,#3859,.T.);
#5051=ORIENTED_EDGE('',*,*,#3860,.T.);
#5052=ORIENTED_EDGE('',*,*,#3861,.T.);
#5053=ORIENTED_EDGE('',*,*,#3862,.T.);
#5054=ORIENTED_EDGE('',*,*,#3855,.F.);
#5055=ORIENTED_EDGE('',*,*,#3853,.F.);
#5056=ORIENTED_EDGE('',*,*,#3863,.T.);
#5057=ORIENTED_EDGE('',*,*,#3864,.F.);
#5058=ORIENTED_EDGE('',*,*,#3863,.F.);
#5059=ORIENTED_EDGE('',*,*,#3865,.T.);
#5060=ORIENTED_EDGE('',*,*,#3866,.T.);
#5061=ORIENTED_EDGE('',*,*,#3857,.T.);
#5062=ORIENTED_EDGE('',*,*,#3866,.F.);
#5063=ORIENTED_EDGE('',*,*,#3865,.F.);
#5064=ORIENTED_EDGE('',*,*,#3867,.T.);
#5065=ORIENTED_EDGE('',*,*,#3868,.F.);
#5066=ORIENTED_EDGE('',*,*,#3867,.F.);
#5067=ORIENTED_EDGE('',*,*,#3869,.T.);
#5068=ORIENTED_EDGE('',*,*,#3870,.T.);
#5069=ORIENTED_EDGE('',*,*,#3871,.T.);
#5070=ORIENTED_EDGE('',*,*,#3870,.F.);
#5071=ORIENTED_EDGE('',*,*,#3872,.T.);
#5072=ORIENTED_EDGE('',*,*,#3871,.F.);
#5073=ORIENTED_EDGE('',*,*,#3873,.F.);
#5074=ORIENTED_EDGE('',*,*,#3869,.F.);
#5075=ORIENTED_EDGE('',*,*,#3874,.T.);
#5076=ORIENTED_EDGE('',*,*,#3862,.F.);
#5077=ORIENTED_EDGE('',*,*,#3874,.F.);
#5078=ORIENTED_EDGE('',*,*,#3872,.F.);
#5079=ORIENTED_EDGE('',*,*,#3875,.T.);
#5080=ORIENTED_EDGE('',*,*,#3876,.T.);
#5081=ORIENTED_EDGE('',*,*,#3877,.T.);
#5082=ORIENTED_EDGE('',*,*,#3876,.F.);
#5083=ORIENTED_EDGE('',*,*,#3878,.T.);
#5084=ORIENTED_EDGE('',*,*,#3877,.F.);
#5085=ORIENTED_EDGE('',*,*,#3879,.F.);
#5086=ORIENTED_EDGE('',*,*,#3875,.F.);
#5087=ORIENTED_EDGE('',*,*,#3880,.T.);
#5088=ORIENTED_EDGE('',*,*,#3860,.F.);
#5089=ORIENTED_EDGE('',*,*,#3880,.F.);
#5090=ORIENTED_EDGE('',*,*,#3878,.F.);
#5091=ORIENTED_EDGE('',*,*,#3881,.T.);
#5092=ORIENTED_EDGE('',*,*,#3882,.T.);
#5093=ORIENTED_EDGE('',*,*,#3883,.T.);
#5094=ORIENTED_EDGE('',*,*,#3882,.F.);
#5095=ORIENTED_EDGE('',*,*,#3884,.T.);
#5096=ORIENTED_EDGE('',*,*,#3883,.F.);
#5097=ORIENTED_EDGE('',*,*,#3885,.F.);
#5098=ORIENTED_EDGE('',*,*,#3881,.F.);
#5099=ORIENTED_EDGE('',*,*,#3886,.T.);
#5100=ORIENTED_EDGE('',*,*,#3861,.F.);
#5101=ORIENTED_EDGE('',*,*,#3886,.F.);
#5102=ORIENTED_EDGE('',*,*,#3884,.F.);
#5103=ORIENTED_EDGE('',*,*,#3887,.T.);
#5104=ORIENTED_EDGE('',*,*,#3888,.T.);
#5105=ORIENTED_EDGE('',*,*,#3889,.T.);
#5106=ORIENTED_EDGE('',*,*,#3888,.F.);
#5107=ORIENTED_EDGE('',*,*,#3890,.T.);
#5108=ORIENTED_EDGE('',*,*,#3889,.F.);
#5109=ORIENTED_EDGE('',*,*,#3891,.F.);
#5110=ORIENTED_EDGE('',*,*,#3887,.F.);
#5111=ORIENTED_EDGE('',*,*,#3892,.T.);
#5112=ORIENTED_EDGE('',*,*,#3859,.F.);
#5113=ORIENTED_EDGE('',*,*,#3892,.F.);
#5114=ORIENTED_EDGE('',*,*,#3890,.F.);
#5115=ORIENTED_EDGE('',*,*,#3893,.T.);
#5116=ORIENTED_EDGE('',*,*,#3894,.T.);
#5117=ORIENTED_EDGE('',*,*,#3856,.T.);
#5118=ORIENTED_EDGE('',*,*,#3894,.F.);
#5119=ORIENTED_EDGE('',*,*,#3895,.T.);
#5120=ORIENTED_EDGE('',*,*,#3893,.F.);
#5121=ORIENTED_EDGE('',*,*,#3896,.T.);
#5122=ORIENTED_EDGE('',*,*,#3897,.T.);
#5123=ORIENTED_EDGE('',*,*,#3896,.F.);
#5124=ORIENTED_EDGE('',*,*,#3895,.F.);
#5125=ORIENTED_EDGE('',*,*,#3898,.T.);
#5126=ORIENTED_EDGE('',*,*,#3899,.T.);
#5127=ORIENTED_EDGE('',*,*,#3858,.T.);
#5128=ORIENTED_EDGE('',*,*,#3899,.F.);
#5129=ORIENTED_EDGE('',*,*,#3900,.T.);
#5130=ORIENTED_EDGE('',*,*,#3901,.T.);
#5131=ORIENTED_EDGE('',*,*,#3898,.F.);
#5132=ORIENTED_EDGE('',*,*,#3901,.F.);
#5133=ORIENTED_EDGE('',*,*,#3902,.T.);
#5134=ORIENTED_EDGE('',*,*,#3903,.T.);
#5135=ORIENTED_EDGE('',*,*,#3885,.T.);
#5136=ORIENTED_EDGE('',*,*,#3903,.F.);
#5137=ORIENTED_EDGE('',*,*,#3904,.T.);
#5138=ORIENTED_EDGE('',*,*,#3905,.T.);
#5139=ORIENTED_EDGE('',*,*,#3902,.F.);
#5140=ORIENTED_EDGE('',*,*,#3905,.F.);
#5141=ORIENTED_EDGE('',*,*,#3906,.T.);
#5142=ORIENTED_EDGE('',*,*,#3907,.T.);
#5143=ORIENTED_EDGE('',*,*,#3891,.T.);
#5144=ORIENTED_EDGE('',*,*,#3907,.F.);
#5145=ORIENTED_EDGE('',*,*,#3908,.T.);
#5146=ORIENTED_EDGE('',*,*,#3909,.T.);
#5147=ORIENTED_EDGE('',*,*,#3906,.F.);
#5148=ORIENTED_EDGE('',*,*,#3909,.F.);
#5149=ORIENTED_EDGE('',*,*,#3910,.T.);
#5150=ORIENTED_EDGE('',*,*,#3911,.T.);
#5151=ORIENTED_EDGE('',*,*,#3879,.T.);
#5152=ORIENTED_EDGE('',*,*,#3911,.F.);
#5153=ORIENTED_EDGE('',*,*,#3912,.T.);
#5154=ORIENTED_EDGE('',*,*,#3913,.T.);
#5155=ORIENTED_EDGE('',*,*,#3910,.F.);
#5156=ORIENTED_EDGE('',*,*,#3913,.F.);
#5157=ORIENTED_EDGE('',*,*,#3914,.T.);
#5158=ORIENTED_EDGE('',*,*,#3915,.T.);
#5159=ORIENTED_EDGE('',*,*,#3873,.T.);
#5160=ORIENTED_EDGE('',*,*,#3915,.F.);
#5161=ORIENTED_EDGE('',*,*,#3916,.T.);
#5162=ORIENTED_EDGE('',*,*,#3917,.T.);
#5163=ORIENTED_EDGE('',*,*,#3914,.F.);
#5164=ORIENTED_EDGE('',*,*,#3917,.F.);
#5165=ORIENTED_EDGE('',*,*,#3897,.F.);
#5166=ORIENTED_EDGE('',*,*,#3868,.T.);
#5167=ORIENTED_EDGE('',*,*,#3864,.T.);
#5168=ORIENTED_EDGE('',*,*,#3908,.F.);
#5169=ORIENTED_EDGE('',*,*,#3904,.F.);
#5170=ORIENTED_EDGE('',*,*,#3912,.F.);
#5171=ORIENTED_EDGE('',*,*,#3916,.F.);
#5172=ORIENTED_EDGE('',*,*,#3900,.F.);
#5173=ORIENTED_EDGE('',*,*,#3918,.T.);
#5174=ORIENTED_EDGE('',*,*,#3919,.F.);
#5175=ORIENTED_EDGE('',*,*,#3920,.F.);
#5176=ORIENTED_EDGE('',*,*,#3921,.T.);
#5177=ORIENTED_EDGE('',*,*,#3919,.T.);
#5178=ORIENTED_EDGE('',*,*,#3921,.F.);
#5179=ORIENTED_EDGE('',*,*,#3922,.F.);
#5180=ORIENTED_EDGE('',*,*,#3920,.T.);
#5181=ORIENTED_EDGE('',*,*,#3918,.F.);
#5182=ORIENTED_EDGE('',*,*,#3923,.T.);
#5183=ORIENTED_EDGE('',*,*,#3922,.T.);
#5184=ORIENTED_EDGE('',*,*,#3923,.F.);
#5185=ORIENTED_EDGE('',*,*,#3924,.T.);
#5186=ORIENTED_EDGE('',*,*,#3925,.T.);
#5187=ORIENTED_EDGE('',*,*,#3926,.T.);
#5188=ORIENTED_EDGE('',*,*,#3925,.F.);
#5189=ORIENTED_EDGE('',*,*,#3927,.T.);
#5190=ORIENTED_EDGE('',*,*,#3924,.F.);
#5191=ORIENTED_EDGE('',*,*,#3928,.T.);
#5192=ORIENTED_EDGE('',*,*,#3929,.F.);
#5193=ORIENTED_EDGE('',*,*,#3930,.F.);
#5194=ORIENTED_EDGE('',*,*,#3928,.F.);
#5195=ORIENTED_EDGE('',*,*,#3927,.F.);
#5196=ORIENTED_EDGE('',*,*,#3926,.F.);
#5197=ORIENTED_EDGE('',*,*,#3929,.T.);
#5198=ORIENTED_EDGE('',*,*,#3930,.T.);
#5199=ORIENTED_EDGE('',*,*,#3931,.T.);
#5200=ORIENTED_EDGE('',*,*,#3932,.T.);
#5201=ORIENTED_EDGE('',*,*,#3931,.F.);
#5202=ORIENTED_EDGE('',*,*,#3932,.F.);
#5203=ORIENTED_EDGE('',*,*,#3933,.F.);
#5204=ORIENTED_EDGE('',*,*,#3934,.F.);
#5205=ORIENTED_EDGE('',*,*,#3935,.T.);
#5206=ORIENTED_EDGE('',*,*,#3936,.T.);
#5207=ORIENTED_EDGE('',*,*,#3937,.T.);
#5208=ORIENTED_EDGE('',*,*,#3935,.F.);
#5209=ORIENTED_EDGE('',*,*,#3938,.F.);
#5210=ORIENTED_EDGE('',*,*,#3939,.F.);
#5211=ORIENTED_EDGE('',*,*,#3940,.T.);
#5212=ORIENTED_EDGE('',*,*,#3933,.T.);
#5213=ORIENTED_EDGE('',*,*,#3934,.T.);
#5214=ORIENTED_EDGE('',*,*,#3940,.F.);
#5215=ORIENTED_EDGE('',*,*,#3941,.F.);
#5216=ORIENTED_EDGE('',*,*,#3942,.F.);
#5217=ORIENTED_EDGE('',*,*,#3943,.T.);
#5218=ORIENTED_EDGE('',*,*,#3938,.T.);
#5219=ORIENTED_EDGE('',*,*,#3939,.T.);
#5220=ORIENTED_EDGE('',*,*,#3943,.F.);
#5221=ORIENTED_EDGE('',*,*,#3937,.F.);
#5222=ORIENTED_EDGE('',*,*,#3944,.T.);
#5223=ORIENTED_EDGE('',*,*,#3941,.T.);
#5224=ORIENTED_EDGE('',*,*,#3942,.T.);
#5225=ORIENTED_EDGE('',*,*,#3944,.F.);
#5226=ORIENTED_EDGE('',*,*,#3936,.F.);
#5227=ORIENTED_EDGE('',*,*,#3945,.T.);
#5228=ORIENTED_EDGE('',*,*,#3946,.T.);
#5229=ORIENTED_EDGE('',*,*,#3947,.T.);
#5230=ORIENTED_EDGE('',*,*,#3948,.T.);
#5231=ORIENTED_EDGE('',*,*,#3946,.F.);
#5232=ORIENTED_EDGE('',*,*,#3949,.T.);
#5233=ORIENTED_EDGE('',*,*,#3948,.F.);
#5234=ORIENTED_EDGE('',*,*,#3950,.T.);
#5235=ORIENTED_EDGE('',*,*,#3951,.F.);
#5236=ORIENTED_EDGE('',*,*,#3952,.F.);
#5237=ORIENTED_EDGE('',*,*,#3950,.F.);
#5238=ORIENTED_EDGE('',*,*,#3947,.F.);
#5239=ORIENTED_EDGE('',*,*,#3953,.F.);
#5240=ORIENTED_EDGE('',*,*,#3954,.T.);
#5241=ORIENTED_EDGE('',*,*,#3949,.F.);
#5242=ORIENTED_EDGE('',*,*,#3945,.F.);
#5243=ORIENTED_EDGE('',*,*,#3954,.F.);
#5244=ORIENTED_EDGE('',*,*,#3955,.T.);
#5245=ORIENTED_EDGE('',*,*,#3956,.T.);
#5246=ORIENTED_EDGE('',*,*,#3957,.T.);
#5247=ORIENTED_EDGE('',*,*,#3956,.F.);
#5248=ORIENTED_EDGE('',*,*,#3958,.T.);
#5249=ORIENTED_EDGE('',*,*,#3959,.F.);
#5250=ORIENTED_EDGE('',*,*,#3960,.F.);
#5251=ORIENTED_EDGE('',*,*,#3961,.T.);
#5252=ORIENTED_EDGE('',*,*,#3958,.F.);
#5253=ORIENTED_EDGE('',*,*,#3955,.F.);
#5254=ORIENTED_EDGE('',*,*,#3961,.F.);
#5255=ORIENTED_EDGE('',*,*,#3957,.F.);
#5256=ORIENTED_EDGE('',*,*,#3962,.T.);
#5257=ORIENTED_EDGE('',*,*,#3963,.T.);
#5258=ORIENTED_EDGE('',*,*,#3964,.T.);
#5259=ORIENTED_EDGE('',*,*,#3965,.T.);
#5260=ORIENTED_EDGE('',*,*,#3964,.F.);
#5261=ORIENTED_EDGE('',*,*,#3966,.T.);
#5262=ORIENTED_EDGE('',*,*,#3965,.F.);
#5263=ORIENTED_EDGE('',*,*,#3967,.F.);
#5264=ORIENTED_EDGE('',*,*,#3968,.T.);
#5265=ORIENTED_EDGE('',*,*,#3969,.T.);
#5266=ORIENTED_EDGE('',*,*,#3970,.T.);
#5267=ORIENTED_EDGE('',*,*,#3971,.T.);
#5268=ORIENTED_EDGE('',*,*,#3972,.T.);
#5269=ORIENTED_EDGE('',*,*,#3973,.T.);
#5270=ORIENTED_EDGE('',*,*,#3966,.F.);
#5271=ORIENTED_EDGE('',*,*,#3963,.F.);
#5272=ORIENTED_EDGE('',*,*,#3973,.F.);
#5273=ORIENTED_EDGE('',*,*,#3974,.T.);
#5274=ORIENTED_EDGE('',*,*,#3975,.F.);
#5275=ORIENTED_EDGE('',*,*,#3976,.F.);
#5276=ORIENTED_EDGE('',*,*,#3977,.F.);
#5277=ORIENTED_EDGE('',*,*,#3978,.T.);
#5278=ORIENTED_EDGE('',*,*,#3979,.F.);
#5279=ORIENTED_EDGE('',*,*,#3980,.F.);
#5280=ORIENTED_EDGE('',*,*,#3981,.F.);
#5281=ORIENTED_EDGE('',*,*,#3982,.T.);
#5282=ORIENTED_EDGE('',*,*,#3983,.F.);
#5283=ORIENTED_EDGE('',*,*,#3984,.F.);
#5284=ORIENTED_EDGE('',*,*,#3985,.F.);
#5285=ORIENTED_EDGE('',*,*,#3986,.T.);
#5286=ORIENTED_EDGE('',*,*,#3987,.F.);
#5287=ORIENTED_EDGE('',*,*,#3988,.F.);
#5288=ORIENTED_EDGE('',*,*,#3989,.F.);
#5289=ORIENTED_EDGE('',*,*,#3990,.T.);
#5290=ORIENTED_EDGE('',*,*,#3991,.T.);
#5291=ORIENTED_EDGE('',*,*,#3967,.T.);
#5292=ORIENTED_EDGE('',*,*,#3992,.T.);
#5293=ORIENTED_EDGE('',*,*,#3959,.T.);
#5294=ORIENTED_EDGE('',*,*,#3960,.T.);
#5295=ORIENTED_EDGE('',*,*,#3992,.F.);
#5296=ORIENTED_EDGE('',*,*,#3962,.F.);
#5297=ORIENTED_EDGE('',*,*,#3993,.T.);
#5298=ORIENTED_EDGE('',*,*,#3994,.F.);
#5299=ORIENTED_EDGE('',*,*,#3993,.F.);
#5300=ORIENTED_EDGE('',*,*,#3994,.T.);
#5301=ORIENTED_EDGE('',*,*,#3953,.T.);
#5302=ORIENTED_EDGE('',*,*,#3951,.T.);
#5303=ORIENTED_EDGE('',*,*,#3952,.T.);
#5304=ORIENTED_EDGE('',*,*,#3995,.T.);
#5305=ORIENTED_EDGE('',*,*,#3996,.T.);
#5306=ORIENTED_EDGE('',*,*,#3995,.F.);
#5307=ORIENTED_EDGE('',*,*,#3997,.F.);
#5308=ORIENTED_EDGE('',*,*,#3998,.F.);
#5309=ORIENTED_EDGE('',*,*,#3999,.F.);
#5310=ORIENTED_EDGE('',*,*,#4000,.F.);
#5311=ORIENTED_EDGE('',*,*,#4001,.F.);
#5312=ORIENTED_EDGE('',*,*,#4002,.F.);
#5313=ORIENTED_EDGE('',*,*,#4003,.F.);
#5314=ORIENTED_EDGE('',*,*,#4004,.F.);
#5315=ORIENTED_EDGE('',*,*,#4005,.F.);
#5316=ORIENTED_EDGE('',*,*,#4006,.F.);
#5317=ORIENTED_EDGE('',*,*,#4007,.F.);
#5318=ORIENTED_EDGE('',*,*,#4008,.F.);
#5319=ORIENTED_EDGE('',*,*,#4009,.F.);
#5320=ORIENTED_EDGE('',*,*,#4010,.F.);
#5321=ORIENTED_EDGE('',*,*,#4011,.F.);
#5322=ORIENTED_EDGE('',*,*,#4012,.F.);
#5323=ORIENTED_EDGE('',*,*,#4013,.F.);
#5324=ORIENTED_EDGE('',*,*,#4014,.F.);
#5325=ORIENTED_EDGE('',*,*,#4015,.F.);
#5326=ORIENTED_EDGE('',*,*,#4016,.F.);
#5327=ORIENTED_EDGE('',*,*,#4017,.F.);
#5328=ORIENTED_EDGE('',*,*,#4018,.F.);
#5329=ORIENTED_EDGE('',*,*,#4019,.F.);
#5330=ORIENTED_EDGE('',*,*,#4020,.F.);
#5331=ORIENTED_EDGE('',*,*,#3996,.F.);
#5332=ORIENTED_EDGE('',*,*,#3990,.F.);
#5333=ORIENTED_EDGE('',*,*,#3991,.F.);
#5334=ORIENTED_EDGE('',*,*,#4021,.T.);
#5335=ORIENTED_EDGE('',*,*,#4022,.T.);
#5336=ORIENTED_EDGE('',*,*,#4021,.F.);
#5337=ORIENTED_EDGE('',*,*,#4022,.F.);
#5338=ORIENTED_EDGE('',*,*,#4023,.T.);
#5339=ORIENTED_EDGE('',*,*,#4024,.T.);
#5340=ORIENTED_EDGE('',*,*,#4025,.T.);
#5341=ORIENTED_EDGE('',*,*,#4024,.F.);
#5342=ORIENTED_EDGE('',*,*,#4026,.T.);
#5343=ORIENTED_EDGE('',*,*,#4023,.F.);
#5344=ORIENTED_EDGE('',*,*,#4027,.T.);
#5345=ORIENTED_EDGE('',*,*,#3970,.F.);
#5346=ORIENTED_EDGE('',*,*,#4027,.F.);
#5347=ORIENTED_EDGE('',*,*,#4026,.F.);
#5348=ORIENTED_EDGE('',*,*,#4028,.F.);
#5349=ORIENTED_EDGE('',*,*,#4029,.F.);
#5350=ORIENTED_EDGE('',*,*,#4030,.F.);
#5351=ORIENTED_EDGE('',*,*,#4031,.F.);
#5352=ORIENTED_EDGE('',*,*,#3978,.F.);
#5353=ORIENTED_EDGE('',*,*,#4032,.F.);
#5354=ORIENTED_EDGE('',*,*,#4025,.F.);
#5355=ORIENTED_EDGE('',*,*,#4033,.T.);
#5356=ORIENTED_EDGE('',*,*,#4034,.T.);
#5357=ORIENTED_EDGE('',*,*,#4035,.T.);
#5358=ORIENTED_EDGE('',*,*,#4034,.F.);
#5359=ORIENTED_EDGE('',*,*,#4036,.T.);
#5360=ORIENTED_EDGE('',*,*,#4033,.F.);
#5361=ORIENTED_EDGE('',*,*,#4037,.T.);
#5362=ORIENTED_EDGE('',*,*,#3969,.F.);
#5363=ORIENTED_EDGE('',*,*,#4037,.F.);
#5364=ORIENTED_EDGE('',*,*,#4036,.F.);
#5365=ORIENTED_EDGE('',*,*,#4038,.F.);
#5366=ORIENTED_EDGE('',*,*,#4039,.F.);
#5367=ORIENTED_EDGE('',*,*,#4040,.F.);
#5368=ORIENTED_EDGE('',*,*,#4041,.F.);
#5369=ORIENTED_EDGE('',*,*,#3974,.F.);
#5370=ORIENTED_EDGE('',*,*,#3972,.F.);
#5371=ORIENTED_EDGE('',*,*,#4042,.F.);
#5372=ORIENTED_EDGE('',*,*,#4035,.F.);
#5373=ORIENTED_EDGE('',*,*,#4043,.T.);
#5374=ORIENTED_EDGE('',*,*,#4044,.T.);
#5375=ORIENTED_EDGE('',*,*,#4045,.T.);
#5376=ORIENTED_EDGE('',*,*,#4044,.F.);
#5377=ORIENTED_EDGE('',*,*,#4046,.T.);
#5378=ORIENTED_EDGE('',*,*,#4043,.F.);
#5379=ORIENTED_EDGE('',*,*,#4047,.T.);
#5380=ORIENTED_EDGE('',*,*,#3968,.F.);
#5381=ORIENTED_EDGE('',*,*,#4047,.F.);
#5382=ORIENTED_EDGE('',*,*,#4046,.F.);
#5383=ORIENTED_EDGE('',*,*,#4048,.F.);
#5384=ORIENTED_EDGE('',*,*,#4049,.F.);
#5385=ORIENTED_EDGE('',*,*,#4050,.F.);
#5386=ORIENTED_EDGE('',*,*,#4051,.F.);
#5387=ORIENTED_EDGE('',*,*,#3986,.F.);
#5388=ORIENTED_EDGE('',*,*,#4052,.F.);
#5389=ORIENTED_EDGE('',*,*,#4045,.F.);
#5390=ORIENTED_EDGE('',*,*,#4053,.T.);
#5391=ORIENTED_EDGE('',*,*,#4054,.T.);
#5392=ORIENTED_EDGE('',*,*,#4055,.T.);
#5393=ORIENTED_EDGE('',*,*,#4054,.F.);
#5394=ORIENTED_EDGE('',*,*,#4056,.T.);
#5395=ORIENTED_EDGE('',*,*,#4053,.F.);
#5396=ORIENTED_EDGE('',*,*,#4057,.T.);
#5397=ORIENTED_EDGE('',*,*,#3971,.F.);
#5398=ORIENTED_EDGE('',*,*,#4057,.F.);
#5399=ORIENTED_EDGE('',*,*,#4056,.F.);
#5400=ORIENTED_EDGE('',*,*,#4058,.F.);
#5401=ORIENTED_EDGE('',*,*,#4059,.F.);
#5402=ORIENTED_EDGE('',*,*,#4060,.F.);
#5403=ORIENTED_EDGE('',*,*,#4061,.F.);
#5404=ORIENTED_EDGE('',*,*,#3982,.F.);
#5405=ORIENTED_EDGE('',*,*,#4062,.F.);
#5406=ORIENTED_EDGE('',*,*,#4055,.F.);
#5407=ORIENTED_EDGE('',*,*,#4063,.T.);
#5408=ORIENTED_EDGE('',*,*,#3997,.T.);
#5409=ORIENTED_EDGE('',*,*,#4064,.T.);
#5410=ORIENTED_EDGE('',*,*,#4065,.T.);
#5411=ORIENTED_EDGE('',*,*,#4066,.T.);
#5412=ORIENTED_EDGE('',*,*,#3998,.T.);
#5413=ORIENTED_EDGE('',*,*,#4063,.F.);
#5414=ORIENTED_EDGE('',*,*,#4067,.T.);
#5415=ORIENTED_EDGE('',*,*,#4068,.T.);
#5416=ORIENTED_EDGE('',*,*,#3999,.T.);
#5417=ORIENTED_EDGE('',*,*,#4066,.F.);
#5418=ORIENTED_EDGE('',*,*,#4069,.T.);
#5419=ORIENTED_EDGE('',*,*,#4068,.F.);
#5420=ORIENTED_EDGE('',*,*,#4070,.T.);
#5421=ORIENTED_EDGE('',*,*,#4071,.T.);
#5422=ORIENTED_EDGE('',*,*,#4000,.T.);
#5423=ORIENTED_EDGE('',*,*,#4072,.T.);
#5424=ORIENTED_EDGE('',*,*,#4001,.T.);
#5425=ORIENTED_EDGE('',*,*,#4071,.F.);
#5426=ORIENTED_EDGE('',*,*,#3980,.T.);
#5427=ORIENTED_EDGE('',*,*,#4072,.F.);
#5428=ORIENTED_EDGE('',*,*,#4073,.T.);
#5429=ORIENTED_EDGE('',*,*,#4074,.T.);
#5430=ORIENTED_EDGE('',*,*,#4002,.T.);
#5431=ORIENTED_EDGE('',*,*,#4075,.T.);
#5432=ORIENTED_EDGE('',*,*,#4003,.T.);
#5433=ORIENTED_EDGE('',*,*,#4074,.F.);
#5434=ORIENTED_EDGE('',*,*,#4076,.T.);
#5435=ORIENTED_EDGE('',*,*,#4077,.T.);
#5436=ORIENTED_EDGE('',*,*,#4004,.T.);
#5437=ORIENTED_EDGE('',*,*,#4075,.F.);
#5438=ORIENTED_EDGE('',*,*,#4078,.T.);
#5439=ORIENTED_EDGE('',*,*,#4079,.T.);
#5440=ORIENTED_EDGE('',*,*,#4005,.T.);
#5441=ORIENTED_EDGE('',*,*,#4077,.F.);
#5442=ORIENTED_EDGE('',*,*,#4080,.T.);
#5443=ORIENTED_EDGE('',*,*,#4079,.F.);
#5444=ORIENTED_EDGE('',*,*,#4081,.T.);
#5445=ORIENTED_EDGE('',*,*,#4082,.T.);
#5446=ORIENTED_EDGE('',*,*,#4006,.T.);
#5447=ORIENTED_EDGE('',*,*,#4083,.T.);
#5448=ORIENTED_EDGE('',*,*,#4007,.T.);
#5449=ORIENTED_EDGE('',*,*,#4082,.F.);
#5450=ORIENTED_EDGE('',*,*,#3976,.T.);
#5451=ORIENTED_EDGE('',*,*,#4083,.F.);
#5452=ORIENTED_EDGE('',*,*,#4084,.T.);
#5453=ORIENTED_EDGE('',*,*,#4085,.T.);
#5454=ORIENTED_EDGE('',*,*,#4008,.T.);
#5455=ORIENTED_EDGE('',*,*,#4086,.T.);
#5456=ORIENTED_EDGE('',*,*,#4009,.T.);
#5457=ORIENTED_EDGE('',*,*,#4085,.F.);
#5458=ORIENTED_EDGE('',*,*,#4087,.T.);
#5459=ORIENTED_EDGE('',*,*,#4088,.T.);
#5460=ORIENTED_EDGE('',*,*,#4010,.T.);
#5461=ORIENTED_EDGE('',*,*,#4086,.F.);
#5462=ORIENTED_EDGE('',*,*,#4089,.T.);
#5463=ORIENTED_EDGE('',*,*,#4090,.T.);
#5464=ORIENTED_EDGE('',*,*,#4011,.T.);
#5465=ORIENTED_EDGE('',*,*,#4088,.F.);
#5466=ORIENTED_EDGE('',*,*,#4091,.T.);
#5467=ORIENTED_EDGE('',*,*,#4090,.F.);
#5468=ORIENTED_EDGE('',*,*,#4092,.T.);
#5469=ORIENTED_EDGE('',*,*,#4093,.T.);
#5470=ORIENTED_EDGE('',*,*,#4012,.T.);
#5471=ORIENTED_EDGE('',*,*,#4094,.T.);
#5472=ORIENTED_EDGE('',*,*,#4013,.T.);
#5473=ORIENTED_EDGE('',*,*,#4093,.F.);
#5474=ORIENTED_EDGE('',*,*,#3988,.T.);
#5475=ORIENTED_EDGE('',*,*,#4094,.F.);
#5476=ORIENTED_EDGE('',*,*,#4095,.T.);
#5477=ORIENTED_EDGE('',*,*,#4096,.T.);
#5478=ORIENTED_EDGE('',*,*,#4014,.T.);
#5479=ORIENTED_EDGE('',*,*,#4097,.T.);
#5480=ORIENTED_EDGE('',*,*,#4015,.T.);
#5481=ORIENTED_EDGE('',*,*,#4096,.F.);
#5482=ORIENTED_EDGE('',*,*,#4098,.T.);
#5483=ORIENTED_EDGE('',*,*,#4099,.T.);
#5484=ORIENTED_EDGE('',*,*,#4016,.T.);
#5485=ORIENTED_EDGE('',*,*,#4097,.F.);
#5486=ORIENTED_EDGE('',*,*,#4100,.T.);
#5487=ORIENTED_EDGE('',*,*,#4101,.T.);
#5488=ORIENTED_EDGE('',*,*,#4017,.T.);
#5489=ORIENTED_EDGE('',*,*,#4099,.F.);
#5490=ORIENTED_EDGE('',*,*,#4102,.T.);
#5491=ORIENTED_EDGE('',*,*,#4101,.F.);
#5492=ORIENTED_EDGE('',*,*,#4103,.T.);
#5493=ORIENTED_EDGE('',*,*,#4104,.T.);
#5494=ORIENTED_EDGE('',*,*,#4018,.T.);
#5495=ORIENTED_EDGE('',*,*,#4105,.T.);
#5496=ORIENTED_EDGE('',*,*,#4019,.T.);
#5497=ORIENTED_EDGE('',*,*,#4104,.F.);
#5498=ORIENTED_EDGE('',*,*,#3984,.T.);
#5499=ORIENTED_EDGE('',*,*,#4105,.F.);
#5500=ORIENTED_EDGE('',*,*,#4106,.T.);
#5501=ORIENTED_EDGE('',*,*,#4064,.F.);
#5502=ORIENTED_EDGE('',*,*,#4020,.T.);
#5503=ORIENTED_EDGE('',*,*,#4084,.F.);
#5504=ORIENTED_EDGE('',*,*,#3975,.T.);
#5505=ORIENTED_EDGE('',*,*,#4041,.T.);
#5506=ORIENTED_EDGE('',*,*,#4107,.T.);
#5507=ORIENTED_EDGE('',*,*,#4081,.F.);
#5508=ORIENTED_EDGE('',*,*,#4108,.T.);
#5509=ORIENTED_EDGE('',*,*,#4032,.T.);
#5510=ORIENTED_EDGE('',*,*,#3977,.T.);
#5511=ORIENTED_EDGE('',*,*,#4080,.F.);
#5512=ORIENTED_EDGE('',*,*,#4109,.T.);
#5513=ORIENTED_EDGE('',*,*,#4028,.T.);
#5514=ORIENTED_EDGE('',*,*,#4108,.F.);
#5515=ORIENTED_EDGE('',*,*,#4078,.F.);
#5516=ORIENTED_EDGE('',*,*,#4110,.T.);
#5517=ORIENTED_EDGE('',*,*,#4029,.T.);
#5518=ORIENTED_EDGE('',*,*,#4109,.F.);
#5519=ORIENTED_EDGE('',*,*,#4076,.F.);
#5520=ORIENTED_EDGE('',*,*,#4111,.F.);
#5521=ORIENTED_EDGE('',*,*,#4030,.T.);
#5522=ORIENTED_EDGE('',*,*,#4110,.F.);
#5523=ORIENTED_EDGE('',*,*,#4073,.F.);
#5524=ORIENTED_EDGE('',*,*,#3979,.T.);
#5525=ORIENTED_EDGE('',*,*,#4031,.T.);
#5526=ORIENTED_EDGE('',*,*,#4111,.T.);
#5527=ORIENTED_EDGE('',*,*,#4070,.F.);
#5528=ORIENTED_EDGE('',*,*,#4112,.T.);
#5529=ORIENTED_EDGE('',*,*,#4062,.T.);
#5530=ORIENTED_EDGE('',*,*,#3981,.T.);
#5531=ORIENTED_EDGE('',*,*,#4069,.F.);
#5532=ORIENTED_EDGE('',*,*,#4113,.T.);
#5533=ORIENTED_EDGE('',*,*,#4058,.T.);
#5534=ORIENTED_EDGE('',*,*,#4112,.F.);
#5535=ORIENTED_EDGE('',*,*,#4067,.F.);
#5536=ORIENTED_EDGE('',*,*,#4114,.T.);
#5537=ORIENTED_EDGE('',*,*,#4059,.T.);
#5538=ORIENTED_EDGE('',*,*,#4113,.F.);
#5539=ORIENTED_EDGE('',*,*,#4065,.F.);
#5540=ORIENTED_EDGE('',*,*,#4115,.F.);
#5541=ORIENTED_EDGE('',*,*,#4060,.T.);
#5542=ORIENTED_EDGE('',*,*,#4114,.F.);
#5543=ORIENTED_EDGE('',*,*,#4103,.F.);
#5544=ORIENTED_EDGE('',*,*,#4116,.T.);
#5545=ORIENTED_EDGE('',*,*,#4052,.T.);
#5546=ORIENTED_EDGE('',*,*,#3985,.T.);
#5547=ORIENTED_EDGE('',*,*,#4095,.F.);
#5548=ORIENTED_EDGE('',*,*,#3987,.T.);
#5549=ORIENTED_EDGE('',*,*,#4051,.T.);
#5550=ORIENTED_EDGE('',*,*,#4117,.T.);
#5551=ORIENTED_EDGE('',*,*,#4092,.F.);
#5552=ORIENTED_EDGE('',*,*,#4118,.T.);
#5553=ORIENTED_EDGE('',*,*,#4042,.T.);
#5554=ORIENTED_EDGE('',*,*,#3989,.T.);
#5555=ORIENTED_EDGE('',*,*,#4106,.F.);
#5556=ORIENTED_EDGE('',*,*,#3983,.T.);
#5557=ORIENTED_EDGE('',*,*,#4061,.T.);
#5558=ORIENTED_EDGE('',*,*,#4115,.T.);
#5559=ORIENTED_EDGE('',*,*,#4100,.F.);
#5560=ORIENTED_EDGE('',*,*,#4119,.T.);
#5561=ORIENTED_EDGE('',*,*,#4049,.T.);
#5562=ORIENTED_EDGE('',*,*,#4120,.F.);
#5563=ORIENTED_EDGE('',*,*,#4098,.F.);
#5564=ORIENTED_EDGE('',*,*,#4117,.F.);
#5565=ORIENTED_EDGE('',*,*,#4050,.T.);
#5566=ORIENTED_EDGE('',*,*,#4119,.F.);
#5567=ORIENTED_EDGE('',*,*,#4102,.F.);
#5568=ORIENTED_EDGE('',*,*,#4120,.T.);
#5569=ORIENTED_EDGE('',*,*,#4048,.T.);
#5570=ORIENTED_EDGE('',*,*,#4116,.F.);
#5571=ORIENTED_EDGE('',*,*,#4089,.F.);
#5572=ORIENTED_EDGE('',*,*,#4121,.T.);
#5573=ORIENTED_EDGE('',*,*,#4039,.T.);
#5574=ORIENTED_EDGE('',*,*,#4122,.F.);
#5575=ORIENTED_EDGE('',*,*,#4087,.F.);
#5576=ORIENTED_EDGE('',*,*,#4107,.F.);
#5577=ORIENTED_EDGE('',*,*,#4040,.T.);
#5578=ORIENTED_EDGE('',*,*,#4121,.F.);
#5579=ORIENTED_EDGE('',*,*,#4091,.F.);
#5580=ORIENTED_EDGE('',*,*,#4122,.T.);
#5581=ORIENTED_EDGE('',*,*,#4038,.T.);
#5582=ORIENTED_EDGE('',*,*,#4118,.F.);
#5583=ORIENTED_EDGE('',*,*,#4123,.T.);
#5584=ORIENTED_EDGE('',*,*,#4124,.T.);
#5585=ORIENTED_EDGE('',*,*,#4125,.T.);
#5586=ORIENTED_EDGE('',*,*,#4124,.F.);
#5587=ORIENTED_EDGE('',*,*,#4126,.F.);
#5588=ORIENTED_EDGE('',*,*,#4127,.F.);
#5589=ORIENTED_EDGE('',*,*,#4128,.F.);
#5590=ORIENTED_EDGE('',*,*,#4129,.F.);
#5591=ORIENTED_EDGE('',*,*,#4130,.F.);
#5592=ORIENTED_EDGE('',*,*,#4131,.F.);
#5593=ORIENTED_EDGE('',*,*,#4132,.F.);
#5594=ORIENTED_EDGE('',*,*,#4133,.F.);
#5595=ORIENTED_EDGE('',*,*,#4134,.F.);
#5596=ORIENTED_EDGE('',*,*,#4135,.F.);
#5597=ORIENTED_EDGE('',*,*,#4136,.F.);
#5598=ORIENTED_EDGE('',*,*,#4137,.F.);
#5599=ORIENTED_EDGE('',*,*,#4138,.F.);
#5600=ORIENTED_EDGE('',*,*,#4125,.F.);
#5601=ORIENTED_EDGE('',*,*,#4123,.F.);
#5602=ORIENTED_EDGE('',*,*,#4139,.T.);
#5603=ORIENTED_EDGE('',*,*,#4140,.F.);
#5604=ORIENTED_EDGE('',*,*,#4139,.F.);
#5605=ORIENTED_EDGE('',*,*,#4141,.T.);
#5606=ORIENTED_EDGE('',*,*,#4142,.T.);
#5607=ORIENTED_EDGE('',*,*,#4143,.T.);
#5608=ORIENTED_EDGE('',*,*,#4144,.T.);
#5609=ORIENTED_EDGE('',*,*,#4145,.T.);
#5610=ORIENTED_EDGE('',*,*,#4146,.T.);
#5611=ORIENTED_EDGE('',*,*,#4141,.F.);
#5612=ORIENTED_EDGE('',*,*,#4147,.T.);
#5613=ORIENTED_EDGE('',*,*,#4148,.T.);
#5614=ORIENTED_EDGE('',*,*,#4149,.T.);
#5615=ORIENTED_EDGE('',*,*,#4150,.T.);
#5616=ORIENTED_EDGE('',*,*,#4151,.T.);
#5617=ORIENTED_EDGE('',*,*,#4152,.T.);
#5618=ORIENTED_EDGE('',*,*,#4153,.T.);
#5619=ORIENTED_EDGE('',*,*,#4148,.F.);
#5620=ORIENTED_EDGE('',*,*,#4154,.T.);
#5621=ORIENTED_EDGE('',*,*,#4155,.T.);
#5622=ORIENTED_EDGE('',*,*,#4156,.T.);
#5623=ORIENTED_EDGE('',*,*,#4157,.T.);
#5624=ORIENTED_EDGE('',*,*,#4158,.T.);
#5625=ORIENTED_EDGE('',*,*,#4155,.F.);
#5626=ORIENTED_EDGE('',*,*,#4159,.T.);
#5627=ORIENTED_EDGE('',*,*,#4160,.T.);
#5628=ORIENTED_EDGE('',*,*,#4161,.T.);
#5629=ORIENTED_EDGE('',*,*,#4162,.T.);
#5630=ORIENTED_EDGE('',*,*,#4163,.T.);
#5631=ORIENTED_EDGE('',*,*,#4160,.F.);
#5632=ORIENTED_EDGE('',*,*,#4164,.T.);
#5633=ORIENTED_EDGE('',*,*,#4162,.F.);
#5634=ORIENTED_EDGE('',*,*,#4165,.T.);
#5635=ORIENTED_EDGE('',*,*,#4166,.T.);
#5636=ORIENTED_EDGE('',*,*,#4167,.T.);
#5637=ORIENTED_EDGE('',*,*,#4168,.T.);
#5638=ORIENTED_EDGE('',*,*,#4169,.T.);
#5639=ORIENTED_EDGE('',*,*,#4166,.F.);
#5640=ORIENTED_EDGE('',*,*,#4170,.T.);
#5641=ORIENTED_EDGE('',*,*,#4171,.T.);
#5642=ORIENTED_EDGE('',*,*,#4172,.T.);
#5643=ORIENTED_EDGE('',*,*,#4168,.F.);
#5644=ORIENTED_EDGE('',*,*,#4173,.T.);
#5645=ORIENTED_EDGE('',*,*,#4174,.T.);
#5646=ORIENTED_EDGE('',*,*,#4175,.T.);
#5647=ORIENTED_EDGE('',*,*,#4171,.F.);
#5648=ORIENTED_EDGE('',*,*,#4176,.T.);
#5649=ORIENTED_EDGE('',*,*,#4174,.F.);
#5650=ORIENTED_EDGE('',*,*,#4177,.T.);
#5651=ORIENTED_EDGE('',*,*,#4178,.T.);
#5652=ORIENTED_EDGE('',*,*,#4179,.T.);
#5653=ORIENTED_EDGE('',*,*,#4180,.T.);
#5654=ORIENTED_EDGE('',*,*,#4181,.T.);
#5655=ORIENTED_EDGE('',*,*,#4178,.F.);
#5656=ORIENTED_EDGE('',*,*,#4182,.T.);
#5657=ORIENTED_EDGE('',*,*,#4180,.F.);
#5658=ORIENTED_EDGE('',*,*,#4183,.T.);
#5659=ORIENTED_EDGE('',*,*,#4184,.T.);
#5660=ORIENTED_EDGE('',*,*,#4185,.T.);
#5661=ORIENTED_EDGE('',*,*,#4186,.T.);
#5662=ORIENTED_EDGE('',*,*,#4187,.T.);
#5663=ORIENTED_EDGE('',*,*,#4184,.F.);
#5664=ORIENTED_EDGE('',*,*,#4188,.T.);
#5665=ORIENTED_EDGE('',*,*,#4189,.T.);
#5666=ORIENTED_EDGE('',*,*,#4190,.T.);
#5667=ORIENTED_EDGE('',*,*,#4186,.F.);
#5668=ORIENTED_EDGE('',*,*,#4191,.T.);
#5669=ORIENTED_EDGE('',*,*,#4189,.F.);
#5670=ORIENTED_EDGE('',*,*,#4192,.T.);
#5671=ORIENTED_EDGE('',*,*,#4150,.F.);
#5672=ORIENTED_EDGE('',*,*,#4152,.F.);
#5673=ORIENTED_EDGE('',*,*,#4193,.T.);
#5674=ORIENTED_EDGE('',*,*,#4143,.F.);
#5675=ORIENTED_EDGE('',*,*,#4145,.F.);
#5676=ORIENTED_EDGE('',*,*,#4194,.T.);
#5677=ORIENTED_EDGE('',*,*,#4157,.F.);
#5678=ORIENTED_EDGE('',*,*,#4183,.F.);
#5679=ORIENTED_EDGE('',*,*,#4195,.T.);
#5680=ORIENTED_EDGE('',*,*,#4127,.T.);
#5681=ORIENTED_EDGE('',*,*,#4196,.T.);
#5682=ORIENTED_EDGE('',*,*,#4177,.F.);
#5683=ORIENTED_EDGE('',*,*,#4197,.T.);
#5684=ORIENTED_EDGE('',*,*,#4198,.T.);
#5685=ORIENTED_EDGE('',*,*,#4199,.T.);
#5686=ORIENTED_EDGE('',*,*,#4176,.F.);
#5687=ORIENTED_EDGE('',*,*,#4200,.F.);
#5688=ORIENTED_EDGE('',*,*,#4201,.T.);
#5689=ORIENTED_EDGE('',*,*,#4197,.F.);
#5690=ORIENTED_EDGE('',*,*,#4173,.F.);
#5691=ORIENTED_EDGE('',*,*,#4202,.F.);
#5692=ORIENTED_EDGE('',*,*,#4203,.T.);
#5693=ORIENTED_EDGE('',*,*,#4200,.T.);
#5694=ORIENTED_EDGE('',*,*,#4170,.F.);
#5695=ORIENTED_EDGE('',*,*,#4204,.F.);
#5696=ORIENTED_EDGE('',*,*,#4205,.T.);
#5697=ORIENTED_EDGE('',*,*,#4202,.T.);
#5698=ORIENTED_EDGE('',*,*,#4165,.F.);
#5699=ORIENTED_EDGE('',*,*,#4206,.T.);
#5700=ORIENTED_EDGE('',*,*,#4207,.T.);
#5701=ORIENTED_EDGE('',*,*,#4204,.T.);
#5702=ORIENTED_EDGE('',*,*,#4182,.F.);
#5703=ORIENTED_EDGE('',*,*,#4199,.F.);
#5704=ORIENTED_EDGE('',*,*,#4208,.T.);
#5705=ORIENTED_EDGE('',*,*,#4206,.F.);
#5706=ORIENTED_EDGE('',*,*,#4164,.F.);
#5707=ORIENTED_EDGE('',*,*,#4209,.F.);
#5708=ORIENTED_EDGE('',*,*,#4128,.T.);
#5709=ORIENTED_EDGE('',*,*,#4195,.F.);
#5710=ORIENTED_EDGE('',*,*,#4159,.F.);
#5711=ORIENTED_EDGE('',*,*,#4210,.T.);
#5712=ORIENTED_EDGE('',*,*,#4129,.T.);
#5713=ORIENTED_EDGE('',*,*,#4209,.T.);
#5714=ORIENTED_EDGE('',*,*,#4158,.F.);
#5715=ORIENTED_EDGE('',*,*,#4211,.F.);
#5716=ORIENTED_EDGE('',*,*,#4130,.T.);
#5717=ORIENTED_EDGE('',*,*,#4210,.F.);
#5718=ORIENTED_EDGE('',*,*,#4149,.F.);
#5719=ORIENTED_EDGE('',*,*,#4153,.F.);
#5720=ORIENTED_EDGE('',*,*,#4142,.F.);
#5721=ORIENTED_EDGE('',*,*,#4146,.F.);
#5722=ORIENTED_EDGE('',*,*,#4156,.F.);
#5723=ORIENTED_EDGE('',*,*,#4161,.F.);
#5724=ORIENTED_EDGE('',*,*,#4163,.F.);
#5725=ORIENTED_EDGE('',*,*,#4167,.F.);
#5726=ORIENTED_EDGE('',*,*,#4169,.F.);
#5727=ORIENTED_EDGE('',*,*,#4172,.F.);
#5728=ORIENTED_EDGE('',*,*,#4175,.F.);
#5729=ORIENTED_EDGE('',*,*,#4179,.F.);
#5730=ORIENTED_EDGE('',*,*,#4181,.F.);
#5731=ORIENTED_EDGE('',*,*,#4185,.F.);
#5732=ORIENTED_EDGE('',*,*,#4187,.F.);
#5733=ORIENTED_EDGE('',*,*,#4190,.F.);
#5734=ORIENTED_EDGE('',*,*,#4194,.F.);
#5735=ORIENTED_EDGE('',*,*,#4212,.T.);
#5736=ORIENTED_EDGE('',*,*,#4131,.T.);
#5737=ORIENTED_EDGE('',*,*,#4211,.T.);
#5738=ORIENTED_EDGE('',*,*,#4193,.F.);
#5739=ORIENTED_EDGE('',*,*,#4213,.T.);
#5740=ORIENTED_EDGE('',*,*,#4134,.T.);
#5741=ORIENTED_EDGE('',*,*,#4214,.T.);
#5742=ORIENTED_EDGE('',*,*,#4144,.F.);
#5743=ORIENTED_EDGE('',*,*,#4214,.F.);
#5744=ORIENTED_EDGE('',*,*,#4133,.T.);
#5745=ORIENTED_EDGE('',*,*,#4215,.F.);
#5746=ORIENTED_EDGE('',*,*,#4192,.F.);
#5747=ORIENTED_EDGE('',*,*,#4216,.T.);
#5748=ORIENTED_EDGE('',*,*,#4137,.T.);
#5749=ORIENTED_EDGE('',*,*,#4217,.T.);
#5750=ORIENTED_EDGE('',*,*,#4151,.F.);
#5751=ORIENTED_EDGE('',*,*,#4217,.F.);
#5752=ORIENTED_EDGE('',*,*,#4136,.T.);
#5753=ORIENTED_EDGE('',*,*,#4218,.F.);
#5754=ORIENTED_EDGE('',*,*,#4191,.F.);
#5755=ORIENTED_EDGE('',*,*,#4219,.T.);
#5756=ORIENTED_EDGE('',*,*,#4138,.T.);
#5757=ORIENTED_EDGE('',*,*,#4216,.F.);
#5758=ORIENTED_EDGE('',*,*,#4147,.F.);
#5759=ORIENTED_EDGE('',*,*,#4215,.T.);
#5760=ORIENTED_EDGE('',*,*,#4132,.T.);
#5761=ORIENTED_EDGE('',*,*,#4212,.F.);
#5762=ORIENTED_EDGE('',*,*,#4154,.F.);
#5763=ORIENTED_EDGE('',*,*,#4218,.T.);
#5764=ORIENTED_EDGE('',*,*,#4135,.T.);
#5765=ORIENTED_EDGE('',*,*,#4213,.F.);
#5766=ORIENTED_EDGE('',*,*,#4220,.F.);
#5767=ORIENTED_EDGE('',*,*,#4221,.T.);
#5768=ORIENTED_EDGE('',*,*,#4222,.F.);
#5769=ORIENTED_EDGE('',*,*,#4221,.F.);
#5770=ORIENTED_EDGE('',*,*,#4220,.T.);
#5771=ORIENTED_EDGE('',*,*,#4140,.T.);
#5772=ORIENTED_EDGE('',*,*,#4188,.F.);
#5773=ORIENTED_EDGE('',*,*,#4196,.F.);
#5774=ORIENTED_EDGE('',*,*,#4126,.T.);
#5775=ORIENTED_EDGE('',*,*,#4219,.F.);
#5776=ORIENTED_EDGE('',*,*,#4207,.F.);
#5777=ORIENTED_EDGE('',*,*,#4208,.F.);
#5778=ORIENTED_EDGE('',*,*,#4198,.F.);
#5779=ORIENTED_EDGE('',*,*,#4201,.F.);
#5780=ORIENTED_EDGE('',*,*,#4203,.F.);
#5781=ORIENTED_EDGE('',*,*,#4205,.F.);
#5782=ORIENTED_EDGE('',*,*,#4222,.T.);
#5783=ORIENTED_EDGE('',*,*,#4223,.T.);
#5784=ORIENTED_EDGE('',*,*,#4224,.T.);
#5785=ORIENTED_EDGE('',*,*,#4225,.T.);
#5786=ORIENTED_EDGE('',*,*,#4224,.F.);
#5787=ORIENTED_EDGE('',*,*,#4225,.F.);
#5788=ORIENTED_EDGE('',*,*,#4226,.F.);
#5789=ORIENTED_EDGE('',*,*,#4227,.F.);
#5790=ORIENTED_EDGE('',*,*,#4228,.T.);
#5791=ORIENTED_EDGE('',*,*,#4223,.F.);
#5792=ORIENTED_EDGE('',*,*,#4228,.F.);
#5793=ORIENTED_EDGE('',*,*,#4229,.T.);
#5794=ORIENTED_EDGE('',*,*,#4230,.T.);
#5795=ORIENTED_EDGE('',*,*,#4231,.T.);
#5796=ORIENTED_EDGE('',*,*,#4230,.F.);
#5797=ORIENTED_EDGE('',*,*,#4231,.F.);
#5798=ORIENTED_EDGE('',*,*,#4232,.T.);
#5799=ORIENTED_EDGE('',*,*,#4226,.T.);
#5800=ORIENTED_EDGE('',*,*,#4232,.F.);
#5801=ORIENTED_EDGE('',*,*,#4229,.F.);
#5802=ORIENTED_EDGE('',*,*,#4233,.T.);
#5803=ORIENTED_EDGE('',*,*,#4234,.T.);
#5804=ORIENTED_EDGE('',*,*,#4235,.T.);
#5805=ORIENTED_EDGE('',*,*,#4236,.T.);
#5806=ORIENTED_EDGE('',*,*,#4237,.T.);
#5807=ORIENTED_EDGE('',*,*,#4238,.T.);
#5808=ORIENTED_EDGE('',*,*,#4239,.T.);
#5809=ORIENTED_EDGE('',*,*,#4240,.T.);
#5810=ORIENTED_EDGE('',*,*,#4241,.T.);
#5811=ORIENTED_EDGE('',*,*,#4240,.F.);
#5812=ORIENTED_EDGE('',*,*,#4242,.T.);
#5813=ORIENTED_EDGE('',*,*,#4243,.F.);
#5814=ORIENTED_EDGE('',*,*,#4244,.T.);
#5815=ORIENTED_EDGE('',*,*,#4242,.F.);
#5816=ORIENTED_EDGE('',*,*,#4239,.F.);
#5817=ORIENTED_EDGE('',*,*,#4244,.F.);
#5818=ORIENTED_EDGE('',*,*,#4241,.F.);
#5819=ORIENTED_EDGE('',*,*,#4245,.F.);
#5820=ORIENTED_EDGE('',*,*,#4246,.T.);
#5821=ORIENTED_EDGE('',*,*,#4247,.F.);
#5822=ORIENTED_EDGE('',*,*,#4246,.F.);
#5823=ORIENTED_EDGE('',*,*,#4227,.T.);
#5824=ORIENTED_EDGE('',*,*,#4247,.T.);
#5825=ORIENTED_EDGE('',*,*,#4233,.F.);
#5826=ORIENTED_EDGE('',*,*,#4248,.T.);
#5827=ORIENTED_EDGE('',*,*,#4249,.T.);
#5828=ORIENTED_EDGE('',*,*,#4250,.F.);
#5829=ORIENTED_EDGE('',*,*,#4238,.F.);
#5830=ORIENTED_EDGE('',*,*,#4251,.T.);
#5831=ORIENTED_EDGE('',*,*,#4252,.T.);
#5832=ORIENTED_EDGE('',*,*,#4248,.F.);
#5833=ORIENTED_EDGE('',*,*,#4237,.F.);
#5834=ORIENTED_EDGE('',*,*,#4253,.T.);
#5835=ORIENTED_EDGE('',*,*,#4254,.T.);
#5836=ORIENTED_EDGE('',*,*,#4251,.F.);
#5837=ORIENTED_EDGE('',*,*,#4236,.F.);
#5838=ORIENTED_EDGE('',*,*,#4255,.T.);
#5839=ORIENTED_EDGE('',*,*,#4256,.T.);
#5840=ORIENTED_EDGE('',*,*,#4253,.F.);
#5841=ORIENTED_EDGE('',*,*,#4235,.F.);
#5842=ORIENTED_EDGE('',*,*,#4257,.T.);
#5843=ORIENTED_EDGE('',*,*,#4258,.T.);
#5844=ORIENTED_EDGE('',*,*,#4255,.F.);
#5845=ORIENTED_EDGE('',*,*,#4234,.F.);
#5846=ORIENTED_EDGE('',*,*,#4250,.T.);
#5847=ORIENTED_EDGE('',*,*,#4259,.T.);
#5848=ORIENTED_EDGE('',*,*,#4257,.F.);
#5849=ORIENTED_EDGE('',*,*,#4259,.F.);
#5850=ORIENTED_EDGE('',*,*,#4249,.F.);
#5851=ORIENTED_EDGE('',*,*,#4252,.F.);
#5852=ORIENTED_EDGE('',*,*,#4254,.F.);
#5853=ORIENTED_EDGE('',*,*,#4256,.F.);
#5854=ORIENTED_EDGE('',*,*,#4258,.F.);
#5855=ORIENTED_EDGE('',*,*,#4245,.T.);
#5856=ORIENTED_EDGE('',*,*,#4243,.T.);
#5857=ORIENTED_EDGE('',*,*,#4260,.F.);
#5858=ORIENTED_EDGE('',*,*,#4261,.T.);
#5859=ORIENTED_EDGE('',*,*,#4262,.F.);
#5860=ORIENTED_EDGE('',*,*,#4261,.F.);
#5861=ORIENTED_EDGE('',*,*,#4262,.T.);
#5862=ORIENTED_EDGE('',*,*,#4263,.T.);
#5863=ORIENTED_EDGE('',*,*,#4264,.T.);
#5864=ORIENTED_EDGE('',*,*,#4265,.T.);
#5865=ORIENTED_EDGE('',*,*,#4264,.F.);
#5866=ORIENTED_EDGE('',*,*,#4266,.F.);
#5867=ORIENTED_EDGE('',*,*,#4267,.T.);
#5868=ORIENTED_EDGE('',*,*,#4263,.F.);
#5869=ORIENTED_EDGE('',*,*,#4267,.F.);
#5870=ORIENTED_EDGE('',*,*,#4265,.F.);
#5871=ORIENTED_EDGE('',*,*,#4266,.T.);
#5872=ORIENTED_EDGE('',*,*,#4260,.T.);
#5873=ORIENTED_EDGE('',*,*,#4268,.F.);
#5874=ORIENTED_EDGE('',*,*,#4269,.F.);
#5875=ORIENTED_EDGE('',*,*,#4270,.T.);
#5876=ORIENTED_EDGE('',*,*,#4271,.F.);
#5877=ORIENTED_EDGE('',*,*,#4272,.F.);
#5878=ORIENTED_EDGE('',*,*,#4273,.F.);
#5879=ORIENTED_EDGE('',*,*,#4270,.F.);
#5880=ORIENTED_EDGE('',*,*,#4274,.F.);
#5881=ORIENTED_EDGE('',*,*,#4275,.T.);
#5882=ORIENTED_EDGE('',*,*,#4276,.T.);
#5883=ORIENTED_EDGE('',*,*,#4275,.F.);
#5884=ORIENTED_EDGE('',*,*,#4268,.T.);
#5885=ORIENTED_EDGE('',*,*,#4269,.T.);
#5886=ORIENTED_EDGE('',*,*,#4276,.F.);
#5887=ORIENTED_EDGE('',*,*,#4277,.F.);
#5888=ORIENTED_EDGE('',*,*,#4278,.T.);
#5889=ORIENTED_EDGE('',*,*,#4279,.T.);
#5890=ORIENTED_EDGE('',*,*,#4278,.F.);
#5891=ORIENTED_EDGE('',*,*,#4280,.F.);
#5892=ORIENTED_EDGE('',*,*,#4277,.T.);
#5893=ORIENTED_EDGE('',*,*,#4281,.F.);
#5894=ORIENTED_EDGE('',*,*,#4282,.F.);
#5895=ORIENTED_EDGE('',*,*,#4283,.T.);
#5896=ORIENTED_EDGE('',*,*,#4280,.T.);
#5897=ORIENTED_EDGE('',*,*,#4283,.F.);
#5898=ORIENTED_EDGE('',*,*,#4281,.T.);
#5899=ORIENTED_EDGE('',*,*,#4282,.T.);
#5900=ORIENTED_EDGE('',*,*,#4284,.F.);
#5901=ORIENTED_EDGE('',*,*,#4284,.T.);
#5902=ORIENTED_EDGE('',*,*,#4285,.F.);
#5903=ORIENTED_EDGE('',*,*,#4274,.T.);
#5904=ORIENTED_EDGE('',*,*,#4286,.F.);
#5905=ORIENTED_EDGE('',*,*,#4287,.T.);
#5906=ORIENTED_EDGE('',*,*,#4273,.T.);
#5907=ORIENTED_EDGE('',*,*,#4272,.T.);
#5908=ORIENTED_EDGE('',*,*,#4288,.T.);
#5909=ORIENTED_EDGE('',*,*,#4285,.T.);
#5910=ORIENTED_EDGE('',*,*,#4288,.F.);
#5911=ORIENTED_EDGE('',*,*,#4271,.T.);
#5912=ORIENTED_EDGE('',*,*,#4287,.F.);
#5913=ORIENTED_EDGE('',*,*,#4286,.T.);
#5914=ORIENTED_EDGE('',*,*,#4289,.F.);
#5915=ORIENTED_EDGE('',*,*,#4290,.F.);
#5916=ORIENTED_EDGE('',*,*,#4291,.F.);
#5917=ORIENTED_EDGE('',*,*,#4292,.T.);
#5918=ORIENTED_EDGE('',*,*,#4289,.T.);
#5919=ORIENTED_EDGE('',*,*,#4292,.F.);
#5920=ORIENTED_EDGE('',*,*,#4290,.T.);
#5921=ORIENTED_EDGE('',*,*,#4291,.T.);
#5922=ORIENTED_EDGE('',*,*,#4293,.T.);
#5923=ORIENTED_EDGE('',*,*,#4294,.F.);
#5924=ORIENTED_EDGE('',*,*,#4295,.F.);
#5925=ORIENTED_EDGE('',*,*,#4293,.F.);
#5926=ORIENTED_EDGE('',*,*,#4296,.F.);
#5927=ORIENTED_EDGE('',*,*,#4297,.T.);
#5928=ORIENTED_EDGE('',*,*,#4294,.T.);
#5929=ORIENTED_EDGE('',*,*,#4295,.T.);
#5930=ORIENTED_EDGE('',*,*,#4297,.F.);
#5931=ORIENTED_EDGE('',*,*,#4296,.T.);
#5932=ORIENTED_EDGE('',*,*,#4279,.F.);
#5933=ORIENTED_EDGE('',*,*,#4298,.T.);
#5934=ORIENTED_EDGE('',*,*,#4299,.T.);
#5935=ORIENTED_EDGE('',*,*,#4300,.T.);
#5936=ORIENTED_EDGE('',*,*,#4299,.F.);
#5937=ORIENTED_EDGE('',*,*,#4298,.F.);
#5938=ORIENTED_EDGE('',*,*,#4301,.T.);
#5939=ORIENTED_EDGE('',*,*,#4302,.F.);
#5940=ORIENTED_EDGE('',*,*,#4301,.F.);
#5941=ORIENTED_EDGE('',*,*,#4303,.T.);
#5942=ORIENTED_EDGE('',*,*,#4304,.T.);
#5943=ORIENTED_EDGE('',*,*,#4305,.T.);
#5944=ORIENTED_EDGE('',*,*,#4306,.T.);
#5945=ORIENTED_EDGE('',*,*,#4307,.T.);
#5946=ORIENTED_EDGE('',*,*,#4308,.T.);
#5947=ORIENTED_EDGE('',*,*,#4309,.T.);
#5948=ORIENTED_EDGE('',*,*,#4310,.T.);
#5949=ORIENTED_EDGE('',*,*,#4311,.F.);
#5950=ORIENTED_EDGE('',*,*,#4312,.F.);
#5951=ORIENTED_EDGE('',*,*,#4313,.F.);
#5952=ORIENTED_EDGE('',*,*,#4314,.F.);
#5953=ORIENTED_EDGE('',*,*,#4300,.F.);
#5954=ORIENTED_EDGE('',*,*,#4315,.T.);
#5955=ORIENTED_EDGE('',*,*,#4316,.T.);
#5956=ORIENTED_EDGE('',*,*,#4317,.T.);
#5957=ORIENTED_EDGE('',*,*,#4316,.F.);
#5958=ORIENTED_EDGE('',*,*,#4318,.T.);
#5959=ORIENTED_EDGE('',*,*,#4319,.F.);
#5960=ORIENTED_EDGE('',*,*,#4317,.F.);
#5961=ORIENTED_EDGE('',*,*,#4315,.F.);
#5962=ORIENTED_EDGE('',*,*,#4320,.T.);
#5963=ORIENTED_EDGE('',*,*,#4313,.T.);
#5964=ORIENTED_EDGE('',*,*,#4320,.F.);
#5965=ORIENTED_EDGE('',*,*,#4318,.F.);
#5966=ORIENTED_EDGE('',*,*,#4321,.T.);
#5967=ORIENTED_EDGE('',*,*,#4322,.T.);
#5968=ORIENTED_EDGE('',*,*,#4319,.T.);
#5969=ORIENTED_EDGE('',*,*,#4322,.F.);
#5970=ORIENTED_EDGE('',*,*,#4323,.T.);
#5971=ORIENTED_EDGE('',*,*,#4324,.F.);
#5972=ORIENTED_EDGE('',*,*,#4325,.T.);
#5973=ORIENTED_EDGE('',*,*,#4323,.F.);
#5974=ORIENTED_EDGE('',*,*,#4321,.F.);
#5975=ORIENTED_EDGE('',*,*,#4325,.F.);
#5976=ORIENTED_EDGE('',*,*,#4326,.T.);
#5977=ORIENTED_EDGE('',*,*,#4327,.T.);
#5978=ORIENTED_EDGE('',*,*,#4328,.T.);
#5979=ORIENTED_EDGE('',*,*,#4327,.F.);
#5980=ORIENTED_EDGE('',*,*,#4329,.T.);
#5981=ORIENTED_EDGE('',*,*,#4330,.F.);
#5982=ORIENTED_EDGE('',*,*,#4328,.F.);
#5983=ORIENTED_EDGE('',*,*,#4326,.F.);
#5984=ORIENTED_EDGE('',*,*,#4331,.T.);
#5985=ORIENTED_EDGE('',*,*,#4312,.T.);
#5986=ORIENTED_EDGE('',*,*,#4331,.F.);
#5987=ORIENTED_EDGE('',*,*,#4329,.F.);
#5988=ORIENTED_EDGE('',*,*,#4332,.T.);
#5989=ORIENTED_EDGE('',*,*,#4333,.T.);
#5990=ORIENTED_EDGE('',*,*,#4330,.T.);
#5991=ORIENTED_EDGE('',*,*,#4333,.F.);
#5992=ORIENTED_EDGE('',*,*,#4334,.T.);
#5993=ORIENTED_EDGE('',*,*,#4335,.F.);
#5994=ORIENTED_EDGE('',*,*,#4336,.T.);
#5995=ORIENTED_EDGE('',*,*,#4334,.F.);
#5996=ORIENTED_EDGE('',*,*,#4332,.F.);
#5997=ORIENTED_EDGE('',*,*,#4336,.F.);
#5998=ORIENTED_EDGE('',*,*,#4302,.T.);
#5999=ORIENTED_EDGE('',*,*,#4337,.T.);
#6000=ORIENTED_EDGE('',*,*,#4338,.T.);
#6001=ORIENTED_EDGE('',*,*,#4337,.F.);
#6002=ORIENTED_EDGE('',*,*,#4339,.F.);
#6003=ORIENTED_EDGE('',*,*,#4340,.F.);
#6004=ORIENTED_EDGE('',*,*,#4341,.F.);
#6005=ORIENTED_EDGE('',*,*,#4342,.F.);
#6006=ORIENTED_EDGE('',*,*,#4343,.F.);
#6007=ORIENTED_EDGE('',*,*,#4344,.F.);
#6008=ORIENTED_EDGE('',*,*,#4345,.F.);
#6009=ORIENTED_EDGE('',*,*,#4346,.F.);
#6010=ORIENTED_EDGE('',*,*,#4347,.T.);
#6011=ORIENTED_EDGE('',*,*,#4324,.T.);
#6012=ORIENTED_EDGE('',*,*,#4335,.T.);
#6013=ORIENTED_EDGE('',*,*,#4348,.T.);
#6014=ORIENTED_EDGE('',*,*,#4338,.F.);
#6015=ORIENTED_EDGE('',*,*,#4349,.T.);
#6016=ORIENTED_EDGE('',*,*,#4350,.T.);
#6017=ORIENTED_EDGE('',*,*,#4351,.T.);
#6018=ORIENTED_EDGE('',*,*,#4350,.F.);
#6019=ORIENTED_EDGE('',*,*,#4352,.T.);
#6020=ORIENTED_EDGE('',*,*,#4353,.F.);
#6021=ORIENTED_EDGE('',*,*,#4351,.F.);
#6022=ORIENTED_EDGE('',*,*,#4349,.F.);
#6023=ORIENTED_EDGE('',*,*,#4354,.T.);
#6024=ORIENTED_EDGE('',*,*,#4311,.T.);
#6025=ORIENTED_EDGE('',*,*,#4354,.F.);
#6026=ORIENTED_EDGE('',*,*,#4352,.F.);
#6027=ORIENTED_EDGE('',*,*,#4355,.T.);
#6028=ORIENTED_EDGE('',*,*,#4356,.T.);
#6029=ORIENTED_EDGE('',*,*,#4353,.T.);
#6030=ORIENTED_EDGE('',*,*,#4356,.F.);
#6031=ORIENTED_EDGE('',*,*,#4357,.T.);
#6032=ORIENTED_EDGE('',*,*,#4348,.F.);
#6033=ORIENTED_EDGE('',*,*,#4358,.T.);
#6034=ORIENTED_EDGE('',*,*,#4357,.F.);
#6035=ORIENTED_EDGE('',*,*,#4355,.F.);
#6036=ORIENTED_EDGE('',*,*,#4358,.F.);
#6037=ORIENTED_EDGE('',*,*,#4359,.T.);
#6038=ORIENTED_EDGE('',*,*,#4360,.T.);
#6039=ORIENTED_EDGE('',*,*,#4361,.T.);
#6040=ORIENTED_EDGE('',*,*,#4360,.F.);
#6041=ORIENTED_EDGE('',*,*,#4362,.T.);
#6042=ORIENTED_EDGE('',*,*,#4361,.F.);
#6043=ORIENTED_EDGE('',*,*,#4363,.F.);
#6044=ORIENTED_EDGE('',*,*,#4347,.F.);
#6045=ORIENTED_EDGE('',*,*,#4364,.T.);
#6046=ORIENTED_EDGE('',*,*,#4362,.F.);
#6047=ORIENTED_EDGE('',*,*,#4359,.F.);
#6048=ORIENTED_EDGE('',*,*,#4364,.F.);
#6049=ORIENTED_EDGE('',*,*,#4365,.T.);
#6050=ORIENTED_EDGE('',*,*,#4366,.T.);
#6051=ORIENTED_EDGE('',*,*,#4363,.T.);
#6052=ORIENTED_EDGE('',*,*,#4366,.F.);
#6053=ORIENTED_EDGE('',*,*,#4367,.T.);
#6054=ORIENTED_EDGE('',*,*,#4365,.F.);
#6055=ORIENTED_EDGE('',*,*,#4368,.T.);
#6056=ORIENTED_EDGE('',*,*,#4314,.T.);
#6057=ORIENTED_EDGE('',*,*,#4368,.F.);
#6058=ORIENTED_EDGE('',*,*,#4367,.F.);
#6059=ORIENTED_EDGE('',*,*,#4369,.T.);
#6060=ORIENTED_EDGE('',*,*,#4370,.T.);
#6061=ORIENTED_EDGE('',*,*,#4371,.T.);
#6062=ORIENTED_EDGE('',*,*,#4339,.T.);
#6063=ORIENTED_EDGE('',*,*,#4372,.T.);
#6064=ORIENTED_EDGE('',*,*,#4373,.T.);
#6065=ORIENTED_EDGE('',*,*,#4369,.F.);
#6066=ORIENTED_EDGE('',*,*,#4346,.T.);
#6067=ORIENTED_EDGE('',*,*,#4374,.T.);
#6068=ORIENTED_EDGE('',*,*,#4375,.T.);
#6069=ORIENTED_EDGE('',*,*,#4372,.F.);
#6070=ORIENTED_EDGE('',*,*,#4345,.T.);
#6071=ORIENTED_EDGE('',*,*,#4376,.T.);
#6072=ORIENTED_EDGE('',*,*,#4377,.T.);
#6073=ORIENTED_EDGE('',*,*,#4374,.F.);
#6074=ORIENTED_EDGE('',*,*,#4344,.T.);
#6075=ORIENTED_EDGE('',*,*,#4378,.T.);
#6076=ORIENTED_EDGE('',*,*,#4379,.T.);
#6077=ORIENTED_EDGE('',*,*,#4376,.F.);
#6078=ORIENTED_EDGE('',*,*,#4343,.T.);
#6079=ORIENTED_EDGE('',*,*,#4380,.T.);
#6080=ORIENTED_EDGE('',*,*,#4381,.T.);
#6081=ORIENTED_EDGE('',*,*,#4378,.F.);
#6082=ORIENTED_EDGE('',*,*,#4342,.T.);
#6083=ORIENTED_EDGE('',*,*,#4382,.T.);
#6084=ORIENTED_EDGE('',*,*,#4383,.T.);
#6085=ORIENTED_EDGE('',*,*,#4380,.F.);
#6086=ORIENTED_EDGE('',*,*,#4341,.T.);
#6087=ORIENTED_EDGE('',*,*,#4371,.F.);
#6088=ORIENTED_EDGE('',*,*,#4384,.T.);
#6089=ORIENTED_EDGE('',*,*,#4382,.F.);
#6090=ORIENTED_EDGE('',*,*,#4340,.T.);
#6091=ORIENTED_EDGE('',*,*,#4381,.F.);
#6092=ORIENTED_EDGE('',*,*,#4385,.F.);
#6093=ORIENTED_EDGE('',*,*,#4303,.F.);
#6094=ORIENTED_EDGE('',*,*,#4386,.T.);
#6095=ORIENTED_EDGE('',*,*,#4383,.F.);
#6096=ORIENTED_EDGE('',*,*,#4387,.F.);
#6097=ORIENTED_EDGE('',*,*,#4304,.F.);
#6098=ORIENTED_EDGE('',*,*,#4385,.T.);
#6099=ORIENTED_EDGE('',*,*,#4384,.F.);
#6100=ORIENTED_EDGE('',*,*,#4388,.F.);
#6101=ORIENTED_EDGE('',*,*,#4305,.F.);
#6102=ORIENTED_EDGE('',*,*,#4387,.T.);
#6103=ORIENTED_EDGE('',*,*,#4370,.F.);
#6104=ORIENTED_EDGE('',*,*,#4389,.F.);
#6105=ORIENTED_EDGE('',*,*,#4306,.F.);
#6106=ORIENTED_EDGE('',*,*,#4388,.T.);
#6107=ORIENTED_EDGE('',*,*,#4375,.F.);
#6108=ORIENTED_EDGE('',*,*,#4390,.F.);
#6109=ORIENTED_EDGE('',*,*,#4308,.F.);
#6110=ORIENTED_EDGE('',*,*,#4391,.T.);
#6111=ORIENTED_EDGE('',*,*,#4379,.F.);
#6112=ORIENTED_EDGE('',*,*,#4386,.F.);
#6113=ORIENTED_EDGE('',*,*,#4310,.F.);
#6114=ORIENTED_EDGE('',*,*,#4392,.T.);
#6115=ORIENTED_EDGE('',*,*,#4377,.F.);
#6116=ORIENTED_EDGE('',*,*,#4392,.F.);
#6117=ORIENTED_EDGE('',*,*,#4309,.F.);
#6118=ORIENTED_EDGE('',*,*,#4390,.T.);
#6119=ORIENTED_EDGE('',*,*,#4373,.F.);
#6120=ORIENTED_EDGE('',*,*,#4391,.F.);
#6121=ORIENTED_EDGE('',*,*,#4307,.F.);
#6122=ORIENTED_EDGE('',*,*,#4389,.T.);
#6123=ORIENTED_EDGE('',*,*,#4393,.T.);
#6124=ORIENTED_EDGE('',*,*,#4394,.T.);
#6125=ORIENTED_EDGE('',*,*,#4395,.F.);
#6126=ORIENTED_EDGE('',*,*,#4394,.F.);
#6127=ORIENTED_EDGE('',*,*,#4395,.T.);
#6128=ORIENTED_EDGE('',*,*,#4393,.F.);
#6129=ORIENTED_EDGE('',*,*,#4396,.T.);
#6130=ORIENTED_EDGE('',*,*,#4397,.T.);
#6131=ORIENTED_EDGE('',*,*,#4398,.T.);
#6132=ORIENTED_EDGE('',*,*,#4399,.T.);
#6133=ORIENTED_EDGE('',*,*,#4400,.T.);
#6134=ORIENTED_EDGE('',*,*,#4401,.T.);
#6135=ORIENTED_EDGE('',*,*,#4402,.T.);
#6136=ORIENTED_EDGE('',*,*,#4403,.T.);
#6137=ORIENTED_EDGE('',*,*,#4402,.F.);
#6138=ORIENTED_EDGE('',*,*,#4404,.T.);
#6139=ORIENTED_EDGE('',*,*,#4396,.F.);
#6140=ORIENTED_EDGE('',*,*,#4405,.T.);
#6141=ORIENTED_EDGE('',*,*,#4406,.T.);
#6142=ORIENTED_EDGE('',*,*,#4407,.T.);
#6143=ORIENTED_EDGE('',*,*,#4408,.T.);
#6144=ORIENTED_EDGE('',*,*,#4407,.F.);
#6145=ORIENTED_EDGE('',*,*,#4409,.T.);
#6146=ORIENTED_EDGE('',*,*,#4400,.F.);
#6147=ORIENTED_EDGE('',*,*,#4410,.T.);
#6148=ORIENTED_EDGE('',*,*,#4411,.T.);
#6149=ORIENTED_EDGE('',*,*,#4412,.T.);
#6150=ORIENTED_EDGE('',*,*,#4413,.T.);
#6151=ORIENTED_EDGE('',*,*,#4412,.F.);
#6152=ORIENTED_EDGE('',*,*,#4414,.T.);
#6153=ORIENTED_EDGE('',*,*,#4405,.F.);
#6154=ORIENTED_EDGE('',*,*,#4415,.T.);
#6155=ORIENTED_EDGE('',*,*,#4416,.T.);
#6156=ORIENTED_EDGE('',*,*,#4417,.T.);
#6157=ORIENTED_EDGE('',*,*,#4418,.T.);
#6158=ORIENTED_EDGE('',*,*,#4417,.F.);
#6159=ORIENTED_EDGE('',*,*,#4419,.T.);
#6160=ORIENTED_EDGE('',*,*,#4410,.F.);
#6161=ORIENTED_EDGE('',*,*,#4420,.T.);
#6162=ORIENTED_EDGE('',*,*,#4421,.T.);
#6163=ORIENTED_EDGE('',*,*,#4422,.T.);
#6164=ORIENTED_EDGE('',*,*,#4423,.T.);
#6165=ORIENTED_EDGE('',*,*,#4422,.F.);
#6166=ORIENTED_EDGE('',*,*,#4424,.T.);
#6167=ORIENTED_EDGE('',*,*,#4415,.F.);
#6168=ORIENTED_EDGE('',*,*,#4398,.F.);
#6169=ORIENTED_EDGE('',*,*,#4425,.T.);
#6170=ORIENTED_EDGE('',*,*,#4420,.F.);
#6171=ORIENTED_EDGE('',*,*,#4414,.F.);
#6172=ORIENTED_EDGE('',*,*,#4426,.T.);
#6173=ORIENTED_EDGE('',*,*,#4427,.F.);
#6174=ORIENTED_EDGE('',*,*,#4428,.T.);
#6175=ORIENTED_EDGE('',*,*,#4411,.F.);
#6176=ORIENTED_EDGE('',*,*,#4429,.F.);
#6177=ORIENTED_EDGE('',*,*,#4430,.F.);
#6178=ORIENTED_EDGE('',*,*,#4426,.F.);
#6179=ORIENTED_EDGE('',*,*,#4419,.F.);
#6180=ORIENTED_EDGE('',*,*,#4431,.T.);
#6181=ORIENTED_EDGE('',*,*,#4432,.F.);
#6182=ORIENTED_EDGE('',*,*,#4429,.T.);
#6183=ORIENTED_EDGE('',*,*,#4416,.F.);
#6184=ORIENTED_EDGE('',*,*,#4433,.F.);
#6185=ORIENTED_EDGE('',*,*,#4434,.F.);
#6186=ORIENTED_EDGE('',*,*,#4431,.F.);
#6187=ORIENTED_EDGE('',*,*,#4424,.F.);
#6188=ORIENTED_EDGE('',*,*,#4435,.T.);
#6189=ORIENTED_EDGE('',*,*,#4436,.F.);
#6190=ORIENTED_EDGE('',*,*,#4433,.T.);
#6191=ORIENTED_EDGE('',*,*,#4421,.F.);
#6192=ORIENTED_EDGE('',*,*,#4437,.F.);
#6193=ORIENTED_EDGE('',*,*,#4438,.F.);
#6194=ORIENTED_EDGE('',*,*,#4435,.F.);
#6195=ORIENTED_EDGE('',*,*,#4399,.F.);
#6196=ORIENTED_EDGE('',*,*,#4423,.F.);
#6197=ORIENTED_EDGE('',*,*,#4418,.F.);
#6198=ORIENTED_EDGE('',*,*,#4413,.F.);
#6199=ORIENTED_EDGE('',*,*,#4408,.F.);
#6200=ORIENTED_EDGE('',*,*,#4403,.F.);
#6201=ORIENTED_EDGE('',*,*,#4439,.T.);
#6202=ORIENTED_EDGE('',*,*,#4440,.F.);
#6203=ORIENTED_EDGE('',*,*,#4439,.F.);
#6204=ORIENTED_EDGE('',*,*,#4441,.T.);
#6205=ORIENTED_EDGE('',*,*,#4442,.T.);
#6206=ORIENTED_EDGE('',*,*,#4443,.T.);
#6207=ORIENTED_EDGE('',*,*,#4444,.T.);
#6208=ORIENTED_EDGE('',*,*,#4445,.T.);
#6209=ORIENTED_EDGE('',*,*,#4438,.T.);
#6210=ORIENTED_EDGE('',*,*,#4446,.T.);
#6211=ORIENTED_EDGE('',*,*,#4447,.T.);
#6212=ORIENTED_EDGE('',*,*,#4446,.F.);
#6213=ORIENTED_EDGE('',*,*,#4448,.T.);
#6214=ORIENTED_EDGE('',*,*,#4441,.F.);
#6215=ORIENTED_EDGE('',*,*,#4449,.T.);
#6216=ORIENTED_EDGE('',*,*,#4434,.T.);
#6217=ORIENTED_EDGE('',*,*,#4450,.T.);
#6218=ORIENTED_EDGE('',*,*,#4451,.T.);
#6219=ORIENTED_EDGE('',*,*,#4450,.F.);
#6220=ORIENTED_EDGE('',*,*,#4436,.T.);
#6221=ORIENTED_EDGE('',*,*,#4445,.F.);
#6222=ORIENTED_EDGE('',*,*,#4452,.T.);
#6223=ORIENTED_EDGE('',*,*,#4430,.T.);
#6224=ORIENTED_EDGE('',*,*,#4453,.T.);
#6225=ORIENTED_EDGE('',*,*,#4454,.T.);
#6226=ORIENTED_EDGE('',*,*,#4453,.F.);
#6227=ORIENTED_EDGE('',*,*,#4432,.T.);
#6228=ORIENTED_EDGE('',*,*,#4449,.F.);
#6229=ORIENTED_EDGE('',*,*,#4455,.T.);
#6230=ORIENTED_EDGE('',*,*,#4456,.T.);
#6231=ORIENTED_EDGE('',*,*,#4457,.T.);
#6232=ORIENTED_EDGE('',*,*,#4458,.T.);
#6233=ORIENTED_EDGE('',*,*,#4457,.F.);
#6234=ORIENTED_EDGE('',*,*,#4427,.T.);
#6235=ORIENTED_EDGE('',*,*,#4452,.F.);
#6236=ORIENTED_EDGE('',*,*,#4459,.T.);
#6237=ORIENTED_EDGE('',*,*,#4460,.T.);
#6238=ORIENTED_EDGE('',*,*,#4461,.T.);
#6239=ORIENTED_EDGE('',*,*,#4462,.T.);
#6240=ORIENTED_EDGE('',*,*,#4461,.F.);
#6241=ORIENTED_EDGE('',*,*,#4463,.T.);
#6242=ORIENTED_EDGE('',*,*,#4455,.F.);
#6243=ORIENTED_EDGE('',*,*,#4443,.F.);
#6244=ORIENTED_EDGE('',*,*,#4464,.T.);
#6245=ORIENTED_EDGE('',*,*,#4459,.F.);
#6246=ORIENTED_EDGE('',*,*,#4406,.F.);
#6247=ORIENTED_EDGE('',*,*,#4428,.F.);
#6248=ORIENTED_EDGE('',*,*,#4456,.F.);
#6249=ORIENTED_EDGE('',*,*,#4465,.F.);
#6250=ORIENTED_EDGE('',*,*,#4409,.F.);
#6251=ORIENTED_EDGE('',*,*,#4465,.T.);
#6252=ORIENTED_EDGE('',*,*,#4463,.F.);
#6253=ORIENTED_EDGE('',*,*,#4466,.T.);
#6254=ORIENTED_EDGE('',*,*,#4401,.F.);
#6255=ORIENTED_EDGE('',*,*,#4466,.F.);
#6256=ORIENTED_EDGE('',*,*,#4460,.F.);
#6257=ORIENTED_EDGE('',*,*,#4467,.F.);
#6258=ORIENTED_EDGE('',*,*,#4462,.F.);
#6259=ORIENTED_EDGE('',*,*,#4458,.F.);
#6260=ORIENTED_EDGE('',*,*,#4454,.F.);
#6261=ORIENTED_EDGE('',*,*,#4451,.F.);
#6262=ORIENTED_EDGE('',*,*,#4447,.F.);
#6263=ORIENTED_EDGE('',*,*,#4444,.F.);
#6264=ORIENTED_EDGE('',*,*,#4468,.T.);
#6265=ORIENTED_EDGE('',*,*,#4469,.F.);
#6266=ORIENTED_EDGE('',*,*,#4468,.F.);
#6267=ORIENTED_EDGE('',*,*,#4470,.T.);
#6268=ORIENTED_EDGE('',*,*,#4471,.T.);
#6269=ORIENTED_EDGE('',*,*,#4472,.T.);
#6270=ORIENTED_EDGE('',*,*,#4471,.F.);
#6271=ORIENTED_EDGE('',*,*,#4470,.F.);
#6272=ORIENTED_EDGE('',*,*,#4473,.T.);
#6273=ORIENTED_EDGE('',*,*,#4474,.F.);
#6274=ORIENTED_EDGE('',*,*,#4473,.F.);
#6275=ORIENTED_EDGE('',*,*,#4440,.T.);
#6276=ORIENTED_EDGE('',*,*,#4472,.F.);
#6277=ORIENTED_EDGE('',*,*,#4474,.T.);
#6278=ORIENTED_EDGE('',*,*,#4475,.T.);
#6279=ORIENTED_EDGE('',*,*,#4476,.T.);
#6280=ORIENTED_EDGE('',*,*,#4475,.F.);
#6281=ORIENTED_EDGE('',*,*,#4469,.T.);
#6282=ORIENTED_EDGE('',*,*,#4476,.F.);
#6283=ORIENTED_EDGE('',*,*,#4425,.F.);
#6284=ORIENTED_EDGE('',*,*,#4477,.T.);
#6285=ORIENTED_EDGE('',*,*,#4448,.F.);
#6286=ORIENTED_EDGE('',*,*,#4437,.T.);
#6287=ORIENTED_EDGE('',*,*,#4397,.F.);
#6288=ORIENTED_EDGE('',*,*,#4478,.F.);
#6289=ORIENTED_EDGE('',*,*,#4442,.F.);
#6290=ORIENTED_EDGE('',*,*,#4477,.F.);
#6291=ORIENTED_EDGE('',*,*,#4404,.F.);
#6292=ORIENTED_EDGE('',*,*,#4467,.T.);
#6293=ORIENTED_EDGE('',*,*,#4464,.F.);
#6294=ORIENTED_EDGE('',*,*,#4478,.T.);
#6295=ORIENTED_EDGE('',*,*,#4479,.F.);
#6296=ORIENTED_EDGE('',*,*,#4480,.F.);
#6297=ORIENTED_EDGE('',*,*,#4481,.F.);
#6298=ORIENTED_EDGE('',*,*,#4482,.T.);
#6299=ORIENTED_EDGE('',*,*,#4483,.F.);
#6300=ORIENTED_EDGE('',*,*,#4484,.F.);
#6301=ORIENTED_EDGE('',*,*,#4485,.F.);
#6302=ORIENTED_EDGE('',*,*,#4482,.F.);
#6303=ORIENTED_EDGE('',*,*,#4484,.T.);
#6304=ORIENTED_EDGE('',*,*,#4486,.T.);
#6305=ORIENTED_EDGE('',*,*,#4487,.F.);
#6306=ORIENTED_EDGE('',*,*,#4479,.T.);
#6307=ORIENTED_EDGE('',*,*,#4481,.T.);
#6308=ORIENTED_EDGE('',*,*,#4488,.F.);
#6309=ORIENTED_EDGE('',*,*,#4489,.T.);
#6310=ORIENTED_EDGE('',*,*,#4490,.F.);
#6311=ORIENTED_EDGE('',*,*,#4491,.F.);
#6312=ORIENTED_EDGE('',*,*,#4492,.T.);
#6313=ORIENTED_EDGE('',*,*,#4493,.T.);
#6314=ORIENTED_EDGE('',*,*,#4494,.F.);
#6315=ORIENTED_EDGE('',*,*,#4495,.T.);
#6316=ORIENTED_EDGE('',*,*,#4496,.T.);
#6317=ORIENTED_EDGE('',*,*,#4497,.F.);
#6318=ORIENTED_EDGE('',*,*,#4495,.F.);
#6319=ORIENTED_EDGE('',*,*,#4498,.F.);
#6320=ORIENTED_EDGE('',*,*,#4496,.F.);
#6321=ORIENTED_EDGE('',*,*,#4499,.T.);
#6322=ORIENTED_EDGE('',*,*,#4500,.F.);
#6323=ORIENTED_EDGE('',*,*,#4501,.F.);
#6324=ORIENTED_EDGE('',*,*,#4502,.F.);
#6325=ORIENTED_EDGE('',*,*,#4499,.F.);
#6326=ORIENTED_EDGE('',*,*,#4498,.T.);
#6327=ORIENTED_EDGE('',*,*,#4497,.T.);
#6328=ORIENTED_EDGE('',*,*,#4503,.F.);
#6329=ORIENTED_EDGE('',*,*,#4483,.T.);
#6330=ORIENTED_EDGE('',*,*,#4485,.T.);
#6331=ORIENTED_EDGE('',*,*,#4486,.F.);
#6332=ORIENTED_EDGE('',*,*,#4500,.T.);
#6333=ORIENTED_EDGE('',*,*,#4502,.T.);
#6334=ORIENTED_EDGE('',*,*,#4504,.F.);
#6335=ORIENTED_EDGE('',*,*,#4505,.F.);
#6336=ORIENTED_EDGE('',*,*,#4506,.T.);
#6337=ORIENTED_EDGE('',*,*,#4507,.F.);
#6338=ORIENTED_EDGE('',*,*,#4508,.T.);
#6339=ORIENTED_EDGE('',*,*,#4509,.T.);
#6340=ORIENTED_EDGE('',*,*,#4510,.F.);
#6341=ORIENTED_EDGE('',*,*,#4492,.F.);
#6342=ORIENTED_EDGE('',*,*,#4511,.F.);
#6343=ORIENTED_EDGE('',*,*,#4493,.F.);
#6344=ORIENTED_EDGE('',*,*,#4512,.T.);
#6345=ORIENTED_EDGE('',*,*,#4508,.F.);
#6346=ORIENTED_EDGE('',*,*,#4513,.F.);
#6347=ORIENTED_EDGE('',*,*,#4509,.F.);
#6348=ORIENTED_EDGE('',*,*,#4512,.F.);
#6349=ORIENTED_EDGE('',*,*,#4513,.T.);
#6350=ORIENTED_EDGE('',*,*,#4510,.T.);
#6351=ORIENTED_EDGE('',*,*,#4514,.F.);
#6352=ORIENTED_EDGE('',*,*,#4515,.F.);
#6353=ORIENTED_EDGE('',*,*,#4516,.F.);
#6354=ORIENTED_EDGE('',*,*,#4506,.F.);
#6355=ORIENTED_EDGE('',*,*,#4517,.F.);
#6356=ORIENTED_EDGE('',*,*,#4518,.F.);
#6357=ORIENTED_EDGE('',*,*,#4519,.F.);
#6358=ORIENTED_EDGE('',*,*,#4489,.F.);
#6359=ORIENTED_EDGE('',*,*,#4520,.T.);
#6360=ORIENTED_EDGE('',*,*,#4521,.T.);
#6361=ORIENTED_EDGE('',*,*,#4522,.T.);
#6362=ORIENTED_EDGE('',*,*,#4521,.F.);
#6363=ORIENTED_EDGE('',*,*,#4523,.T.);
#6364=ORIENTED_EDGE('',*,*,#4524,.F.);
#6365=ORIENTED_EDGE('',*,*,#4525,.F.);
#6366=ORIENTED_EDGE('',*,*,#4526,.T.);
#6367=ORIENTED_EDGE('',*,*,#4523,.F.);
#6368=ORIENTED_EDGE('',*,*,#4520,.F.);
#6369=ORIENTED_EDGE('',*,*,#4526,.F.);
#6370=ORIENTED_EDGE('',*,*,#4524,.T.);
#6371=ORIENTED_EDGE('',*,*,#4525,.T.);
#6372=ORIENTED_EDGE('',*,*,#4527,.T.);
#6373=ORIENTED_EDGE('',*,*,#4528,.T.);
#6374=ORIENTED_EDGE('',*,*,#4529,.T.);
#6375=ORIENTED_EDGE('',*,*,#4527,.F.);
#6376=ORIENTED_EDGE('',*,*,#4530,.F.);
#6377=ORIENTED_EDGE('',*,*,#4531,.T.);
#6378=ORIENTED_EDGE('',*,*,#4528,.F.);
#6379=ORIENTED_EDGE('',*,*,#4529,.F.);
#6380=ORIENTED_EDGE('',*,*,#4531,.F.);
#6381=ORIENTED_EDGE('',*,*,#4501,.T.);
#6382=ORIENTED_EDGE('',*,*,#4504,.T.);
#6383=ORIENTED_EDGE('',*,*,#4516,.T.);
#6384=ORIENTED_EDGE('',*,*,#4532,.T.);
#6385=ORIENTED_EDGE('',*,*,#4517,.T.);
#6386=ORIENTED_EDGE('',*,*,#4507,.T.);
#6387=ORIENTED_EDGE('',*,*,#4515,.T.);
#6388=ORIENTED_EDGE('',*,*,#4533,.F.);
#6389=ORIENTED_EDGE('',*,*,#4518,.T.);
#6390=ORIENTED_EDGE('',*,*,#4532,.F.);
#6391=ORIENTED_EDGE('',*,*,#4534,.T.);
#6392=ORIENTED_EDGE('',*,*,#4535,.T.);
#6393=ORIENTED_EDGE('',*,*,#4503,.T.);
#6394=ORIENTED_EDGE('',*,*,#4535,.F.);
#6395=ORIENTED_EDGE('',*,*,#4536,.F.);
#6396=ORIENTED_EDGE('',*,*,#4537,.T.);
#6397=ORIENTED_EDGE('',*,*,#4534,.F.);
#6398=ORIENTED_EDGE('',*,*,#4537,.F.);
#6399=ORIENTED_EDGE('',*,*,#4511,.T.);
#6400=ORIENTED_EDGE('',*,*,#4494,.T.);
#6401=ORIENTED_EDGE('',*,*,#4480,.T.);
#6402=ORIENTED_EDGE('',*,*,#4488,.T.);
#6403=ORIENTED_EDGE('',*,*,#4536,.T.);
#6404=ORIENTED_EDGE('',*,*,#4538,.T.);
#6405=ORIENTED_EDGE('',*,*,#4487,.T.);
#6406=ORIENTED_EDGE('',*,*,#4538,.F.);
#6407=ORIENTED_EDGE('',*,*,#4514,.T.);
#6408=ORIENTED_EDGE('',*,*,#4490,.T.);
#6409=ORIENTED_EDGE('',*,*,#4519,.T.);
#6410=ORIENTED_EDGE('',*,*,#4533,.T.);
#6411=ORIENTED_EDGE('',*,*,#4522,.F.);
#6412=ORIENTED_EDGE('',*,*,#4539,.T.);
#6413=ORIENTED_EDGE('',*,*,#4540,.F.);
#6414=ORIENTED_EDGE('',*,*,#4541,.F.);
#6415=ORIENTED_EDGE('',*,*,#4539,.F.);
#6416=ORIENTED_EDGE('',*,*,#4505,.T.);
#6417=ORIENTED_EDGE('',*,*,#4542,.T.);
#6418=ORIENTED_EDGE('',*,*,#4530,.T.);
#6419=ORIENTED_EDGE('',*,*,#4542,.F.);
#6420=ORIENTED_EDGE('',*,*,#4491,.T.);
#6421=ORIENTED_EDGE('',*,*,#4543,.T.);
#6422=ORIENTED_EDGE('',*,*,#4540,.T.);
#6423=ORIENTED_EDGE('',*,*,#4541,.T.);
#6424=ORIENTED_EDGE('',*,*,#4543,.F.);
#6425=ORIENTED_EDGE('',*,*,#4544,.F.);
#6426=ORIENTED_EDGE('',*,*,#4545,.F.);
#6427=ORIENTED_EDGE('',*,*,#4546,.F.);
#6428=ORIENTED_EDGE('',*,*,#4547,.T.);
#6429=ORIENTED_EDGE('',*,*,#4548,.F.);
#6430=ORIENTED_EDGE('',*,*,#4549,.F.);
#6431=ORIENTED_EDGE('',*,*,#4550,.F.);
#6432=ORIENTED_EDGE('',*,*,#4547,.F.);
#6433=ORIENTED_EDGE('',*,*,#4545,.T.);
#6434=ORIENTED_EDGE('',*,*,#4551,.T.);
#6435=ORIENTED_EDGE('',*,*,#4549,.T.);
#6436=ORIENTED_EDGE('',*,*,#4552,.T.);
#6437=ORIENTED_EDGE('',*,*,#4553,.F.);
#6438=ORIENTED_EDGE('',*,*,#4554,.T.);
#6439=ORIENTED_EDGE('',*,*,#4555,.F.);
#6440=ORIENTED_EDGE('',*,*,#4554,.F.);
#6441=ORIENTED_EDGE('',*,*,#4556,.F.);
#6442=ORIENTED_EDGE('',*,*,#4557,.T.);
#6443=ORIENTED_EDGE('',*,*,#4558,.F.);
#6444=ORIENTED_EDGE('',*,*,#4557,.F.);
#6445=ORIENTED_EDGE('',*,*,#4559,.F.);
#6446=ORIENTED_EDGE('',*,*,#4560,.F.);
#6447=ORIENTED_EDGE('',*,*,#4561,.F.);
#6448=ORIENTED_EDGE('',*,*,#4562,.T.);
#6449=ORIENTED_EDGE('',*,*,#4563,.F.);
#6450=ORIENTED_EDGE('',*,*,#4564,.F.);
#6451=ORIENTED_EDGE('',*,*,#4565,.F.);
#6452=ORIENTED_EDGE('',*,*,#4562,.F.);
#6453=ORIENTED_EDGE('',*,*,#4560,.T.);
#6454=ORIENTED_EDGE('',*,*,#4566,.T.);
#6455=ORIENTED_EDGE('',*,*,#4564,.T.);
#6456=ORIENTED_EDGE('',*,*,#4567,.T.);
#6457=ORIENTED_EDGE('',*,*,#4568,.T.);
#6458=ORIENTED_EDGE('',*,*,#4569,.T.);
#6459=ORIENTED_EDGE('',*,*,#4570,.T.);
#6460=ORIENTED_EDGE('',*,*,#4571,.T.);
#6461=ORIENTED_EDGE('',*,*,#4572,.T.);
#6462=ORIENTED_EDGE('',*,*,#4571,.F.);
#6463=ORIENTED_EDGE('',*,*,#4573,.T.);
#6464=ORIENTED_EDGE('',*,*,#4574,.F.);
#6465=ORIENTED_EDGE('',*,*,#4544,.T.);
#6466=ORIENTED_EDGE('',*,*,#4546,.T.);
#6467=ORIENTED_EDGE('',*,*,#4551,.F.);
#6468=ORIENTED_EDGE('',*,*,#4553,.T.);
#6469=ORIENTED_EDGE('',*,*,#4556,.T.);
#6470=ORIENTED_EDGE('',*,*,#4559,.T.);
#6471=ORIENTED_EDGE('',*,*,#4561,.T.);
#6472=ORIENTED_EDGE('',*,*,#4566,.F.);
#6473=ORIENTED_EDGE('',*,*,#4575,.F.);
#6474=ORIENTED_EDGE('',*,*,#4576,.T.);
#6475=ORIENTED_EDGE('',*,*,#4577,.T.);
#6476=ORIENTED_EDGE('',*,*,#4578,.T.);
#6477=ORIENTED_EDGE('',*,*,#4577,.F.);
#6478=ORIENTED_EDGE('',*,*,#4579,.F.);
#6479=ORIENTED_EDGE('',*,*,#4548,.T.);
#6480=ORIENTED_EDGE('',*,*,#4550,.T.);
#6481=ORIENTED_EDGE('',*,*,#4552,.F.);
#6482=ORIENTED_EDGE('',*,*,#4555,.T.);
#6483=ORIENTED_EDGE('',*,*,#4558,.T.);
#6484=ORIENTED_EDGE('',*,*,#4563,.T.);
#6485=ORIENTED_EDGE('',*,*,#4565,.T.);
#6486=ORIENTED_EDGE('',*,*,#4567,.F.);
#6487=ORIENTED_EDGE('',*,*,#4576,.F.);
#6488=ORIENTED_EDGE('',*,*,#4568,.F.);
#6489=ORIENTED_EDGE('',*,*,#4580,.T.);
#6490=ORIENTED_EDGE('',*,*,#4578,.F.);
#6491=ORIENTED_EDGE('',*,*,#4580,.F.);
#6492=ORIENTED_EDGE('',*,*,#4581,.T.);
#6493=ORIENTED_EDGE('',*,*,#4582,.T.);
#6494=ORIENTED_EDGE('',*,*,#4579,.T.);
#6495=ORIENTED_EDGE('',*,*,#4582,.F.);
#6496=ORIENTED_EDGE('',*,*,#4583,.F.);
#6497=ORIENTED_EDGE('',*,*,#4584,.T.);
#6498=ORIENTED_EDGE('',*,*,#4581,.F.);
#6499=ORIENTED_EDGE('',*,*,#4584,.F.);
#6500=ORIENTED_EDGE('',*,*,#4583,.T.);
#6501=ORIENTED_EDGE('',*,*,#4585,.T.);
#6502=ORIENTED_EDGE('',*,*,#4574,.T.);
#6503=ORIENTED_EDGE('',*,*,#4585,.F.);
#6504=ORIENTED_EDGE('',*,*,#4572,.F.);
#6505=ORIENTED_EDGE('',*,*,#4586,.T.);
#6506=ORIENTED_EDGE('',*,*,#4587,.F.);
#6507=ORIENTED_EDGE('',*,*,#4588,.F.);
#6508=ORIENTED_EDGE('',*,*,#4586,.F.);
#6509=ORIENTED_EDGE('',*,*,#4570,.F.);
#6510=ORIENTED_EDGE('',*,*,#4589,.T.);
#6511=ORIENTED_EDGE('',*,*,#4569,.F.);
#6512=ORIENTED_EDGE('',*,*,#4589,.F.);
#6513=ORIENTED_EDGE('',*,*,#4573,.F.);
#6514=ORIENTED_EDGE('',*,*,#4575,.T.);
#6515=ORIENTED_EDGE('',*,*,#4590,.T.);
#6516=ORIENTED_EDGE('',*,*,#4587,.T.);
#6517=ORIENTED_EDGE('',*,*,#4588,.T.);
#6518=ORIENTED_EDGE('',*,*,#4590,.F.);
#6519=ORIENTED_EDGE('',*,*,#4591,.F.);
#6520=ORIENTED_EDGE('',*,*,#4592,.T.);
#6521=ORIENTED_EDGE('',*,*,#4593,.F.);
#6522=ORIENTED_EDGE('',*,*,#4592,.F.);
#6523=ORIENTED_EDGE('',*,*,#4594,.F.);
#6524=ORIENTED_EDGE('',*,*,#4595,.T.);
#6525=ORIENTED_EDGE('',*,*,#4596,.F.);
#6526=ORIENTED_EDGE('',*,*,#4595,.F.);
#6527=ORIENTED_EDGE('',*,*,#4596,.T.);
#6528=ORIENTED_EDGE('',*,*,#4593,.T.);
#6529=ORIENTED_EDGE('',*,*,#4594,.T.);
#6530=ORIENTED_EDGE('',*,*,#4591,.T.);
#6531=CONICAL_SURFACE('',#7274,10.145,0.785398163397446);
#6532=CONICAL_SURFACE('',#7282,10.145,0.785398163397448);
#6533=CONICAL_SURFACE('',#7290,18.95,0.785398163397449);
#6534=CONICAL_SURFACE('',#7302,2.1,0.785398163397449);
#6535=CONICAL_SURFACE('',#7306,2.1,0.785398163397448);
#6536=CONICAL_SURFACE('',#7310,2.1,0.785398163397449);
#6537=CONICAL_SURFACE('',#7314,2.1,0.785398163397449);
#6538=CONICAL_SURFACE('',#7318,12.1,0.785398163397449);
#6539=CONICAL_SURFACE('',#7323,10.12,0.785398163397449);
#6540=CONICAL_SURFACE('',#7329,3.025,0.785398163397444);
#6541=CONICAL_SURFACE('',#7349,3.025,0.785398163397446);
#6542=CONICAL_SURFACE('',#7353,3.025,0.785398163397444);
#6543=CONICAL_SURFACE('',#7357,3.025,0.785398163397446);
#6544=CONICAL_SURFACE('',#7361,0.55,1.02974425867665);
#6545=CONICAL_SURFACE('',#7405,9.75,0.785398163397448);
#6546=CONICAL_SURFACE('',#7426,1.55,0.785398163397448);
#6547=CONICAL_SURFACE('',#7478,1.,1.22173047639603);
#6548=CONICAL_SURFACE('',#7494,2.9,1.13446401379631);
#6549=CONICAL_SURFACE('',#7497,1.625,0.785398163397443);
#6550=CONICAL_SURFACE('',#7510,1.625,0.785398163397445);
#6551=CONICAL_SURFACE('',#7514,2.775,0.785398163397446);
#6552=CONICAL_SURFACE('',#7521,2.775,0.785398163397448);
#6553=CONICAL_SURFACE('',#7528,2.775,0.785398163397448);
#6554=CONICAL_SURFACE('',#7535,2.775,0.785398163397446);
#6555=CONICAL_SURFACE('',#7542,18.8,0.785398163397449);
#6556=CONICAL_SURFACE('',#7547,3.65,0.785398163397448);
#6557=CONICAL_SURFACE('',#7551,2.2,0.785398163397448);
#6558=CONICAL_SURFACE('',#7555,2.2,0.785398163397449);
#6559=CONICAL_SURFACE('',#7559,2.2,0.785398163397448);
#6560=CONICAL_SURFACE('',#7563,2.2,0.785398163397449);
#6561=CONICAL_SURFACE('',#7580,1.8,0.785398163397441);
#6562=CONICAL_SURFACE('',#7588,1.8,0.785398163397448);
#6563=CONICAL_SURFACE('',#7614,4.40083015283884,0.610865238198016);
#6564=CONICAL_SURFACE('',#7679,3.025,0.785398163397446);
#6565=CONICAL_SURFACE('',#7688,3.025,0.785398163397446);
#6566=CONICAL_SURFACE('',#7697,3.025,0.785398163397446);
#6567=CONICAL_SURFACE('',#7706,3.025,0.785398163397446);
#6568=CONICAL_SURFACE('',#7716,7.625,0.785398163397448);
#6569=CONICAL_SURFACE('',#7719,0.374999999999999,0.785398163397453);
#6570=CONICAL_SURFACE('',#7721,18.925,0.785398163397464);
#6571=CONICAL_SURFACE('',#7722,0.375,0.78539816339745);
#6572=CONICAL_SURFACE('',#7725,7.625,0.785398163397448);
#6573=CONICAL_SURFACE('',#7728,0.375,0.785398163397449);
#6574=CONICAL_SURFACE('',#7730,18.925,0.785398163397464);
#6575=CONICAL_SURFACE('',#7731,0.375,0.78539816339745);
#6576=CONICAL_SURFACE('',#7734,7.625,0.785398163397448);
#6577=CONICAL_SURFACE('',#7737,0.375,0.78539816339745);
#6578=CONICAL_SURFACE('',#7739,18.925,0.785398163397464);
#6579=CONICAL_SURFACE('',#7740,0.375,0.78539816339745);
#6580=CONICAL_SURFACE('',#7743,7.625,0.785398163397448);
#6581=CONICAL_SURFACE('',#7746,0.375,0.78539816339745);
#6582=CONICAL_SURFACE('',#7748,18.925,0.785398163397464);
#6583=CONICAL_SURFACE('',#7749,0.375,0.78539816339745);
#6584=CONICAL_SURFACE('',#7774,2.075,0.785398163397448);
#6585=CONICAL_SURFACE('',#7790,1.15,0.785398163397448);
#6586=CONICAL_SURFACE('',#7794,1.15,0.785398163397447);
#6587=CONICAL_SURFACE('',#7798,0.45,0.785398163397448);
#6588=CONICAL_SURFACE('',#7801,19.,0.785398163397448);
#6589=CONICAL_SURFACE('',#7804,0.95,0.785398163397447);
#6590=CONICAL_SURFACE('',#7808,7.45,0.785398163397448);
#6591=CONICAL_SURFACE('',#7812,0.95,0.785398163397448);
#6592=CONICAL_SURFACE('',#7815,19.,0.785398163397437);
#6593=CONICAL_SURFACE('',#7818,0.45,0.785398163397448);
#6594=CONICAL_SURFACE('',#7822,1.15,0.785398163397448);
#6595=CONICAL_SURFACE('',#7825,0.1,0.785398163397448);
#6596=CONICAL_SURFACE('',#7827,0.0999999999999999,0.785398163397448);
#6597=CONICAL_SURFACE('',#7829,0.0999999999999999,0.785398163397447);
#6598=CONICAL_SURFACE('',#7875,1.345,0.785398163397448);
#6599=CONICAL_SURFACE('',#7937,5.5,0.785398163397449);
#6600=CONICAL_SURFACE('',#7955,2.075,0.785398163397463);
#6601=CONICAL_SURFACE('',#7962,2.475,0.785398163397446);
#6602=CONICAL_SURFACE('',#7967,2.075,0.785398163397463);
#6603=CONICAL_SURFACE('',#7974,2.475,0.785398163397446);
#6604=CONICAL_SURFACE('',#7979,5.125,0.785398163397448);
#6605=CONICAL_SURFACE('',#7992,2.075,0.785398163397463);
#6606=CONICAL_SURFACE('',#7999,2.475,0.785398163397446);
#6607=CONICAL_SURFACE('',#8003,2.475,0.785398163397446);
#6608=CONICAL_SURFACE('',#8010,2.075,0.785398163397463);
#6609=CONICAL_SURFACE('',#8014,22.625,0.785398163397447);
#6610=CONICAL_SURFACE('',#8016,3.825,0.785398163397447);
#6611=CONICAL_SURFACE('',#8018,22.625,0.785398163397447);
#6612=CONICAL_SURFACE('',#8020,3.825,0.785398163397447);
#6613=CONICAL_SURFACE('',#8022,22.625,0.785398163397455);
#6614=CONICAL_SURFACE('',#8024,3.825,0.785398163397447);
#6615=CONICAL_SURFACE('',#8026,22.625,0.785398163397455);
#6616=CONICAL_SURFACE('',#8028,3.825,0.785398163397447);
#6617=CONICAL_SURFACE('',#8091,3.3933578735598,1.45136740077656);
#6618=CONICAL_SURFACE('',#8126,3.3933578735598,1.45136740077656);
#6619=CONICAL_SURFACE('',#8128,1.825,0.785398163397448);
#6620=CONICAL_SURFACE('',#8134,1.825,0.785398163397448);
#6621=CONICAL_SURFACE('',#8180,2.2,0.785398163397459);
#6622=CONICAL_SURFACE('',#8197,2.2,0.785398163397459);
#6623=CONICAL_SURFACE('',#8208,2.2,0.785398163397459);
#6624=CONICAL_SURFACE('',#8210,3.04401705965705,0.895006169809453);
#6625=CONICAL_SURFACE('',#8217,3.04401705965705,0.675790156985446);
#6626=CONICAL_SURFACE('',#8223,2.2,0.785398163397459);
#6627=CONICAL_SURFACE('',#8224,2.2,0.785398163397459);
#6628=CONICAL_SURFACE('',#8228,19.,0.785398163397459);
#6629=CONICAL_SURFACE('',#8232,2.2,0.785398163397459);
#6630=CONICAL_SURFACE('',#8233,2.2,0.785398163397459);
#6631=CONICAL_SURFACE('',#8234,19.,0.785398163397459);
#6632=CONICAL_SURFACE('',#8235,2.2,0.785398163397459);
#6633=CONICAL_SURFACE('',#8250,2.1,0.785398163397459);
#6634=CONICAL_SURFACE('',#8252,2.1,0.785398163397459);
#6635=CONICAL_SURFACE('',#8265,2.1,0.785398163397459);
#6636=CONICAL_SURFACE('',#8267,2.1,0.785398163397459);
#6637=CONICAL_SURFACE('',#8272,3.04401705965705,0.895006169809455);
#6638=CONICAL_SURFACE('',#8286,19.,0.785398163397459);
#6639=CONICAL_SURFACE('',#8290,19.,0.785398163397459);
#6640=ADVANCED_FACE('',(#761),#6531,.F.);
#6641=ADVANCED_FACE('',(#762,#522),#638,.F.);
#6642=ADVANCED_FACE('',(#763),#380,.F.);
#6643=ADVANCED_FACE('',(#764),#6532,.F.);
#6644=ADVANCED_FACE('',(#765,#523),#639,.F.);
#6645=ADVANCED_FACE('',(#766),#381,.F.);
#6646=ADVANCED_FACE('',(#767),#382,.F.);
#6647=ADVANCED_FACE('',(#768),#6533,.T.);
#6648=ADVANCED_FACE('',(#769,#524,#525,#526,#527,#528),#640,.F.);
#6649=ADVANCED_FACE('',(#770),#383,.T.);
#6650=ADVANCED_FACE('',(#771),#6534,.F.);
#6651=ADVANCED_FACE('',(#772),#384,.F.);
#6652=ADVANCED_FACE('',(#773),#6535,.F.);
#6653=ADVANCED_FACE('',(#774),#385,.F.);
#6654=ADVANCED_FACE('',(#775),#6536,.F.);
#6655=ADVANCED_FACE('',(#776),#386,.F.);
#6656=ADVANCED_FACE('',(#777),#6537,.F.);
#6657=ADVANCED_FACE('',(#778),#387,.F.);
#6658=ADVANCED_FACE('',(#779),#6538,.F.);
#6659=ADVANCED_FACE('',(#780),#388,.F.);
#6660=ADVANCED_FACE('',(#781),#6539,.F.);
#6661=ADVANCED_FACE('',(#782,#529),#641,.T.);
#6662=ADVANCED_FACE('',(#783,#530,#531,#532,#533,#534),#642,.T.);
#6663=ADVANCED_FACE('',(#784),#6540,.F.);
#6664=ADVANCED_FACE('',(#785,#535,#536,#537,#538,#539,#540,#541),#643,.T.);
#6665=ADVANCED_FACE('',(#786),#389,.F.);
#6666=ADVANCED_FACE('',(#787),#6541,.F.);
#6667=ADVANCED_FACE('',(#788),#390,.F.);
#6668=ADVANCED_FACE('',(#789),#6542,.F.);
#6669=ADVANCED_FACE('',(#790),#391,.F.);
#6670=ADVANCED_FACE('',(#791),#6543,.F.);
#6671=ADVANCED_FACE('',(#792),#392,.F.);
#6672=ADVANCED_FACE('',(#793),#6544,.F.);
#6673=ADVANCED_FACE('',(#794),#393,.F.);
#6674=ADVANCED_FACE('',(#795),#279,.F.);
#6675=ADVANCED_FACE('',(#796,#542),#644,.F.);
#6676=ADVANCED_FACE('',(#797),#645,.F.);
#6677=ADVANCED_FACE('',(#798,#543),#646,.F.);
#6678=ADVANCED_FACE('',(#799),#647,.F.);
#6679=ADVANCED_FACE('',(#800),#394,.T.);
#6680=ADVANCED_FACE('',(#801),#280,.T.);
#6681=ADVANCED_FACE('',(#802),#6545,.T.);
#6682=ADVANCED_FACE('',(#803),#281,.T.);
#6683=ADVANCED_FACE('',(#804,#544),#648,.T.);
#6684=ADVANCED_FACE('',(#805),#395,.F.);
#6685=ADVANCED_FACE('',(#806),#396,.F.);
#6686=ADVANCED_FACE('',(#807),#397,.T.);
#6687=ADVANCED_FACE('',(#808,#545),#398,.T.);
#6688=ADVANCED_FACE('',(#809),#399,.T.);
#6689=ADVANCED_FACE('',(#810),#649,.F.);
#6690=ADVANCED_FACE('',(#811),#6546,.F.);
#6691=ADVANCED_FACE('',(#812,#546),#650,.T.);
#6692=ADVANCED_FACE('',(#813),#400,.F.);
#6693=ADVANCED_FACE('',(#814),#282,.F.);
#6694=ADVANCED_FACE('',(#815),#401,.F.);
#6695=ADVANCED_FACE('',(#816),#651,.F.);
#6696=ADVANCED_FACE('',(#817),#402,.T.);
#6697=ADVANCED_FACE('',(#818),#403,.T.);
#6698=ADVANCED_FACE('',(#819),#404,.T.);
#6699=ADVANCED_FACE('',(#820),#405,.T.);
#6700=ADVANCED_FACE('',(#821),#406,.T.);
#6701=ADVANCED_FACE('',(#822),#652,.F.);
#6702=ADVANCED_FACE('',(#823),#407,.T.);
#6703=ADVANCED_FACE('',(#824),#653,.F.);
#6704=ADVANCED_FACE('',(#825,#547),#654,.T.);
#6705=ADVANCED_FACE('',(#826),#408,.F.);
#6706=ADVANCED_FACE('',(#827),#655,.F.);
#6707=ADVANCED_FACE('',(#828),#656,.F.);
#6708=ADVANCED_FACE('',(#829,#548),#657,.T.);
#6709=ADVANCED_FACE('',(#830),#409,.F.);
#6710=ADVANCED_FACE('',(#831),#658,.F.);
#6711=ADVANCED_FACE('',(#832),#659,.F.);
#6712=ADVANCED_FACE('',(#833,#549),#660,.T.);
#6713=ADVANCED_FACE('',(#834),#410,.F.);
#6714=ADVANCED_FACE('',(#835),#411,.T.);
#6715=ADVANCED_FACE('',(#836),#661,.F.);
#6716=ADVANCED_FACE('',(#837),#412,.T.);
#6717=ADVANCED_FACE('',(#838),#662,.F.);
#6718=ADVANCED_FACE('',(#839,#550),#663,.T.);
#6719=ADVANCED_FACE('',(#840),#413,.F.);
#6720=ADVANCED_FACE('',(#841),#414,.F.);
#6721=ADVANCED_FACE('',(#842),#664,.T.);
#6722=ADVANCED_FACE('',(#843),#6547,.F.);
#6723=ADVANCED_FACE('',(#844),#415,.F.);
#6724=ADVANCED_FACE('',(#845),#416,.F.);
#6725=ADVANCED_FACE('',(#846),#417,.T.);
#6726=ADVANCED_FACE('',(#847),#418,.F.);
#6727=ADVANCED_FACE('',(#848),#419,.T.);
#6728=ADVANCED_FACE('',(#849),#665,.F.);
#6729=ADVANCED_FACE('',(#850,#551,#552),#666,.T.);
#6730=ADVANCED_FACE('',(#851),#420,.F.);
#6731=ADVANCED_FACE('',(#852),#6548,.F.);
#6732=ADVANCED_FACE('',(#853),#6549,.F.);
#6733=ADVANCED_FACE('',(#854,#553,#554,#555,#556,#557,#558,#559),#667,.T.);
#6734=ADVANCED_FACE('',(#855),#421,.F.);
#6735=ADVANCED_FACE('',(#856),#6550,.F.);
#6736=ADVANCED_FACE('',(#857),#422,.F.);
#6737=ADVANCED_FACE('',(#858),#6551,.T.);
#6738=ADVANCED_FACE('',(#859,#560),#668,.T.);
#6739=ADVANCED_FACE('',(#860),#423,.T.);
#6740=ADVANCED_FACE('',(#861),#6552,.T.);
#6741=ADVANCED_FACE('',(#862,#561),#669,.T.);
#6742=ADVANCED_FACE('',(#863),#424,.T.);
#6743=ADVANCED_FACE('',(#864),#6553,.T.);
#6744=ADVANCED_FACE('',(#865,#562),#670,.T.);
#6745=ADVANCED_FACE('',(#866),#425,.T.);
#6746=ADVANCED_FACE('',(#867),#6554,.T.);
#6747=ADVANCED_FACE('',(#868,#563),#671,.T.);
#6748=ADVANCED_FACE('',(#869),#426,.T.);
#6749=ADVANCED_FACE('',(#870),#6555,.T.);
#6750=ADVANCED_FACE('',(#871),#427,.T.);
#6751=ADVANCED_FACE('',(#872),#6556,.F.);
#6752=ADVANCED_FACE('',(#873),#428,.F.);
#6753=ADVANCED_FACE('',(#874),#6557,.F.);
#6754=ADVANCED_FACE('',(#875),#429,.F.);
#6755=ADVANCED_FACE('',(#876),#6558,.F.);
#6756=ADVANCED_FACE('',(#877),#430,.F.);
#6757=ADVANCED_FACE('',(#878),#6559,.F.);
#6758=ADVANCED_FACE('',(#879),#431,.F.);
#6759=ADVANCED_FACE('',(#880),#6560,.F.);
#6760=ADVANCED_FACE('',(#881),#432,.F.);
#6761=ADVANCED_FACE('',(#882,#564,#565,#566,#567,#568,#569,#570),#672,.F.);
#6762=ADVANCED_FACE('',(#883,#571),#673,.T.);
#6763=ADVANCED_FACE('',(#884),#283,.T.);
#6764=ADVANCED_FACE('',(#885,#572),#674,.T.);
#6765=ADVANCED_FACE('',(#886),#284,.T.);
#6766=ADVANCED_FACE('',(#887),#6561,.T.);
#6767=ADVANCED_FACE('',(#888),#433,.T.);
#6768=ADVANCED_FACE('',(#889),#675,.T.);
#6769=ADVANCED_FACE('',(#890),#6562,.T.);
#6770=ADVANCED_FACE('',(#891),#676,.F.);
#6771=ADVANCED_FACE('',(#892),#434,.F.);
#6772=ADVANCED_FACE('',(#893),#285,.T.);
#6773=ADVANCED_FACE('',(#894),#435,.T.);
#6774=ADVANCED_FACE('',(#895),#286,.T.);
#6775=ADVANCED_FACE('',(#896),#287,.T.);
#6776=ADVANCED_FACE('',(#897),#6563,.F.);
#6777=ADVANCED_FACE('',(#898),#436,.F.);
#6778=ADVANCED_FACE('',(#899),#288,.T.);
#6779=ADVANCED_FACE('',(#900),#437,.T.);
#6780=ADVANCED_FACE('',(#901,#573),#677,.T.);
#6781=ADVANCED_FACE('',(#902),#289,.T.);
#6782=ADVANCED_FACE('',(#903,#574,#575,#576,#577,#578),#678,.T.);
#6783=ADVANCED_FACE('',(#904,#579),#438,.T.);
#6784=ADVANCED_FACE('',(#905),#290,.F.);
#6785=ADVANCED_FACE('',(#906),#291,.F.);
#6786=ADVANCED_FACE('',(#907,#580),#679,.T.);
#6787=ADVANCED_FACE('',(#908),#292,.T.);
#6788=ADVANCED_FACE('',(#909,#581),#680,.T.);
#6789=ADVANCED_FACE('',(#910),#439,.F.);
#6790=ADVANCED_FACE('',(#911),#681,.F.);
#6791=ADVANCED_FACE('',(#912),#6564,.F.);
#6792=ADVANCED_FACE('',(#913),#440,.F.);
#6793=ADVANCED_FACE('',(#914,#582),#682,.T.);
#6794=ADVANCED_FACE('',(#915),#6565,.F.);
#6795=ADVANCED_FACE('',(#916),#441,.F.);
#6796=ADVANCED_FACE('',(#917,#583),#683,.T.);
#6797=ADVANCED_FACE('',(#918),#6566,.F.);
#6798=ADVANCED_FACE('',(#919),#442,.F.);
#6799=ADVANCED_FACE('',(#920,#584),#684,.T.);
#6800=ADVANCED_FACE('',(#921),#6567,.F.);
#6801=ADVANCED_FACE('',(#922),#443,.F.);
#6802=ADVANCED_FACE('',(#923,#585),#685,.T.);
#6803=ADVANCED_FACE('',(#924),#686,.T.);
#6804=ADVANCED_FACE('',(#925),#6568,.F.);
#6805=ADVANCED_FACE('',(#926),#687,.T.);
#6806=ADVANCED_FACE('',(#927),#6569,.T.);
#6807=ADVANCED_FACE('',(#928),#6570,.T.);
#6808=ADVANCED_FACE('',(#929),#6571,.T.);
#6809=ADVANCED_FACE('',(#930),#688,.T.);
#6810=ADVANCED_FACE('',(#931),#6572,.F.);
#6811=ADVANCED_FACE('',(#932),#689,.T.);
#6812=ADVANCED_FACE('',(#933),#6573,.T.);
#6813=ADVANCED_FACE('',(#934),#6574,.T.);
#6814=ADVANCED_FACE('',(#935),#6575,.T.);
#6815=ADVANCED_FACE('',(#936),#690,.T.);
#6816=ADVANCED_FACE('',(#937),#6576,.F.);
#6817=ADVANCED_FACE('',(#938),#691,.T.);
#6818=ADVANCED_FACE('',(#939),#6577,.T.);
#6819=ADVANCED_FACE('',(#940),#6578,.T.);
#6820=ADVANCED_FACE('',(#941),#6579,.T.);
#6821=ADVANCED_FACE('',(#942),#692,.T.);
#6822=ADVANCED_FACE('',(#943),#6580,.F.);
#6823=ADVANCED_FACE('',(#944),#693,.T.);
#6824=ADVANCED_FACE('',(#945),#6581,.T.);
#6825=ADVANCED_FACE('',(#946),#6582,.T.);
#6826=ADVANCED_FACE('',(#947),#6583,.T.);
#6827=ADVANCED_FACE('',(#948),#444,.T.);
#6828=ADVANCED_FACE('',(#949),#445,.T.);
#6829=ADVANCED_FACE('',(#950),#694,.F.);
#6830=ADVANCED_FACE('',(#951),#446,.F.);
#6831=ADVANCED_FACE('',(#952),#695,.F.);
#6832=ADVANCED_FACE('',(#953),#447,.T.);
#6833=ADVANCED_FACE('',(#954),#448,.T.);
#6834=ADVANCED_FACE('',(#955),#696,.F.);
#6835=ADVANCED_FACE('',(#956),#449,.F.);
#6836=ADVANCED_FACE('',(#957),#697,.F.);
#6837=ADVANCED_FACE('',(#958),#450,.T.);
#6838=ADVANCED_FACE('',(#959),#451,.T.);
#6839=ADVANCED_FACE('',(#960),#452,.T.);
#6840=ADVANCED_FACE('',(#961),#453,.T.);
#6841=ADVANCED_FACE('',(#962),#454,.F.);
#6842=ADVANCED_FACE('',(#963),#698,.F.);
#6843=ADVANCED_FACE('',(#964),#699,.F.);
#6844=ADVANCED_FACE('',(#965),#455,.F.);
#6845=ADVANCED_FACE('',(#966),#700,.F.);
#6846=ADVANCED_FACE('',(#967),#701,.F.);
#6847=ADVANCED_FACE('',(#968),#6584,.F.);
#6848=ADVANCED_FACE('',(#969,#586),#702,.T.);
#6849=ADVANCED_FACE('',(#970),#456,.F.);
#6850=ADVANCED_FACE('',(#971),#703,.T.);
#6851=ADVANCED_FACE('',(#972),#6585,.F.);
#6852=ADVANCED_FACE('',(#973),#704,.T.);
#6853=ADVANCED_FACE('',(#974),#6586,.F.);
#6854=ADVANCED_FACE('',(#975),#705,.T.);
#6855=ADVANCED_FACE('',(#976),#6587,.T.);
#6856=ADVANCED_FACE('',(#977),#6588,.T.);
#6857=ADVANCED_FACE('',(#978),#6589,.T.);
#6858=ADVANCED_FACE('',(#979),#706,.T.);
#6859=ADVANCED_FACE('',(#980),#6590,.T.);
#6860=ADVANCED_FACE('',(#981),#707,.T.);
#6861=ADVANCED_FACE('',(#982),#6591,.T.);
#6862=ADVANCED_FACE('',(#983),#6592,.T.);
#6863=ADVANCED_FACE('',(#984),#6593,.T.);
#6864=ADVANCED_FACE('',(#985),#708,.T.);
#6865=ADVANCED_FACE('',(#986),#6594,.F.);
#6866=ADVANCED_FACE('',(#987),#6595,.T.);
#6867=ADVANCED_FACE('',(#988),#6596,.T.);
#6868=ADVANCED_FACE('',(#989),#6597,.T.);
#6869=ADVANCED_FACE('',(#990),#457,.T.);
#6870=ADVANCED_FACE('',(#991),#458,.T.);
#6871=ADVANCED_FACE('',(#992),#709,.T.);
#6872=ADVANCED_FACE('',(#993),#459,.T.);
#6873=ADVANCED_FACE('',(#994),#710,.T.);
#6874=ADVANCED_FACE('',(#995),#460,.T.);
#6875=ADVANCED_FACE('',(#996),#461,.T.);
#6876=ADVANCED_FACE('',(#997),#462,.T.);
#6877=ADVANCED_FACE('',(#998),#711,.F.);
#6878=ADVANCED_FACE('',(#999),#712,.T.);
#6879=ADVANCED_FACE('',(#1000),#463,.T.);
#6880=ADVANCED_FACE('',(#1001),#464,.T.);
#6881=ADVANCED_FACE('',(#1002),#713,.F.);
#6882=ADVANCED_FACE('',(#1003),#465,.T.);
#6883=ADVANCED_FACE('',(#1004),#714,.F.);
#6884=ADVANCED_FACE('',(#1005),#466,.F.);
#6885=ADVANCED_FACE('',(#1006),#467,.F.);
#6886=ADVANCED_FACE('',(#1007),#468,.F.);
#6887=ADVANCED_FACE('',(#1008),#469,.T.);
#6888=ADVANCED_FACE('',(#1009,#587),#715,.T.);
#6889=ADVANCED_FACE('',(#1010),#716,.F.);
#6890=ADVANCED_FACE('',(#1011,#588),#717,.F.);
#6891=ADVANCED_FACE('',(#1012),#293,.T.);
#6892=ADVANCED_FACE('',(#1013,#589),#718,.F.);
#6893=ADVANCED_FACE('',(#1014),#470,.T.);
#6894=ADVANCED_FACE('',(#1015),#294,.T.);
#6895=ADVANCED_FACE('',(#1016),#471,.T.);
#6896=ADVANCED_FACE('',(#1017,#590),#719,.T.);
#6897=ADVANCED_FACE('',(#1018),#6598,.T.);
#6898=ADVANCED_FACE('',(#1019),#472,.T.);
#6899=ADVANCED_FACE('',(#1020),#720,.F.);
#6900=ADVANCED_FACE('',(#1021),#473,.F.);
#6901=ADVANCED_FACE('',(#1022,#591),#721,.T.);
#6902=ADVANCED_FACE('',(#1023),#722,.F.);
#6903=ADVANCED_FACE('',(#1024),#723,.F.);
#6904=ADVANCED_FACE('',(#1025),#724,.F.);
#6905=ADVANCED_FACE('',(#1026),#725,.F.);
#6906=ADVANCED_FACE('',(#1027),#726,.F.);
#6907=ADVANCED_FACE('',(#1028),#727,.F.);
#6908=ADVANCED_FACE('',(#1029),#728,.F.);
#6909=ADVANCED_FACE('',(#1030,#592),#729,.F.);
#6910=ADVANCED_FACE('',(#1031),#40,.T.);
#6911=ADVANCED_FACE('',(#1032),#730,.T.);
#6912=ADVANCED_FACE('',(#1033),#295,.T.);
#6913=ADVANCED_FACE('',(#1034),#474,.T.);
#6914=ADVANCED_FACE('',(#1035),#731,.F.);
#6915=ADVANCED_FACE('',(#1036,#593),#732,.T.);
#6916=ADVANCED_FACE('',(#1037),#475,.F.);
#6917=ADVANCED_FACE('',(#1038,#594),#476,.F.);
#6918=ADVANCED_FACE('',(#1039),#733,.T.);
#6919=ADVANCED_FACE('',(#1040),#477,.T.);
#6920=ADVANCED_FACE('',(#1041,#595),#734,.T.);
#6921=ADVANCED_FACE('',(#1042),#478,.T.);
#6922=ADVANCED_FACE('',(#1043),#24,.T.);
#6923=ADVANCED_FACE('',(#1044,#596),#735,.T.);
#6924=ADVANCED_FACE('',(#1045),#479,.T.);
#6925=ADVANCED_FACE('',(#1046,#597),#736,.T.);
#6926=ADVANCED_FACE('',(#1047),#480,.T.);
#6927=ADVANCED_FACE('',(#1048),#23,.F.);
#6928=ADVANCED_FACE('',(#1049),#481,.T.);
#6929=ADVANCED_FACE('',(#1050,#598),#737,.T.);
#6930=ADVANCED_FACE('',(#1051),#6599,.F.);
#6931=ADVANCED_FACE('',(#1052),#482,.F.);
#6932=ADVANCED_FACE('',(#1053,#599,#600,#601,#602,#603),#738,.T.);
#6933=ADVANCED_FACE('',(#1054),#6600,.F.);
#6934=ADVANCED_FACE('',(#1055,#604),#739,.T.);
#6935=ADVANCED_FACE('',(#1056),#483,.F.);
#6936=ADVANCED_FACE('',(#1057),#6601,.T.);
#6937=ADVANCED_FACE('',(#1058),#484,.T.);
#6938=ADVANCED_FACE('',(#1059),#6602,.F.);
#6939=ADVANCED_FACE('',(#1060,#605),#740,.T.);
#6940=ADVANCED_FACE('',(#1061),#485,.F.);
#6941=ADVANCED_FACE('',(#1062),#6603,.T.);
#6942=ADVANCED_FACE('',(#1063),#486,.T.);
#6943=ADVANCED_FACE('',(#1064),#6604,.F.);
#6944=ADVANCED_FACE('',(#1065,#606,#607,#608,#609,#610),#741,.T.);
#6945=ADVANCED_FACE('',(#1066),#6605,.F.);
#6946=ADVANCED_FACE('',(#1067,#611),#742,.T.);
#6947=ADVANCED_FACE('',(#1068),#487,.F.);
#6948=ADVANCED_FACE('',(#1069),#6606,.T.);
#6949=ADVANCED_FACE('',(#1070),#488,.T.);
#6950=ADVANCED_FACE('',(#1071),#6607,.T.);
#6951=ADVANCED_FACE('',(#1072,#612),#743,.T.);
#6952=ADVANCED_FACE('',(#1073),#489,.T.);
#6953=ADVANCED_FACE('',(#1074),#6608,.F.);
#6954=ADVANCED_FACE('',(#1075),#490,.F.);
#6955=ADVANCED_FACE('',(#1076),#6609,.F.);
#6956=ADVANCED_FACE('',(#1077),#6610,.T.);
#6957=ADVANCED_FACE('',(#1078),#6611,.F.);
#6958=ADVANCED_FACE('',(#1079),#6612,.T.);
#6959=ADVANCED_FACE('',(#1080),#6613,.F.);
#6960=ADVANCED_FACE('',(#1081),#6614,.T.);
#6961=ADVANCED_FACE('',(#1082),#6615,.F.);
#6962=ADVANCED_FACE('',(#1083),#6616,.T.);
#6963=ADVANCED_FACE('',(#1084),#491,.T.);
#6964=ADVANCED_FACE('',(#1085),#492,.F.);
#6965=ADVANCED_FACE('',(#1086),#493,.T.);
#6966=ADVANCED_FACE('',(#1087),#494,.F.);
#6967=ADVANCED_FACE('',(#1088),#495,.F.);
#6968=ADVANCED_FACE('',(#1089),#496,.F.);
#6969=ADVANCED_FACE('',(#1090),#497,.T.);
#6970=ADVANCED_FACE('',(#1091),#498,.T.);
#6971=ADVANCED_FACE('',(#1092),#41,.T.);
#6972=ADVANCED_FACE('',(#1093),#744,.F.);
#6973=ADVANCED_FACE('',(#1094),#745,.T.);
#6974=ADVANCED_FACE('',(#1095),#42,.F.);
#6975=ADVANCED_FACE('',(#1096),#43,.F.);
#6976=ADVANCED_FACE('',(#1097),#25,.T.);
#6977=ADVANCED_FACE('',(#1098),#44,.F.);
#6978=ADVANCED_FACE('',(#1099),#26,.T.);
#6979=ADVANCED_FACE('',(#1100),#45,.F.);
#6980=ADVANCED_FACE('',(#1101),#27,.T.);
#6981=ADVANCED_FACE('',(#1102),#46,.F.);
#6982=ADVANCED_FACE('',(#1103),#28,.T.);
#6983=ADVANCED_FACE('',(#1104),#47,.F.);
#6984=ADVANCED_FACE('',(#1105),#29,.T.);
#6985=ADVANCED_FACE('',(#1106),#30,.T.);
#6986=ADVANCED_FACE('',(#1107),#499,.T.);
#6987=ADVANCED_FACE('',(#1108),#746,.T.);
#6988=ADVANCED_FACE('',(#1109),#500,.T.);
#6989=ADVANCED_FACE('',(#1110),#747,.T.);
#6990=ADVANCED_FACE('',(#1111),#501,.T.);
#6991=ADVANCED_FACE('',(#1112),#748,.T.);
#6992=ADVANCED_FACE('',(#1113),#6617,.T.);
#6993=ADVANCED_FACE('',(#1114),#48,.F.);
#6994=ADVANCED_FACE('',(#1115),#49,.F.);
#6995=ADVANCED_FACE('',(#1116),#31,.T.);
#6996=ADVANCED_FACE('',(#1117),#50,.F.);
#6997=ADVANCED_FACE('',(#1118),#32,.T.);
#6998=ADVANCED_FACE('',(#1119),#51,.F.);
#6999=ADVANCED_FACE('',(#1120),#33,.T.);
#7000=ADVANCED_FACE('',(#1121),#52,.F.);
#7001=ADVANCED_FACE('',(#1122),#34,.T.);
#7002=ADVANCED_FACE('',(#1123),#53,.F.);
#7003=ADVANCED_FACE('',(#1124),#35,.T.);
#7004=ADVANCED_FACE('',(#1125),#36,.T.);
#7005=ADVANCED_FACE('',(#1126),#749,.T.);
#7006=ADVANCED_FACE('',(#1127),#502,.T.);
#7007=ADVANCED_FACE('',(#1128),#750,.T.);
#7008=ADVANCED_FACE('',(#1129),#6618,.T.);
#7009=ADVANCED_FACE('',(#1130),#6619,.F.);
#7010=ADVANCED_FACE('',(#1131),#503,.F.);
#7011=ADVANCED_FACE('',(#1132,#613),#751,.F.);
#7012=ADVANCED_FACE('',(#1133),#6620,.F.);
#7013=ADVANCED_FACE('',(#1134,#614),#752,.T.);
#7014=ADVANCED_FACE('',(#1135),#504,.T.);
#7015=ADVANCED_FACE('',(#1136),#753,.T.);
#7016=ADVANCED_FACE('',(#1137),#505,.T.);
#7017=ADVANCED_FACE('',(#1138),#506,.F.);
#7018=ADVANCED_FACE('',(#1139),#6621,.F.);
#7019=ADVANCED_FACE('',(#1140,#615,#616,#617,#618,#619),#754,.T.);
#7020=ADVANCED_FACE('',(#1141),#507,.F.);
#7021=ADVANCED_FACE('',(#1142),#6622,.F.);
#7022=ADVANCED_FACE('',(#1143,#620,#621,#622,#623,#624),#755,.F.);
#7023=ADVANCED_FACE('',(#1144),#508,.F.);
#7024=ADVANCED_FACE('',(#1145),#6623,.F.);
#7025=ADVANCED_FACE('',(#1146),#509,.F.);
#7026=ADVANCED_FACE('',(#1147),#6624,.F.);
#7027=ADVANCED_FACE('',(#1148),#510,.F.);
#7028=ADVANCED_FACE('',(#1149),#6625,.F.);
#7029=ADVANCED_FACE('',(#1150),#37,.F.);
#7030=ADVANCED_FACE('',(#1151),#6626,.F.);
#7031=ADVANCED_FACE('',(#1152),#6627,.F.);
#7032=ADVANCED_FACE('',(#1153),#511,.F.);
#7033=ADVANCED_FACE('',(#1154),#6628,.T.);
#7034=ADVANCED_FACE('',(#1155),#512,.T.);
#7035=ADVANCED_FACE('',(#1156),#6629,.F.);
#7036=ADVANCED_FACE('',(#1157),#6630,.F.);
#7037=ADVANCED_FACE('',(#1158),#6631,.T.);
#7038=ADVANCED_FACE('',(#1159),#6632,.F.);
#7039=ADVANCED_FACE('',(#1160),#38,.T.);
#7040=ADVANCED_FACE('',(#1161),#296,.T.);
#7041=ADVANCED_FACE('',(#1162),#297,.F.);
#7042=ADVANCED_FACE('',(#1163),#513,.F.);
#7043=ADVANCED_FACE('',(#1164),#6633,.F.);
#7044=ADVANCED_FACE('',(#1165),#6634,.F.);
#7045=ADVANCED_FACE('',(#1166),#514,.F.);
#7046=ADVANCED_FACE('',(#1167),#515,.F.);
#7047=ADVANCED_FACE('',(#1168),#516,.F.);
#7048=ADVANCED_FACE('',(#1169),#6635,.F.);
#7049=ADVANCED_FACE('',(#1170),#6636,.F.);
#7050=ADVANCED_FACE('',(#1171,#625),#756,.T.);
#7051=ADVANCED_FACE('',(#1172),#6637,.F.);
#7052=ADVANCED_FACE('',(#1173,#626,#627,#628,#629,#630),#757,.T.);
#7053=ADVANCED_FACE('',(#1174),#298,.F.);
#7054=ADVANCED_FACE('',(#1175,#631,#632,#633,#634,#635),#758,.F.);
#7055=ADVANCED_FACE('',(#1176),#517,.T.);
#7056=ADVANCED_FACE('',(#1177),#6638,.T.);
#7057=ADVANCED_FACE('',(#1178),#518,.T.);
#7058=ADVANCED_FACE('',(#1179),#6639,.T.);
#7059=ADVANCED_FACE('',(#1180),#39,.T.);
#7060=ADVANCED_FACE('',(#1181),#519,.F.);
#7061=ADVANCED_FACE('',(#1182),#299,.F.);
#7062=ADVANCED_FACE('',(#1183),#520,.F.);
#7063=ADVANCED_FACE('',(#1184),#521,.T.);
#7064=ADVANCED_FACE('',(#1185,#636),#759,.T.);
#7065=ADVANCED_FACE('',(#1186,#637),#760,.T.);
#7066=CLOSED_SHELL('',(#6640,#6641,#6642,#6643,#6644,#6645,#6646,#6647,
#6648,#6649,#6650,#6651,#6652,#6653,#6654,#6655,#6656,#6657,#6658,#6659,
#6660,#6661,#6662));
#7067=CLOSED_SHELL('',(#6663,#6664,#6665,#6666,#6667,#6668,#6669,#6670,
#6671,#6672,#6673,#6674,#6675,#6676,#6677,#6678,#6679,#6680,#6681,#6682,
#6683,#6684,#6685,#6686,#6687,#6688,#6689,#6690,#6691,#6692,#6693,#6694,
#6695,#6696,#6697,#6698,#6699,#6700,#6701,#6702,#6703,#6704,#6705,#6706,
#6707,#6708,#6709,#6710,#6711,#6712,#6713,#6714,#6715,#6716,#6717,#6718,
#6719,#6720,#6721,#6722,#6723,#6724,#6725,#6726,#6727,#6728,#6729,#6730,
#6731));
#7068=CLOSED_SHELL('',(#6732,#6733,#6734,#6735,#6736,#6737,#6738,#6739,
#6740,#6741,#6742,#6743,#6744,#6745,#6746,#6747,#6748,#6749,#6750,#6751,
#6752,#6753,#6754,#6755,#6756,#6757,#6758,#6759,#6760,#6761));
#7069=CLOSED_SHELL('',(#6762,#6763,#6764,#6765));
#7070=CLOSED_SHELL('',(#6766,#6767,#6768,#6769,#6770));
#7071=CLOSED_SHELL('',(#6771,#6772,#6773,#6774));
#7072=CLOSED_SHELL('',(#6775,#6776,#6777,#6778,#6779,#6780,#6781,#6782,
#6783,#6784,#6785,#6786,#6787,#6788,#6789,#6790,#6791,#6792,#6793,#6794,
#6795,#6796,#6797,#6798,#6799,#6800,#6801,#6802,#6803,#6804,#6805,#6806,
#6807,#6808,#6809,#6810,#6811,#6812,#6813,#6814,#6815,#6816,#6817,#6818,
#6819,#6820,#6821,#6822,#6823,#6824,#6825,#6826,#6827,#6828,#6829,#6830,
#6831,#6832,#6833,#6834,#6835,#6836,#6837,#6838,#6839,#6840,#6841,#6842,
#6843,#6844,#6845,#6846));
#7073=CLOSED_SHELL('',(#6847,#6848,#6849,#6850,#6851,#6852,#6853,#6854,
#6855,#6856,#6857,#6858,#6859,#6860,#6861,#6862,#6863,#6864,#6865,#6866,
#6867,#6868,#6869,#6870,#6871,#6872,#6873,#6874,#6875,#6876,#6877,#6878,
#6879,#6880,#6881,#6882,#6883,#6884,#6885,#6886,#6887,#6888,#6889,#6890));
#7074=CLOSED_SHELL('',(#6891,#6892,#6893,#6894,#6895,#6896,#6897,#6898,
#6899,#6900,#6901,#6902,#6903,#6904,#6905,#6906,#6907,#6908,#6909));
#7075=CLOSED_SHELL('',(#6910,#6911,#6912,#6913,#6914,#6915));
#7076=CLOSED_SHELL('',(#6916,#6917,#6918,#6919,#6920,#6921,#6922,#6923,
#6924,#6925,#6926,#6927,#6928,#6929));
#7077=CLOSED_SHELL('',(#6930,#6931,#6932,#6933,#6934,#6935,#6936,#6937,
#6938,#6939,#6940,#6941,#6942,#6943,#6944,#6945,#6946,#6947,#6948,#6949,
#6950,#6951,#6952,#6953,#6954,#6955,#6956,#6957,#6958,#6959,#6960,#6961,
#6962,#6963,#6964,#6965,#6966,#6967,#6968,#6969,#6970));
#7078=CLOSED_SHELL('',(#6971,#6972,#6973));
#7079=CLOSED_SHELL('',(#6974,#6975,#6976,#6977,#6978,#6979,#6980,#6981,
#6982,#6983,#6984,#6985,#6986,#6987,#6988,#6989,#6990,#6991,#6992,#6993,
#6994,#6995,#6996,#6997,#6998,#6999,#7000,#7001,#7002,#7003,#7004,#7005,
#7006,#7007,#7008,#7009,#7010,#7011,#7012,#7013,#7014,#7015,#7016));
#7080=CLOSED_SHELL('',(#7017,#7018,#7019,#7020,#7021,#7022,#7023,#7024,
#7025,#7026,#7027,#7028,#7029,#7030,#7031,#7032,#7033,#7034,#7035,#7036,
#7037,#7038,#7039,#7040,#7041));
#7081=CLOSED_SHELL('',(#7042,#7043,#7044,#7045,#7046,#7047,#7048,#7049,
#7050,#7051,#7052,#7053,#7054,#7055,#7056,#7057,#7058,#7059,#7060,#7061));
#7082=CLOSED_SHELL('',(#7062,#7063,#7064,#7065));
#7083=DERIVED_UNIT_ELEMENT(#7117,1.);
#7084=DERIVED_UNIT_ELEMENT(#16338,-3.);
#7085=DERIVED_UNIT_ELEMENT(#7117,1.);
#7086=DERIVED_UNIT_ELEMENT(#16338,-3.);
#7087=DERIVED_UNIT_ELEMENT(#7117,1.);
#7088=DERIVED_UNIT_ELEMENT(#16338,-3.);
#7089=DERIVED_UNIT_ELEMENT(#7117,1.);
#7090=DERIVED_UNIT_ELEMENT(#16338,-3.);
#7091=DERIVED_UNIT_ELEMENT(#7117,1.);
#7092=DERIVED_UNIT_ELEMENT(#16338,-3.);
#7093=DERIVED_UNIT_ELEMENT(#7117,1.);
#7094=DERIVED_UNIT_ELEMENT(#16338,-3.);
#7095=DERIVED_UNIT_ELEMENT(#7117,1.);
#7096=DERIVED_UNIT_ELEMENT(#16338,-3.);
#7097=DERIVED_UNIT_ELEMENT(#7117,1.);
#7098=DERIVED_UNIT_ELEMENT(#16338,-3.);
#7099=DERIVED_UNIT_ELEMENT(#7117,1.);
#7100=DERIVED_UNIT_ELEMENT(#16338,-3.);
#7101=DERIVED_UNIT_ELEMENT(#7117,1.);
#7102=DERIVED_UNIT_ELEMENT(#16338,-3.);
#7103=DERIVED_UNIT_ELEMENT(#7117,1.);
#7104=DERIVED_UNIT_ELEMENT(#16338,-3.);
#7105=DERIVED_UNIT_ELEMENT(#7117,1.);
#7106=DERIVED_UNIT_ELEMENT(#16338,-3.);
#7107=DERIVED_UNIT_ELEMENT(#7117,1.);
#7108=DERIVED_UNIT_ELEMENT(#16338,-3.);
#7109=DERIVED_UNIT_ELEMENT(#7117,1.);
#7110=DERIVED_UNIT_ELEMENT(#16338,-3.);
#7111=DERIVED_UNIT_ELEMENT(#7117,1.);
#7112=DERIVED_UNIT_ELEMENT(#16338,-3.);
#7113=DERIVED_UNIT_ELEMENT(#7117,1.);
#7114=DERIVED_UNIT_ELEMENT(#16338,-3.);
#7115=DERIVED_UNIT_ELEMENT(#7117,1.);
#7116=DERIVED_UNIT_ELEMENT(#16338,-3.);
#7117=(
MASS_UNIT()
NAMED_UNIT(*)
SI_UNIT(.KILO.,.GRAM.)
);
#7118=DERIVED_UNIT((#7083,#7084));
#7119=DERIVED_UNIT((#7085,#7086));
#7120=DERIVED_UNIT((#7087,#7088));
#7121=DERIVED_UNIT((#7089,#7090));
#7122=DERIVED_UNIT((#7091,#7092));
#7123=DERIVED_UNIT((#7093,#7094));
#7124=DERIVED_UNIT((#7095,#7096));
#7125=DERIVED_UNIT((#7097,#7098));
#7126=DERIVED_UNIT((#7099,#7100));
#7127=DERIVED_UNIT((#7101,#7102));
#7128=DERIVED_UNIT((#7103,#7104));
#7129=DERIVED_UNIT((#7105,#7106));
#7130=DERIVED_UNIT((#7107,#7108));
#7131=DERIVED_UNIT((#7109,#7110));
#7132=DERIVED_UNIT((#7111,#7112));
#7133=DERIVED_UNIT((#7113,#7114));
#7134=DERIVED_UNIT((#7115,#7116));
#7135=MEASURE_REPRESENTATION_ITEM('density measure',
POSITIVE_RATIO_MEASURE(1000.),#7118);
#7136=MEASURE_REPRESENTATION_ITEM('density measure',
POSITIVE_RATIO_MEASURE(1000.),#7119);
#7137=MEASURE_REPRESENTATION_ITEM('density measure',
POSITIVE_RATIO_MEASURE(1000.),#7120);
#7138=MEASURE_REPRESENTATION_ITEM('density measure',
POSITIVE_RATIO_MEASURE(1000.),#7121);
#7139=MEASURE_REPRESENTATION_ITEM('density measure',
POSITIVE_RATIO_MEASURE(1000.),#7122);
#7140=MEASURE_REPRESENTATION_ITEM('density measure',
POSITIVE_RATIO_MEASURE(1000.),#7123);
#7141=MEASURE_REPRESENTATION_ITEM('density measure',
POSITIVE_RATIO_MEASURE(1000.),#7124);
#7142=MEASURE_REPRESENTATION_ITEM('density measure',
POSITIVE_RATIO_MEASURE(1000.),#7125);
#7143=MEASURE_REPRESENTATION_ITEM('density measure',
POSITIVE_RATIO_MEASURE(1000.),#7126);
#7144=MEASURE_REPRESENTATION_ITEM('density measure',
POSITIVE_RATIO_MEASURE(1000.),#7127);
#7145=MEASURE_REPRESENTATION_ITEM('density measure',
POSITIVE_RATIO_MEASURE(8470.),#7128);
#7146=MEASURE_REPRESENTATION_ITEM('density measure',
POSITIVE_RATIO_MEASURE(1000.),#7129);
#7147=MEASURE_REPRESENTATION_ITEM('density measure',
POSITIVE_RATIO_MEASURE(1000.),#7130);
#7148=MEASURE_REPRESENTATION_ITEM('density measure',
POSITIVE_RATIO_MEASURE(1000.),#7131);
#7149=MEASURE_REPRESENTATION_ITEM('density measure',
POSITIVE_RATIO_MEASURE(7850.),#7132);
#7150=MEASURE_REPRESENTATION_ITEM('density measure',
POSITIVE_RATIO_MEASURE(7850.),#7133);
#7151=MEASURE_REPRESENTATION_ITEM('density measure',
POSITIVE_RATIO_MEASURE(7850.),#7134);
#7152=PROPERTY_DEFINITION_REPRESENTATION(#7237,#7186);
#7153=PROPERTY_DEFINITION_REPRESENTATION(#7238,#7187);
#7154=PROPERTY_DEFINITION_REPRESENTATION(#7239,#7188);
#7155=PROPERTY_DEFINITION_REPRESENTATION(#7240,#7189);
#7156=PROPERTY_DEFINITION_REPRESENTATION(#7241,#7190);
#7157=PROPERTY_DEFINITION_REPRESENTATION(#7242,#7191);
#7158=PROPERTY_DEFINITION_REPRESENTATION(#7243,#7192);
#7159=PROPERTY_DEFINITION_REPRESENTATION(#7244,#7193);
#7160=PROPERTY_DEFINITION_REPRESENTATION(#7245,#7194);
#7161=PROPERTY_DEFINITION_REPRESENTATION(#7246,#7195);
#7162=PROPERTY_DEFINITION_REPRESENTATION(#7247,#7196);
#7163=PROPERTY_DEFINITION_REPRESENTATION(#7248,#7197);
#7164=PROPERTY_DEFINITION_REPRESENTATION(#7249,#7198);
#7165=PROPERTY_DEFINITION_REPRESENTATION(#7250,#7199);
#7166=PROPERTY_DEFINITION_REPRESENTATION(#7251,#7200);
#7167=PROPERTY_DEFINITION_REPRESENTATION(#7252,#7201);
#7168=PROPERTY_DEFINITION_REPRESENTATION(#7253,#7202);
#7169=PROPERTY_DEFINITION_REPRESENTATION(#7254,#7203);
#7170=PROPERTY_DEFINITION_REPRESENTATION(#7255,#7204);
#7171=PROPERTY_DEFINITION_REPRESENTATION(#7256,#7205);
#7172=PROPERTY_DEFINITION_REPRESENTATION(#7257,#7206);
#7173=PROPERTY_DEFINITION_REPRESENTATION(#7258,#7207);
#7174=PROPERTY_DEFINITION_REPRESENTATION(#7259,#7208);
#7175=PROPERTY_DEFINITION_REPRESENTATION(#7260,#7209);
#7176=PROPERTY_DEFINITION_REPRESENTATION(#7261,#7210);
#7177=PROPERTY_DEFINITION_REPRESENTATION(#7262,#7211);
#7178=PROPERTY_DEFINITION_REPRESENTATION(#7263,#7212);
#7179=PROPERTY_DEFINITION_REPRESENTATION(#7264,#7213);
#7180=PROPERTY_DEFINITION_REPRESENTATION(#7265,#7214);
#7181=PROPERTY_DEFINITION_REPRESENTATION(#7266,#7215);
#7182=PROPERTY_DEFINITION_REPRESENTATION(#7267,#7216);
#7183=PROPERTY_DEFINITION_REPRESENTATION(#7268,#7217);
#7184=PROPERTY_DEFINITION_REPRESENTATION(#7269,#7218);
#7185=PROPERTY_DEFINITION_REPRESENTATION(#7270,#7219);
#7186=REPRESENTATION('material name',(#7220),#16314);
#7187=REPRESENTATION('density',(#7135),#16314);
#7188=REPRESENTATION('material name',(#7221),#16316);
#7189=REPRESENTATION('density',(#7136),#16316);
#7190=REPRESENTATION('material name',(#7222),#16317);
#7191=REPRESENTATION('density',(#7137),#16317);
#7192=REPRESENTATION('material name',(#7223),#16318);
#7193=REPRESENTATION('density',(#7138),#16318);
#7194=REPRESENTATION('material name',(#7224),#16319);
#7195=REPRESENTATION('density',(#7139),#16319);
#7196=REPRESENTATION('material name',(#7225),#16320);
#7197=REPRESENTATION('density',(#7140),#16320);
#7198=REPRESENTATION('material name',(#7226),#16322);
#7199=REPRESENTATION('density',(#7141),#16322);
#7200=REPRESENTATION('material name',(#7227),#16324);
#7201=REPRESENTATION('density',(#7142),#16324);
#7202=REPRESENTATION('material name',(#7228),#16325);
#7203=REPRESENTATION('density',(#7143),#16325);
#7204=REPRESENTATION('material name',(#7229),#16326);
#7205=REPRESENTATION('density',(#7144),#16326);
#7206=REPRESENTATION('material name',(#7230),#16327);
#7207=REPRESENTATION('density',(#7145),#16327);
#7208=REPRESENTATION('material name',(#7231),#16329);
#7209=REPRESENTATION('density',(#7146),#16329);
#7210=REPRESENTATION('material name',(#7232),#16330);
#7211=REPRESENTATION('density',(#7147),#16330);
#7212=REPRESENTATION('material name',(#7233),#16332);
#7213=REPRESENTATION('density',(#7148),#16332);
#7214=REPRESENTATION('material name',(#7234),#16333);
#7215=REPRESENTATION('density',(#7149),#16333);
#7216=REPRESENTATION('material name',(#7235),#16334);
#7217=REPRESENTATION('density',(#7150),#16334);
#7218=REPRESENTATION('material name',(#7236),#16335);
#7219=REPRESENTATION('density',(#7151),#16335);
#7220=DESCRIPTIVE_REPRESENTATION_ITEM('Generic','Generic');
#7221=DESCRIPTIVE_REPRESENTATION_ITEM('Generic','Generic');
#7222=DESCRIPTIVE_REPRESENTATION_ITEM('Generic','Generic');
#7223=DESCRIPTIVE_REPRESENTATION_ITEM('Generic','Generic');
#7224=DESCRIPTIVE_REPRESENTATION_ITEM('Generic','Generic');
#7225=DESCRIPTIVE_REPRESENTATION_ITEM('Generic','Generic');
#7226=DESCRIPTIVE_REPRESENTATION_ITEM('Generic','Generic');
#7227=DESCRIPTIVE_REPRESENTATION_ITEM('Generic','Generic');
#7228=DESCRIPTIVE_REPRESENTATION_ITEM('Generic','Generic');
#7229=DESCRIPTIVE_REPRESENTATION_ITEM('Generic','Generic');
#7230=DESCRIPTIVE_REPRESENTATION_ITEM('Brass, Soft Yellow',
'Brass, Soft Yellow');
#7231=DESCRIPTIVE_REPRESENTATION_ITEM('Generic','Generic');
#7232=DESCRIPTIVE_REPRESENTATION_ITEM('Generic','Generic');
#7233=DESCRIPTIVE_REPRESENTATION_ITEM('Generic','Generic');
#7234=DESCRIPTIVE_REPRESENTATION_ITEM('Steel','Steel');
#7235=DESCRIPTIVE_REPRESENTATION_ITEM('Steel','Steel');
#7236=DESCRIPTIVE_REPRESENTATION_ITEM('Steel','Steel');
#7237=PROPERTY_DEFINITION('material property','material name',#16465);
#7238=PROPERTY_DEFINITION('material property','density of part',#16465);
#7239=PROPERTY_DEFINITION('material property','material name',#16467);
#7240=PROPERTY_DEFINITION('material property','density of part',#16467);
#7241=PROPERTY_DEFINITION('material property','material name',#16468);
#7242=PROPERTY_DEFINITION('material property','density of part',#16468);
#7243=PROPERTY_DEFINITION('material property','material name',#16469);
#7244=PROPERTY_DEFINITION('material property','density of part',#16469);
#7245=PROPERTY_DEFINITION('material property','material name',#16470);
#7246=PROPERTY_DEFINITION('material property','density of part',#16470);
#7247=PROPERTY_DEFINITION('material property','material name',#16471);
#7248=PROPERTY_DEFINITION('material property','density of part',#16471);
#7249=PROPERTY_DEFINITION('material property','material name',#16473);
#7250=PROPERTY_DEFINITION('material property','density of part',#16473);
#7251=PROPERTY_DEFINITION('material property','material name',#16475);
#7252=PROPERTY_DEFINITION('material property','density of part',#16475);
#7253=PROPERTY_DEFINITION('material property','material name',#16476);
#7254=PROPERTY_DEFINITION('material property','density of part',#16476);
#7255=PROPERTY_DEFINITION('material property','material name',#16477);
#7256=PROPERTY_DEFINITION('material property','density of part',#16477);
#7257=PROPERTY_DEFINITION('material property','material name',#16478);
#7258=PROPERTY_DEFINITION('material property','density of part',#16478);
#7259=PROPERTY_DEFINITION('material property','material name',#16480);
#7260=PROPERTY_DEFINITION('material property','density of part',#16480);
#7261=PROPERTY_DEFINITION('material property','material name',#16481);
#7262=PROPERTY_DEFINITION('material property','density of part',#16481);
#7263=PROPERTY_DEFINITION('material property','material name',#16483);
#7264=PROPERTY_DEFINITION('material property','density of part',#16483);
#7265=PROPERTY_DEFINITION('material property','material name',#16484);
#7266=PROPERTY_DEFINITION('material property','density of part',#16484);
#7267=PROPERTY_DEFINITION('material property','material name',#16485);
#7268=PROPERTY_DEFINITION('material property','density of part',#16485);
#7269=PROPERTY_DEFINITION('material property','material name',#16486);
#7270=PROPERTY_DEFINITION('material property','density of part',#16486);
#7271=AXIS2_PLACEMENT_3D('',#10789,#8319,#8320);
#7272=AXIS2_PLACEMENT_3D('',#10790,#8321,#8322);
#7273=AXIS2_PLACEMENT_3D('',#10791,#8323,#8324);
#7274=AXIS2_PLACEMENT_3D('',#10792,#8325,#8326);
#7275=AXIS2_PLACEMENT_3D('',#10794,#8327,#8328);
#7276=AXIS2_PLACEMENT_3D('',#10797,#8330,#8331);
#7277=AXIS2_PLACEMENT_3D('',#10798,#8332,#8333);
#7278=AXIS2_PLACEMENT_3D('',#10800,#8334,#8335);
#7279=AXIS2_PLACEMENT_3D('',#10801,#8336,#8337);
#7280=AXIS2_PLACEMENT_3D('',#10804,#8338,#8339);
#7281=AXIS2_PLACEMENT_3D('',#10805,#8340,#8341);
#7282=AXIS2_PLACEMENT_3D('',#10807,#8343,#8344);
#7283=AXIS2_PLACEMENT_3D('',#10809,#8345,#8346);
#7284=AXIS2_PLACEMENT_3D('',#10812,#8348,#8349);
#7285=AXIS2_PLACEMENT_3D('',#10813,#8350,#8351);
#7286=AXIS2_PLACEMENT_3D('',#10815,#8352,#8353);
#7287=AXIS2_PLACEMENT_3D('',#10816,#8354,#8355);
#7288=AXIS2_PLACEMENT_3D('',#10819,#8357,#8358);
#7289=AXIS2_PLACEMENT_3D('',#10820,#8359,#8360);
#7290=AXIS2_PLACEMENT_3D('',#10822,#8362,#8363);
#7291=AXIS2_PLACEMENT_3D('',#10825,#8364,#8365);
#7292=AXIS2_PLACEMENT_3D('',#10828,#8367,#8368);
#7293=AXIS2_PLACEMENT_3D('',#10829,#8369,#8370);
#7294=AXIS2_PLACEMENT_3D('',#10830,#8371,#8372);
#7295=AXIS2_PLACEMENT_3D('',#10832,#8373,#8374);
#7296=AXIS2_PLACEMENT_3D('',#10834,#8375,#8376);
#7297=AXIS2_PLACEMENT_3D('',#10836,#8377,#8378);
#7298=AXIS2_PLACEMENT_3D('',#10838,#8379,#8380);
#7299=AXIS2_PLACEMENT_3D('',#10840,#8381,#8382);
#7300=AXIS2_PLACEMENT_3D('',#10841,#8383,#8384);
#7301=AXIS2_PLACEMENT_3D('',#10843,#8385,#8386);
#7302=AXIS2_PLACEMENT_3D('',#10845,#8388,#8389);
#7303=AXIS2_PLACEMENT_3D('',#10847,#8390,#8391);
#7304=AXIS2_PLACEMENT_3D('',#10849,#8393,#8394);
#7305=AXIS2_PLACEMENT_3D('',#10852,#8396,#8397);
#7306=AXIS2_PLACEMENT_3D('',#10853,#8398,#8399);
#7307=AXIS2_PLACEMENT_3D('',#10855,#8400,#8401);
#7308=AXIS2_PLACEMENT_3D('',#10857,#8403,#8404);
#7309=AXIS2_PLACEMENT_3D('',#10860,#8406,#8407);
#7310=AXIS2_PLACEMENT_3D('',#10861,#8408,#8409);
#7311=AXIS2_PLACEMENT_3D('',#10863,#8410,#8411);
#7312=AXIS2_PLACEMENT_3D('',#10865,#8413,#8414);
#7313=AXIS2_PLACEMENT_3D('',#10868,#8416,#8417);
#7314=AXIS2_PLACEMENT_3D('',#10869,#8418,#8419);
#7315=AXIS2_PLACEMENT_3D('',#10871,#8420,#8421);
#7316=AXIS2_PLACEMENT_3D('',#10873,#8423,#8424);
#7317=AXIS2_PLACEMENT_3D('',#10876,#8426,#8427);
#7318=AXIS2_PLACEMENT_3D('',#10877,#8428,#8429);
#7319=AXIS2_PLACEMENT_3D('',#10880,#8430,#8431);
#7320=AXIS2_PLACEMENT_3D('',#10882,#8433,#8434);
#7321=AXIS2_PLACEMENT_3D('',#10883,#8435,#8436);
#7322=AXIS2_PLACEMENT_3D('',#10886,#8438,#8439);
#7323=AXIS2_PLACEMENT_3D('',#10887,#8440,#8441);
#7324=AXIS2_PLACEMENT_3D('',#10890,#8443,#8444);
#7325=AXIS2_PLACEMENT_3D('',#10891,#8445,#8446);
#7326=AXIS2_PLACEMENT_3D('',#10892,#8447,#8448);
#7327=AXIS2_PLACEMENT_3D('',#10893,#8449,#8450);
#7328=AXIS2_PLACEMENT_3D('',#10894,#8451,#8452);
#7329=AXIS2_PLACEMENT_3D('',#10895,#8453,#8454);
#7330=AXIS2_PLACEMENT_3D('',#10897,#8455,#8456);
#7331=AXIS2_PLACEMENT_3D('',#10900,#8458,#8459);
#7332=AXIS2_PLACEMENT_3D('',#10901,#8460,#8461);
#7333=AXIS2_PLACEMENT_3D('',#10904,#8462,#8463);
#7334=AXIS2_PLACEMENT_3D('',#10906,#8464,#8465);
#7335=AXIS2_PLACEMENT_3D('',#10908,#8466,#8467);
#7336=AXIS2_PLACEMENT_3D('',#10910,#8468,#8469);
#7337=AXIS2_PLACEMENT_3D('',#10914,#8471,#8472);
#7338=AXIS2_PLACEMENT_3D('',#10916,#8473,#8474);
#7339=AXIS2_PLACEMENT_3D('',#10918,#8475,#8476);
#7340=AXIS2_PLACEMENT_3D('',#10920,#8477,#8478);
#7341=AXIS2_PLACEMENT_3D('',#10923,#8480,#8481);
#7342=AXIS2_PLACEMENT_3D('',#10925,#8482,#8483);
#7343=AXIS2_PLACEMENT_3D('',#10927,#8484,#8485);
#7344=AXIS2_PLACEMENT_3D('',#10929,#8486,#8487);
#7345=AXIS2_PLACEMENT_3D('',#10931,#8488,#8489);
#7346=AXIS2_PLACEMENT_3D('',#10933,#8490,#8491);
#7347=AXIS2_PLACEMENT_3D('',#10934,#8492,#8493);
#7348=AXIS2_PLACEMENT_3D('',#10936,#8494,#8495);
#7349=AXIS2_PLACEMENT_3D('',#10938,#8497,#8498);
#7350=AXIS2_PLACEMENT_3D('',#10940,#8499,#8500);
#7351=AXIS2_PLACEMENT_3D('',#10942,#8502,#8503);
#7352=AXIS2_PLACEMENT_3D('',#10944,#8504,#8505);
#7353=AXIS2_PLACEMENT_3D('',#10946,#8507,#8508);
#7354=AXIS2_PLACEMENT_3D('',#10948,#8509,#8510);
#7355=AXIS2_PLACEMENT_3D('',#10950,#8512,#8513);
#7356=AXIS2_PLACEMENT_3D('',#10952,#8514,#8515);
#7357=AXIS2_PLACEMENT_3D('',#10954,#8517,#8518);
#7358=AXIS2_PLACEMENT_3D('',#10956,#8519,#8520);
#7359=AXIS2_PLACEMENT_3D('',#10958,#8522,#8523);
#7360=AXIS2_PLACEMENT_3D('',#10960,#8524,#8525);
#7361=AXIS2_PLACEMENT_3D('',#10962,#8527,#8528);
#7362=AXIS2_PLACEMENT_3D('',#10964,#8529,#8530);
#7363=AXIS2_PLACEMENT_3D('',#10967,#8532,#8533);
#7364=AXIS2_PLACEMENT_3D('',#10968,#8534,#8535);
#7365=AXIS2_PLACEMENT_3D('',#10971,#8537,#8538);
#7366=AXIS2_PLACEMENT_3D('',#10972,#8539,#8540);
#7367=AXIS2_PLACEMENT_3D('',#10974,#8541,#8542);
#7368=AXIS2_PLACEMENT_3D('',#10976,#8543,#8544);
#7369=AXIS2_PLACEMENT_3D('',#10978,#8545,#8546);
#7370=AXIS2_PLACEMENT_3D('',#10980,#8547,#8548);
#7371=AXIS2_PLACEMENT_3D('',#10982,#8549,#8550);
#7372=AXIS2_PLACEMENT_3D('',#10983,#8551,#8552);
#7373=AXIS2_PLACEMENT_3D('',#10984,#8553,#8554);
#7374=AXIS2_PLACEMENT_3D('',#10986,#8555,#8556);
#7375=AXIS2_PLACEMENT_3D('',#10990,#8558,#8559);
#7376=AXIS2_PLACEMENT_3D('',#10992,#8560,#8561);
#7377=AXIS2_PLACEMENT_3D('',#10994,#8562,#8563);
#7378=AXIS2_PLACEMENT_3D('',#10997,#8565,#8566);
#7379=AXIS2_PLACEMENT_3D('',#10999,#8567,#8568);
#7380=AXIS2_PLACEMENT_3D('',#11000,#8569,#8570);
#7381=AXIS2_PLACEMENT_3D('',#11002,#8571,#8572);
#7382=AXIS2_PLACEMENT_3D('',#11006,#8574,#8575);
#7383=AXIS2_PLACEMENT_3D('',#11008,#8576,#8577);
#7384=AXIS2_PLACEMENT_3D('',#11010,#8578,#8579);
#7385=AXIS2_PLACEMENT_3D('',#11013,#8581,#8582);
#7386=AXIS2_PLACEMENT_3D('',#11014,#8583,#8584);
#7387=AXIS2_PLACEMENT_3D('',#11016,#8585,#8586);
#7388=AXIS2_PLACEMENT_3D('',#11020,#8588,#8589);
#7389=AXIS2_PLACEMENT_3D('',#11022,#8590,#8591);
#7390=AXIS2_PLACEMENT_3D('',#11024,#8592,#8593);
#7391=AXIS2_PLACEMENT_3D('',#11027,#8595,#8596);
#7392=AXIS2_PLACEMENT_3D('',#11029,#8597,#8598);
#7393=AXIS2_PLACEMENT_3D('',#11030,#8599,#8600);
#7394=AXIS2_PLACEMENT_3D('',#11032,#8601,#8602);
#7395=AXIS2_PLACEMENT_3D('',#11036,#8604,#8605);
#7396=AXIS2_PLACEMENT_3D('',#11038,#8606,#8607);
#7397=AXIS2_PLACEMENT_3D('',#11040,#8608,#8609);
#7398=AXIS2_PLACEMENT_3D('',#11043,#8611,#8612);
#7399=AXIS2_PLACEMENT_3D('',#11044,#8613,#8614);
#7400=AXIS2_PLACEMENT_3D('',#11046,#8615,#8616);
#7401=AXIS2_PLACEMENT_3D('',#11048,#8618,#8619);
#7402=AXIS2_PLACEMENT_3D('',#11051,#8620,#8621);
#7403=AXIS2_PLACEMENT_3D('',#11052,#8622,#8623);
#7404=AXIS2_PLACEMENT_3D('',#11053,#8624,#8625);
#7405=AXIS2_PLACEMENT_3D('',#11054,#8626,#8627);
#7406=AXIS2_PLACEMENT_3D('',#11057,#8629,#8630);
#7407=AXIS2_PLACEMENT_3D('',#11058,#8631,#8632);
#7408=AXIS2_PLACEMENT_3D('',#11060,#8633,#8634);
#7409=AXIS2_PLACEMENT_3D('',#11061,#8635,#8636);
#7410=AXIS2_PLACEMENT_3D('',#11062,#8637,#8638);
#7411=AXIS2_PLACEMENT_3D('',#11064,#8639,#8640);
#7412=AXIS2_PLACEMENT_3D('',#11065,#8641,#8642);
#7413=AXIS2_PLACEMENT_3D('',#11067,#8644,#8645);
#7414=AXIS2_PLACEMENT_3D('',#11069,#8647,#8648);
#7415=AXIS2_PLACEMENT_3D('',#11073,#8650,#8651);
#7416=AXIS2_PLACEMENT_3D('',#11075,#8653,#8654);
#7417=AXIS2_PLACEMENT_3D('',#11077,#8655,#8656);
#7418=AXIS2_PLACEMENT_3D('',#11082,#8659,#8660);
#7419=AXIS2_PLACEMENT_3D('',#11087,#8663,#8664);
#7420=AXIS2_PLACEMENT_3D('',#11092,#8667,#8668);
#7421=AXIS2_PLACEMENT_3D('',#11097,#8671,#8672);
#7422=AXIS2_PLACEMENT_3D('',#11101,#8675,#8676);
#7423=AXIS2_PLACEMENT_3D('',#11140,#8677,#8678);
#7424=AXIS2_PLACEMENT_3D('',#11142,#8679,#8680);
#7425=AXIS2_PLACEMENT_3D('',#11144,#8682,#8683);
#7426=AXIS2_PLACEMENT_3D('',#11148,#8686,#8687);
#7427=AXIS2_PLACEMENT_3D('',#11150,#8688,#8689);
#7428=AXIS2_PLACEMENT_3D('',#11153,#8691,#8692);
#7429=AXIS2_PLACEMENT_3D('',#11154,#8693,#8694);
#7430=AXIS2_PLACEMENT_3D('',#11156,#8695,#8696);
#7431=AXIS2_PLACEMENT_3D('',#11157,#8697,#8698);
#7432=AXIS2_PLACEMENT_3D('',#11160,#8699,#8700);
#7433=AXIS2_PLACEMENT_3D('',#11162,#8702,#8703);
#7434=AXIS2_PLACEMENT_3D('',#11163,#8704,#8705);
#7435=AXIS2_PLACEMENT_3D('',#11164,#8706,#8707);
#7436=AXIS2_PLACEMENT_3D('',#11165,#8708,#8709);
#7437=AXIS2_PLACEMENT_3D('',#11168,#8711,#8712);
#7438=AXIS2_PLACEMENT_3D('',#11169,#8713,#8714);
#7439=AXIS2_PLACEMENT_3D('',#11170,#8715,#8716);
#7440=AXIS2_PLACEMENT_3D('',#11172,#8717,#8718);
#7441=AXIS2_PLACEMENT_3D('',#11174,#8720,#8721);
#7442=AXIS2_PLACEMENT_3D('',#11177,#8723,#8724);
#7443=AXIS2_PLACEMENT_3D('',#11178,#8725,#8726);
#7444=AXIS2_PLACEMENT_3D('',#11180,#8727,#8728);
#7445=AXIS2_PLACEMENT_3D('',#11182,#8730,#8731);
#7446=AXIS2_PLACEMENT_3D('',#11185,#8733,#8734);
#7447=AXIS2_PLACEMENT_3D('',#11186,#8735,#8736);
#7448=AXIS2_PLACEMENT_3D('',#11188,#8737,#8738);
#7449=AXIS2_PLACEMENT_3D('',#11190,#8740,#8741);
#7450=AXIS2_PLACEMENT_3D('',#11194,#8744,#8745);
#7451=AXIS2_PLACEMENT_3D('',#11197,#8747,#8748);
#7452=AXIS2_PLACEMENT_3D('',#11198,#8749,#8750);
#7453=AXIS2_PLACEMENT_3D('',#11202,#8753,#8754);
#7454=AXIS2_PLACEMENT_3D('',#11204,#8755,#8756);
#7455=AXIS2_PLACEMENT_3D('',#11206,#8758,#8759);
#7456=AXIS2_PLACEMENT_3D('',#11208,#8761,#8762);
#7457=AXIS2_PLACEMENT_3D('',#11209,#8763,#8764);
#7458=AXIS2_PLACEMENT_3D('',#11213,#8767,#8768);
#7459=AXIS2_PLACEMENT_3D('',#11215,#8769,#8770);
#7460=AXIS2_PLACEMENT_3D('',#11217,#8772,#8773);
#7461=AXIS2_PLACEMENT_3D('',#11219,#8775,#8776);
#7462=AXIS2_PLACEMENT_3D('',#11220,#8777,#8778);
#7463=AXIS2_PLACEMENT_3D('',#11224,#8781,#8782);
#7464=AXIS2_PLACEMENT_3D('',#11225,#8783,#8784);
#7465=AXIS2_PLACEMENT_3D('',#11226,#8785,#8786);
#7466=AXIS2_PLACEMENT_3D('',#11227,#8787,#8788);
#7467=AXIS2_PLACEMENT_3D('',#11229,#8789,#8790);
#7468=AXIS2_PLACEMENT_3D('',#11231,#8792,#8793);
#7469=AXIS2_PLACEMENT_3D('',#11235,#8796,#8797);
#7470=AXIS2_PLACEMENT_3D('',#11238,#8799,#8800);
#7471=AXIS2_PLACEMENT_3D('',#11239,#8801,#8802);
#7472=AXIS2_PLACEMENT_3D('',#11243,#8805,#8806);
#7473=AXIS2_PLACEMENT_3D('',#11244,#8807,#8808);
#7474=AXIS2_PLACEMENT_3D('',#11245,#8809,#8810);
#7475=AXIS2_PLACEMENT_3D('',#11246,#8811,#8812);
#7476=AXIS2_PLACEMENT_3D('',#11249,#8814,#8815);
#7477=AXIS2_PLACEMENT_3D('',#11250,#8816,#8817);
#7478=AXIS2_PLACEMENT_3D('',#11251,#8818,#8819);
#7479=AXIS2_PLACEMENT_3D('',#11255,#8821,#8822);
#7480=AXIS2_PLACEMENT_3D('',#11256,#8823,#8824);
#7481=AXIS2_PLACEMENT_3D('',#11259,#8826,#8827);
#7482=AXIS2_PLACEMENT_3D('',#11260,#8828,#8829);
#7483=AXIS2_PLACEMENT_3D('',#11264,#8831,#8832);
#7484=AXIS2_PLACEMENT_3D('',#11266,#8834,#8835);
#7485=AXIS2_PLACEMENT_3D('',#11269,#8837,#8838);
#7486=AXIS2_PLACEMENT_3D('',#11270,#8839,#8840);
#7487=AXIS2_PLACEMENT_3D('',#11273,#8842,#8843);
#7488=AXIS2_PLACEMENT_3D('',#11274,#8844,#8845);
#7489=AXIS2_PLACEMENT_3D('',#11275,#8846,#8847);
#7490=AXIS2_PLACEMENT_3D('',#11276,#8848,#8849);
#7491=AXIS2_PLACEMENT_3D('',#11278,#8851,#8852);
#7492=AXIS2_PLACEMENT_3D('',#11279,#8853,#8854);
#7493=AXIS2_PLACEMENT_3D('',#11282,#8856,#8857);
#7494=AXIS2_PLACEMENT_3D('',#11283,#8858,#8859);
#7495=AXIS2_PLACEMENT_3D('',#11285,#8861,#8862);
#7496=AXIS2_PLACEMENT_3D('',#11286,#8863,#8864);
#7497=AXIS2_PLACEMENT_3D('',#11287,#8865,#8866);
#7498=AXIS2_PLACEMENT_3D('',#11289,#8867,#8868);
#7499=AXIS2_PLACEMENT_3D('',#11292,#8870,#8871);
#7500=AXIS2_PLACEMENT_3D('',#11293,#8872,#8873);
#7501=AXIS2_PLACEMENT_3D('',#11295,#8874,#8875);
#7502=AXIS2_PLACEMENT_3D('',#11297,#8876,#8877);
#7503=AXIS2_PLACEMENT_3D('',#11299,#8878,#8879);
#7504=AXIS2_PLACEMENT_3D('',#11301,#8880,#8881);
#7505=AXIS2_PLACEMENT_3D('',#11303,#8882,#8883);
#7506=AXIS2_PLACEMENT_3D('',#11305,#8884,#8885);
#7507=AXIS2_PLACEMENT_3D('',#11307,#8886,#8887);
#7508=AXIS2_PLACEMENT_3D('',#11308,#8888,#8889);
#7509=AXIS2_PLACEMENT_3D('',#11311,#8891,#8892);
#7510=AXIS2_PLACEMENT_3D('',#11312,#8893,#8894);
#7511=AXIS2_PLACEMENT_3D('',#11314,#8895,#8896);
#7512=AXIS2_PLACEMENT_3D('',#11316,#8898,#8899);
#7513=AXIS2_PLACEMENT_3D('',#11319,#8901,#8902);
#7514=AXIS2_PLACEMENT_3D('',#11320,#8903,#8904);
#7515=AXIS2_PLACEMENT_3D('',#11323,#8905,#8906);
#7516=AXIS2_PLACEMENT_3D('',#11326,#8908,#8909);
#7517=AXIS2_PLACEMENT_3D('',#11327,#8910,#8911);
#7518=AXIS2_PLACEMENT_3D('',#11328,#8912,#8913);
#7519=AXIS2_PLACEMENT_3D('',#11330,#8914,#8915);
#7520=AXIS2_PLACEMENT_3D('',#11331,#8916,#8917);
#7521=AXIS2_PLACEMENT_3D('',#11333,#8919,#8920);
#7522=AXIS2_PLACEMENT_3D('',#11336,#8921,#8922);
#7523=AXIS2_PLACEMENT_3D('',#11339,#8924,#8925);
#7524=AXIS2_PLACEMENT_3D('',#11340,#8926,#8927);
#7525=AXIS2_PLACEMENT_3D('',#11341,#8928,#8929);
#7526=AXIS2_PLACEMENT_3D('',#11343,#8930,#8931);
#7527=AXIS2_PLACEMENT_3D('',#11344,#8932,#8933);
#7528=AXIS2_PLACEMENT_3D('',#11346,#8935,#8936);
#7529=AXIS2_PLACEMENT_3D('',#11349,#8937,#8938);
#7530=AXIS2_PLACEMENT_3D('',#11352,#8940,#8941);
#7531=AXIS2_PLACEMENT_3D('',#11353,#8942,#8943);
#7532=AXIS2_PLACEMENT_3D('',#11354,#8944,#8945);
#7533=AXIS2_PLACEMENT_3D('',#11356,#8946,#8947);
#7534=AXIS2_PLACEMENT_3D('',#11357,#8948,#8949);
#7535=AXIS2_PLACEMENT_3D('',#11359,#8951,#8952);
#7536=AXIS2_PLACEMENT_3D('',#11362,#8953,#8954);
#7537=AXIS2_PLACEMENT_3D('',#11365,#8956,#8957);
#7538=AXIS2_PLACEMENT_3D('',#11366,#8958,#8959);
#7539=AXIS2_PLACEMENT_3D('',#11367,#8960,#8961);
#7540=AXIS2_PLACEMENT_3D('',#11369,#8962,#8963);
#7541=AXIS2_PLACEMENT_3D('',#11370,#8964,#8965);
#7542=AXIS2_PLACEMENT_3D('',#11372,#8967,#8968);
#7543=AXIS2_PLACEMENT_3D('',#11375,#8969,#8970);
#7544=AXIS2_PLACEMENT_3D('',#11377,#8972,#8973);
#7545=AXIS2_PLACEMENT_3D('',#11378,#8974,#8975);
#7546=AXIS2_PLACEMENT_3D('',#11381,#8977,#8978);
#7547=AXIS2_PLACEMENT_3D('',#11382,#8979,#8980);
#7548=AXIS2_PLACEMENT_3D('',#11384,#8981,#8982);
#7549=AXIS2_PLACEMENT_3D('',#11386,#8984,#8985);
#7550=AXIS2_PLACEMENT_3D('',#11388,#8986,#8987);
#7551=AXIS2_PLACEMENT_3D('',#11390,#8989,#8990);
#7552=AXIS2_PLACEMENT_3D('',#11392,#8991,#8992);
#7553=AXIS2_PLACEMENT_3D('',#11394,#8994,#8995);
#7554=AXIS2_PLACEMENT_3D('',#11396,#8996,#8997);
#7555=AXIS2_PLACEMENT_3D('',#11398,#8999,#9000);
#7556=AXIS2_PLACEMENT_3D('',#11400,#9001,#9002);
#7557=AXIS2_PLACEMENT_3D('',#11402,#9004,#9005);
#7558=AXIS2_PLACEMENT_3D('',#11404,#9006,#9007);
#7559=AXIS2_PLACEMENT_3D('',#11406,#9009,#9010);
#7560=AXIS2_PLACEMENT_3D('',#11408,#9011,#9012);
#7561=AXIS2_PLACEMENT_3D('',#11410,#9014,#9015);
#7562=AXIS2_PLACEMENT_3D('',#11412,#9016,#9017);
#7563=AXIS2_PLACEMENT_3D('',#11414,#9019,#9020);
#7564=AXIS2_PLACEMENT_3D('',#11416,#9021,#9022);
#7565=AXIS2_PLACEMENT_3D('',#11418,#9024,#9025);
#7566=AXIS2_PLACEMENT_3D('',#11420,#9026,#9027);
#7567=AXIS2_PLACEMENT_3D('',#11422,#9029,#9030);
#7568=AXIS2_PLACEMENT_3D('',#11423,#9031,#9032);
#7569=AXIS2_PLACEMENT_3D('',#11424,#9033,#9034);
#7570=AXIS2_PLACEMENT_3D('',#11426,#9035,#9036);
#7571=AXIS2_PLACEMENT_3D('',#11428,#9037,#9038);
#7572=AXIS2_PLACEMENT_3D('',#11429,#9039,#9040);
#7573=AXIS2_PLACEMENT_3D('',#11431,#9041,#9042);
#7574=AXIS2_PLACEMENT_3D('',#11432,#9043,#9044);
#7575=AXIS2_PLACEMENT_3D('',#11433,#9045,#9046);
#7576=AXIS2_PLACEMENT_3D('',#11435,#9047,#9048);
#7577=AXIS2_PLACEMENT_3D('',#11436,#9049,#9050);
#7578=AXIS2_PLACEMENT_3D('',#11437,#9051,#9052);
#7579=AXIS2_PLACEMENT_3D('',#11438,#9053,#9054);
#7580=AXIS2_PLACEMENT_3D('',#11439,#9055,#9056);
#7581=AXIS2_PLACEMENT_3D('',#11442,#9057,#9058);
#7582=AXIS2_PLACEMENT_3D('',#11445,#9060,#9061);
#7583=AXIS2_PLACEMENT_3D('',#11446,#9062,#9063);
#7584=AXIS2_PLACEMENT_3D('',#11447,#9064,#9065);
#7585=AXIS2_PLACEMENT_3D('',#11451,#9067,#9068);
#7586=AXIS2_PLACEMENT_3D('',#11452,#9069,#9070);
#7587=AXIS2_PLACEMENT_3D('',#11453,#9071,#9072);
#7588=AXIS2_PLACEMENT_3D('',#11454,#9073,#9074);
#7589=AXIS2_PLACEMENT_3D('',#11457,#9076,#9077);
#7590=AXIS2_PLACEMENT_3D('',#11458,#9078,#9079);
#7591=AXIS2_PLACEMENT_3D('',#11459,#9080,#9081);
#7592=AXIS2_PLACEMENT_3D('',#11460,#9082,#9083);
#7593=AXIS2_PLACEMENT_3D('',#11463,#9084,#9085);
#7594=AXIS2_PLACEMENT_3D('',#11464,#9086,#9087);
#7595=AXIS2_PLACEMENT_3D('',#11468,#9089,#9090);
#7596=AXIS2_PLACEMENT_3D('',#11469,#9091,#9092);
#7597=AXIS2_PLACEMENT_3D('',#11470,#9093,#9094);
#7598=AXIS2_PLACEMENT_3D('',#11473,#9095,#9096);
#7599=AXIS2_PLACEMENT_3D('',#11474,#9097,#9098);
#7600=AXIS2_PLACEMENT_3D('',#11475,#9099,#9100);
#7601=AXIS2_PLACEMENT_3D('',#11476,#9101,#9102);
#7602=AXIS2_PLACEMENT_3D('',#11479,#9103,#9104);
#7603=AXIS2_PLACEMENT_3D('',#11480,#9105,#9106);
#7604=AXIS2_PLACEMENT_3D('',#11482,#9108,#9109);
#7605=AXIS2_PLACEMENT_3D('',#11483,#9110,#9111);
#7606=AXIS2_PLACEMENT_3D('',#11484,#9112,#9113);
#7607=AXIS2_PLACEMENT_3D('',#11485,#9114,#9115);
#7608=AXIS2_PLACEMENT_3D('',#11486,#9116,#9117);
#7609=AXIS2_PLACEMENT_3D('',#11489,#9118,#9119);
#7610=AXIS2_PLACEMENT_3D('',#11491,#9120,#9121);
#7611=AXIS2_PLACEMENT_3D('',#11493,#9122,#9123);
#7612=AXIS2_PLACEMENT_3D('',#11494,#9124,#9125);
#7613=AXIS2_PLACEMENT_3D('',#11495,#9126,#9127);
#7614=AXIS2_PLACEMENT_3D('',#11496,#9128,#9129);
#7615=AXIS2_PLACEMENT_3D('',#11500,#9131,#9132);
#7616=AXIS2_PLACEMENT_3D('',#11501,#9133,#9134);
#7617=AXIS2_PLACEMENT_3D('',#11502,#9135,#9136);
#7618=AXIS2_PLACEMENT_3D('',#11504,#9137,#9138);
#7619=AXIS2_PLACEMENT_3D('',#11506,#9140,#9141);
#7620=AXIS2_PLACEMENT_3D('',#11509,#9142,#9143);
#7621=AXIS2_PLACEMENT_3D('',#11511,#9144,#9145);
#7622=AXIS2_PLACEMENT_3D('',#11512,#9146,#9147);
#7623=AXIS2_PLACEMENT_3D('',#11513,#9148,#9149);
#7624=AXIS2_PLACEMENT_3D('',#11514,#9150,#9151);
#7625=AXIS2_PLACEMENT_3D('',#11517,#9152,#9153);
#7626=AXIS2_PLACEMENT_3D('',#11518,#9154,#9155);
#7627=AXIS2_PLACEMENT_3D('',#11520,#9157,#9158);
#7628=AXIS2_PLACEMENT_3D('',#11522,#9159,#9160);
#7629=AXIS2_PLACEMENT_3D('',#11523,#9161,#9162);
#7630=AXIS2_PLACEMENT_3D('',#11526,#9163,#9164);
#7631=AXIS2_PLACEMENT_3D('',#11528,#9165,#9166);
#7632=AXIS2_PLACEMENT_3D('',#11529,#9167,#9168);
#7633=AXIS2_PLACEMENT_3D('',#11530,#9169,#9170);
#7634=AXIS2_PLACEMENT_3D('',#11531,#9171,#9172);
#7635=AXIS2_PLACEMENT_3D('',#11533,#9173,#9174);
#7636=AXIS2_PLACEMENT_3D('',#11535,#9175,#9176);
#7637=AXIS2_PLACEMENT_3D('',#11537,#9177,#9178);
#7638=AXIS2_PLACEMENT_3D('',#11539,#9179,#9180);
#7639=AXIS2_PLACEMENT_3D('',#11541,#9181,#9182);
#7640=AXIS2_PLACEMENT_3D('',#11542,#9183,#9184);
#7641=AXIS2_PLACEMENT_3D('',#11545,#9185,#9186);
#7642=AXIS2_PLACEMENT_3D('',#11548,#9188,#9189);
#7643=AXIS2_PLACEMENT_3D('',#11552,#9191,#9192);
#7644=AXIS2_PLACEMENT_3D('',#11556,#9194,#9195);
#7645=AXIS2_PLACEMENT_3D('',#11560,#9197,#9198);
#7646=AXIS2_PLACEMENT_3D('',#11564,#9200,#9201);
#7647=AXIS2_PLACEMENT_3D('',#11568,#9203,#9204);
#7648=AXIS2_PLACEMENT_3D('',#11572,#9206,#9207);
#7649=AXIS2_PLACEMENT_3D('',#11576,#9209,#9210);
#7650=AXIS2_PLACEMENT_3D('',#11616,#9212,#9213);
#7651=AXIS2_PLACEMENT_3D('',#11617,#9214,#9215);
#7652=AXIS2_PLACEMENT_3D('',#11618,#9216,#9217);
#7653=AXIS2_PLACEMENT_3D('',#11620,#9218,#9219);
#7654=AXIS2_PLACEMENT_3D('',#11621,#9220,#9221);
#7655=AXIS2_PLACEMENT_3D('',#11622,#9222,#9223);
#7656=AXIS2_PLACEMENT_3D('',#11623,#9224,#9225);
#7657=AXIS2_PLACEMENT_3D('',#11625,#9226,#9227);
#7658=AXIS2_PLACEMENT_3D('',#11626,#9228,#9229);
#7659=AXIS2_PLACEMENT_3D('',#11627,#9230,#9231);
#7660=AXIS2_PLACEMENT_3D('',#11632,#9233,#9234);
#7661=AXIS2_PLACEMENT_3D('',#11636,#9236,#9237);
#7662=AXIS2_PLACEMENT_3D('',#11638,#9238,#9239);
#7663=AXIS2_PLACEMENT_3D('',#11640,#9240,#9241);
#7664=AXIS2_PLACEMENT_3D('',#11644,#9243,#9244);
#7665=AXIS2_PLACEMENT_3D('',#11648,#9246,#9247);
#7666=AXIS2_PLACEMENT_3D('',#11650,#9248,#9249);
#7667=AXIS2_PLACEMENT_3D('',#11652,#9250,#9251);
#7668=AXIS2_PLACEMENT_3D('',#11656,#9253,#9254);
#7669=AXIS2_PLACEMENT_3D('',#11660,#9256,#9257);
#7670=AXIS2_PLACEMENT_3D('',#11662,#9258,#9259);
#7671=AXIS2_PLACEMENT_3D('',#11664,#9260,#9261);
#7672=AXIS2_PLACEMENT_3D('',#11668,#9263,#9264);
#7673=AXIS2_PLACEMENT_3D('',#11672,#9266,#9267);
#7674=AXIS2_PLACEMENT_3D('',#11674,#9268,#9269);
#7675=AXIS2_PLACEMENT_3D('',#11675,#9270,#9271);
#7676=AXIS2_PLACEMENT_3D('',#11676,#9272,#9273);
#7677=AXIS2_PLACEMENT_3D('',#11679,#9275,#9276);
#7678=AXIS2_PLACEMENT_3D('',#11680,#9277,#9278);
#7679=AXIS2_PLACEMENT_3D('',#11681,#9279,#9280);
#7680=AXIS2_PLACEMENT_3D('',#11684,#9281,#9282);
#7681=AXIS2_PLACEMENT_3D('',#11687,#9284,#9285);
#7682=AXIS2_PLACEMENT_3D('',#11688,#9286,#9287);
#7683=AXIS2_PLACEMENT_3D('',#11689,#9288,#9289);
#7684=AXIS2_PLACEMENT_3D('',#11691,#9291,#9292);
#7685=AXIS2_PLACEMENT_3D('',#11696,#9294,#9295);
#7686=AXIS2_PLACEMENT_3D('',#11699,#9297,#9298);
#7687=AXIS2_PLACEMENT_3D('',#11700,#9299,#9300);
#7688=AXIS2_PLACEMENT_3D('',#11701,#9301,#9302);
#7689=AXIS2_PLACEMENT_3D('',#11704,#9303,#9304);
#7690=AXIS2_PLACEMENT_3D('',#11707,#9306,#9307);
#7691=AXIS2_PLACEMENT_3D('',#11708,#9308,#9309);
#7692=AXIS2_PLACEMENT_3D('',#11709,#9310,#9311);
#7693=AXIS2_PLACEMENT_3D('',#11711,#9313,#9314);
#7694=AXIS2_PLACEMENT_3D('',#11716,#9316,#9317);
#7695=AXIS2_PLACEMENT_3D('',#11719,#9319,#9320);
#7696=AXIS2_PLACEMENT_3D('',#11720,#9321,#9322);
#7697=AXIS2_PLACEMENT_3D('',#11721,#9323,#9324);
#7698=AXIS2_PLACEMENT_3D('',#11724,#9325,#9326);
#7699=AXIS2_PLACEMENT_3D('',#11727,#9328,#9329);
#7700=AXIS2_PLACEMENT_3D('',#11728,#9330,#9331);
#7701=AXIS2_PLACEMENT_3D('',#11729,#9332,#9333);
#7702=AXIS2_PLACEMENT_3D('',#11731,#9335,#9336);
#7703=AXIS2_PLACEMENT_3D('',#11736,#9338,#9339);
#7704=AXIS2_PLACEMENT_3D('',#11739,#9341,#9342);
#7705=AXIS2_PLACEMENT_3D('',#11740,#9343,#9344);
#7706=AXIS2_PLACEMENT_3D('',#11741,#9345,#9346);
#7707=AXIS2_PLACEMENT_3D('',#11744,#9347,#9348);
#7708=AXIS2_PLACEMENT_3D('',#11747,#9350,#9351);
#7709=AXIS2_PLACEMENT_3D('',#11748,#9352,#9353);
#7710=AXIS2_PLACEMENT_3D('',#11749,#9354,#9355);
#7711=AXIS2_PLACEMENT_3D('',#11751,#9357,#9358);
#7712=AXIS2_PLACEMENT_3D('',#11756,#9360,#9361);
#7713=AXIS2_PLACEMENT_3D('',#11759,#9363,#9364);
#7714=AXIS2_PLACEMENT_3D('',#11760,#9365,#9366);
#7715=AXIS2_PLACEMENT_3D('',#11761,#9367,#9368);
#7716=AXIS2_PLACEMENT_3D('',#11767,#9372,#9373);
#7717=AXIS2_PLACEMENT_3D('',#11770,#9375,#9376);
#7718=AXIS2_PLACEMENT_3D('',#11771,#9377,#9378);
#7719=AXIS2_PLACEMENT_3D('',#11775,#9381,#9382);
#7720=AXIS2_PLACEMENT_3D('',#11776,#9383,#9384);
#7721=AXIS2_PLACEMENT_3D('',#11778,#9386,#9387);
#7722=AXIS2_PLACEMENT_3D('',#11780,#9389,#9390);
#7723=AXIS2_PLACEMENT_3D('',#11782,#9391,#9392);
#7724=AXIS2_PLACEMENT_3D('',#11784,#9394,#9395);
#7725=AXIS2_PLACEMENT_3D('',#11788,#9398,#9399);
#7726=AXIS2_PLACEMENT_3D('',#11791,#9401,#9402);
#7727=AXIS2_PLACEMENT_3D('',#11792,#9403,#9404);
#7728=AXIS2_PLACEMENT_3D('',#11796,#9407,#9408);
#7729=AXIS2_PLACEMENT_3D('',#11797,#9409,#9410);
#7730=AXIS2_PLACEMENT_3D('',#11799,#9412,#9413);
#7731=AXIS2_PLACEMENT_3D('',#11801,#9415,#9416);
#7732=AXIS2_PLACEMENT_3D('',#11803,#9417,#9418);
#7733=AXIS2_PLACEMENT_3D('',#11805,#9420,#9421);
#7734=AXIS2_PLACEMENT_3D('',#11809,#9424,#9425);
#7735=AXIS2_PLACEMENT_3D('',#11812,#9427,#9428);
#7736=AXIS2_PLACEMENT_3D('',#11813,#9429,#9430);
#7737=AXIS2_PLACEMENT_3D('',#11817,#9433,#9434);
#7738=AXIS2_PLACEMENT_3D('',#11818,#9435,#9436);
#7739=AXIS2_PLACEMENT_3D('',#11820,#9438,#9439);
#7740=AXIS2_PLACEMENT_3D('',#11822,#9441,#9442);
#7741=AXIS2_PLACEMENT_3D('',#11824,#9443,#9444);
#7742=AXIS2_PLACEMENT_3D('',#11826,#9446,#9447);
#7743=AXIS2_PLACEMENT_3D('',#11830,#9450,#9451);
#7744=AXIS2_PLACEMENT_3D('',#11833,#9453,#9454);
#7745=AXIS2_PLACEMENT_3D('',#11834,#9455,#9456);
#7746=AXIS2_PLACEMENT_3D('',#11838,#9459,#9460);
#7747=AXIS2_PLACEMENT_3D('',#11839,#9461,#9462);
#7748=AXIS2_PLACEMENT_3D('',#11841,#9464,#9465);
#7749=AXIS2_PLACEMENT_3D('',#11843,#9467,#9468);
#7750=AXIS2_PLACEMENT_3D('',#11844,#9469,#9470);
#7751=AXIS2_PLACEMENT_3D('',#11845,#9471,#9472);
#7752=AXIS2_PLACEMENT_3D('',#11847,#9474,#9475);
#7753=AXIS2_PLACEMENT_3D('',#11849,#9477,#9478);
#7754=AXIS2_PLACEMENT_3D('',#11851,#9480,#9481);
#7755=AXIS2_PLACEMENT_3D('',#11853,#9483,#9484);
#7756=AXIS2_PLACEMENT_3D('',#11855,#9486,#9487);
#7757=AXIS2_PLACEMENT_3D('',#11856,#9488,#9489);
#7758=AXIS2_PLACEMENT_3D('',#11858,#9491,#9492);
#7759=AXIS2_PLACEMENT_3D('',#11860,#9494,#9495);
#7760=AXIS2_PLACEMENT_3D('',#11862,#9497,#9498);
#7761=AXIS2_PLACEMENT_3D('',#11864,#9500,#9501);
#7762=AXIS2_PLACEMENT_3D('',#11866,#9503,#9504);
#7763=AXIS2_PLACEMENT_3D('',#11868,#9506,#9507);
#7764=AXIS2_PLACEMENT_3D('',#11870,#9509,#9510);
#7765=AXIS2_PLACEMENT_3D('',#11871,#9511,#9512);
#7766=AXIS2_PLACEMENT_3D('',#11874,#9515,#9516);
#7767=AXIS2_PLACEMENT_3D('',#11875,#9517,#9518);
#7768=AXIS2_PLACEMENT_3D('',#11876,#9519,#9520);
#7769=AXIS2_PLACEMENT_3D('',#11879,#9523,#9524);
#7770=AXIS2_PLACEMENT_3D('',#11880,#9525,#9526);
#7771=AXIS2_PLACEMENT_3D('',#11881,#9527,#9528);
#7772=AXIS2_PLACEMENT_3D('',#11882,#9529,#9530);
#7773=AXIS2_PLACEMENT_3D('',#11883,#9531,#9532);
#7774=AXIS2_PLACEMENT_3D('',#11884,#9533,#9534);
#7775=AXIS2_PLACEMENT_3D('',#11886,#9535,#9536);
#7776=AXIS2_PLACEMENT_3D('',#11889,#9538,#9539);
#7777=AXIS2_PLACEMENT_3D('',#11890,#9540,#9541);
#7778=AXIS2_PLACEMENT_3D('',#11895,#9543,#9544);
#7779=AXIS2_PLACEMENT_3D('',#11897,#9545,#9546);
#7780=AXIS2_PLACEMENT_3D('',#11899,#9547,#9548);
#7781=AXIS2_PLACEMENT_3D('',#11903,#9550,#9551);
#7782=AXIS2_PLACEMENT_3D('',#11905,#9552,#9553);
#7783=AXIS2_PLACEMENT_3D('',#11909,#9555,#9556);
#7784=AXIS2_PLACEMENT_3D('',#11911,#9557,#9558);
#7785=AXIS2_PLACEMENT_3D('',#11915,#9560,#9561);
#7786=AXIS2_PLACEMENT_3D('',#11916,#9562,#9563);
#7787=AXIS2_PLACEMENT_3D('',#11917,#9564,#9565);
#7788=AXIS2_PLACEMENT_3D('',#11920,#9567,#9568);
#7789=AXIS2_PLACEMENT_3D('',#11921,#9569,#9570);
#7790=AXIS2_PLACEMENT_3D('',#11930,#9575,#9576);
#7791=AXIS2_PLACEMENT_3D('',#11934,#9578,#9579);
#7792=AXIS2_PLACEMENT_3D('',#11935,#9580,#9581);
#7793=AXIS2_PLACEMENT_3D('',#11936,#9582,#9583);
#7794=AXIS2_PLACEMENT_3D('',#11945,#9588,#9589);
#7795=AXIS2_PLACEMENT_3D('',#11948,#9591,#9592);
#7796=AXIS2_PLACEMENT_3D('',#11949,#9593,#9594);
#7797=AXIS2_PLACEMENT_3D('',#11950,#9595,#9596);
#7798=AXIS2_PLACEMENT_3D('',#11958,#9601,#9602);
#7799=AXIS2_PLACEMENT_3D('',#11960,#9603,#9604);
#7800=AXIS2_PLACEMENT_3D('',#11963,#9606,#9607);
#7801=AXIS2_PLACEMENT_3D('',#11964,#9608,#9609);
#7802=AXIS2_PLACEMENT_3D('',#11968,#9611,#9612);
#7803=AXIS2_PLACEMENT_3D('',#11969,#9613,#9614);
#7804=AXIS2_PLACEMENT_3D('',#11970,#9615,#9616);
#7805=AXIS2_PLACEMENT_3D('',#11972,#9617,#9618);
#7806=AXIS2_PLACEMENT_3D('',#11975,#9620,#9621);
#7807=AXIS2_PLACEMENT_3D('',#11976,#9622,#9623);
#7808=AXIS2_PLACEMENT_3D('',#11982,#9627,#9628);
#7809=AXIS2_PLACEMENT_3D('',#11986,#9630,#9631);
#7810=AXIS2_PLACEMENT_3D('',#11987,#9632,#9633);
#7811=AXIS2_PLACEMENT_3D('',#11988,#9634,#9635);
#7812=AXIS2_PLACEMENT_3D('',#11994,#9639,#9640);
#7813=AXIS2_PLACEMENT_3D('',#11996,#9641,#9642);
#7814=AXIS2_PLACEMENT_3D('',#11999,#9644,#9645);
#7815=AXIS2_PLACEMENT_3D('',#12000,#9646,#9647);
#7816=AXIS2_PLACEMENT_3D('',#12004,#9649,#9650);
#7817=AXIS2_PLACEMENT_3D('',#12005,#9651,#9652);
#7818=AXIS2_PLACEMENT_3D('',#12006,#9653,#9654);
#7819=AXIS2_PLACEMENT_3D('',#12008,#9655,#9656);
#7820=AXIS2_PLACEMENT_3D('',#12011,#9658,#9659);
#7821=AXIS2_PLACEMENT_3D('',#12012,#9660,#9661);
#7822=AXIS2_PLACEMENT_3D('',#12018,#9665,#9666);
#7823=AXIS2_PLACEMENT_3D('',#12021,#9668,#9669);
#7824=AXIS2_PLACEMENT_3D('',#12022,#9670,#9671);
#7825=AXIS2_PLACEMENT_3D('',#12023,#9672,#9673);
#7826=AXIS2_PLACEMENT_3D('',#12024,#9674,#9675);
#7827=AXIS2_PLACEMENT_3D('',#12025,#9676,#9677);
#7828=AXIS2_PLACEMENT_3D('',#12026,#9678,#9679);
#7829=AXIS2_PLACEMENT_3D('',#12027,#9680,#9681);
#7830=AXIS2_PLACEMENT_3D('',#12028,#9682,#9683);
#7831=AXIS2_PLACEMENT_3D('',#12029,#9684,#9685);
#7832=AXIS2_PLACEMENT_3D('',#12032,#9688,#9689);
#7833=AXIS2_PLACEMENT_3D('',#12036,#9691,#9692);
#7834=AXIS2_PLACEMENT_3D('',#12038,#9694,#9695);
#7835=AXIS2_PLACEMENT_3D('',#12042,#9698,#9699);
#7836=AXIS2_PLACEMENT_3D('',#12045,#9701,#9702);
#7837=AXIS2_PLACEMENT_3D('',#12046,#9703,#9704);
#7838=AXIS2_PLACEMENT_3D('',#12050,#9707,#9708);
#7839=AXIS2_PLACEMENT_3D('',#12053,#9710,#9711);
#7840=AXIS2_PLACEMENT_3D('',#12054,#9712,#9713);
#7841=AXIS2_PLACEMENT_3D('',#12055,#9714,#9715);
#7842=AXIS2_PLACEMENT_3D('',#12057,#9717,#9718);
#7843=AXIS2_PLACEMENT_3D('',#12059,#9720,#9721);
#7844=AXIS2_PLACEMENT_3D('',#12061,#9723,#9724);
#7845=AXIS2_PLACEMENT_3D('',#12062,#9725,#9726);
#7846=AXIS2_PLACEMENT_3D('',#12064,#9728,#9729);
#7847=AXIS2_PLACEMENT_3D('',#12067,#9732,#9733);
#7848=AXIS2_PLACEMENT_3D('',#12069,#9735,#9736);
#7849=AXIS2_PLACEMENT_3D('',#12072,#9739,#9740);
#7850=AXIS2_PLACEMENT_3D('',#12074,#9742,#9743);
#7851=AXIS2_PLACEMENT_3D('',#12076,#9745,#9746);
#7852=AXIS2_PLACEMENT_3D('',#12077,#9747,#9748);
#7853=AXIS2_PLACEMENT_3D('',#12078,#9749,#9750);
#7854=AXIS2_PLACEMENT_3D('',#12080,#9751,#9752);
#7855=AXIS2_PLACEMENT_3D('',#12083,#9754,#9755);
#7856=AXIS2_PLACEMENT_3D('',#12084,#9756,#9757);
#7857=AXIS2_PLACEMENT_3D('',#12085,#9758,#9759);
#7858=AXIS2_PLACEMENT_3D('',#12086,#9760,#9761);
#7859=AXIS2_PLACEMENT_3D('',#12087,#9762,#9763);
#7860=AXIS2_PLACEMENT_3D('',#12088,#9764,#9765);
#7861=AXIS2_PLACEMENT_3D('',#12089,#9766,#9767);
#7862=AXIS2_PLACEMENT_3D('',#12091,#9768,#9769);
#7863=AXIS2_PLACEMENT_3D('',#12093,#9770,#9771);
#7864=AXIS2_PLACEMENT_3D('',#12094,#9772,#9773);
#7865=AXIS2_PLACEMENT_3D('',#12095,#9774,#9775);
#7866=AXIS2_PLACEMENT_3D('',#12097,#9776,#9777);
#7867=AXIS2_PLACEMENT_3D('',#12098,#9778,#9779);
#7868=AXIS2_PLACEMENT_3D('',#12100,#9780,#9781);
#7869=AXIS2_PLACEMENT_3D('',#12102,#9783,#9784);
#7870=AXIS2_PLACEMENT_3D('',#12104,#9785,#9786);
#7871=AXIS2_PLACEMENT_3D('',#12106,#9787,#9788);
#7872=AXIS2_PLACEMENT_3D('',#12107,#9789,#9790);
#7873=AXIS2_PLACEMENT_3D('',#12108,#9791,#9792);
#7874=AXIS2_PLACEMENT_3D('',#12110,#9794,#9795);
#7875=AXIS2_PLACEMENT_3D('',#12123,#9802,#9803);
#7876=AXIS2_PLACEMENT_3D('',#12126,#9804,#9805);
#7877=AXIS2_PLACEMENT_3D('',#12129,#9807,#9808);
#7878=AXIS2_PLACEMENT_3D('',#12130,#9809,#9810);
#7879=AXIS2_PLACEMENT_3D('',#12131,#9811,#9812);
#7880=AXIS2_PLACEMENT_3D('',#12133,#9813,#9814);
#7881=AXIS2_PLACEMENT_3D('',#12135,#9816,#9817);
#7882=AXIS2_PLACEMENT_3D('',#12136,#9818,#9819);
#7883=AXIS2_PLACEMENT_3D('',#12138,#9820,#9821);
#7884=AXIS2_PLACEMENT_3D('',#12141,#9823,#9824);
#7885=AXIS2_PLACEMENT_3D('',#12142,#9825,#9826);
#7886=AXIS2_PLACEMENT_3D('',#12143,#9827,#9828);
#7887=AXIS2_PLACEMENT_3D('',#12149,#9832,#9833);
#7888=AXIS2_PLACEMENT_3D('',#12153,#9836,#9837);
#7889=AXIS2_PLACEMENT_3D('',#12157,#9840,#9841);
#7890=AXIS2_PLACEMENT_3D('',#12161,#9844,#9845);
#7891=AXIS2_PLACEMENT_3D('',#12165,#9848,#9849);
#7892=AXIS2_PLACEMENT_3D('',#12167,#9851,#9852);
#7893=AXIS2_PLACEMENT_3D('',#12168,#9853,#9854);
#7894=AXIS2_PLACEMENT_3D('',#12169,#9855,#9856);
#7895=AXIS2_PLACEMENT_3D('',#12590,#9857,#9858);
#7896=AXIS2_PLACEMENT_3D('',#12591,#9859,#9860);
#7897=AXIS2_PLACEMENT_3D('',#12593,#9861,#9862);
#7898=AXIS2_PLACEMENT_3D('',#12595,#9863,#9864);
#7899=AXIS2_PLACEMENT_3D('',#12596,#9865,#9866);
#7900=AXIS2_PLACEMENT_3D('',#12597,#9867,#9868);
#7901=AXIS2_PLACEMENT_3D('',#12599,#9869,#9870);
#7902=AXIS2_PLACEMENT_3D('',#12601,#9872,#9873);
#7903=AXIS2_PLACEMENT_3D('',#12602,#9874,#9875);
#7904=AXIS2_PLACEMENT_3D('',#12603,#9876,#9877);
#7905=AXIS2_PLACEMENT_3D('',#12604,#9878,#9879);
#7906=AXIS2_PLACEMENT_3D('',#12685,#9881,#9882);
#7907=AXIS2_PLACEMENT_3D('',#12687,#9883,#9884);
#7908=AXIS2_PLACEMENT_3D('',#12690,#9886,#9887);
#7909=AXIS2_PLACEMENT_3D('',#12691,#9888,#9889);
#7910=AXIS2_PLACEMENT_3D('',#12692,#9890,#9891);
#7911=AXIS2_PLACEMENT_3D('',#12694,#9892,#9893);
#7912=AXIS2_PLACEMENT_3D('',#12697,#9895,#9896);
#7913=AXIS2_PLACEMENT_3D('',#12698,#9897,#9898);
#7914=AXIS2_PLACEMENT_3D('',#12700,#9899,#9900);
#7915=AXIS2_PLACEMENT_3D('',#12701,#9901,#9902);
#7916=AXIS2_PLACEMENT_3D('',#12704,#9903,#9904);
#7917=AXIS2_PLACEMENT_3D('',#12705,#9905,#9906);
#7918=AXIS2_PLACEMENT_3D('',#12707,#9908,#9909);
#7919=AXIS2_PLACEMENT_3D('',#12709,#9910,#9911);
#7920=AXIS2_PLACEMENT_3D('',#12710,#9912,#9913);
#7921=AXIS2_PLACEMENT_3D('',#12712,#9914,#9915);
#7922=AXIS2_PLACEMENT_3D('',#12713,#9916,#9917);
#7923=AXIS2_PLACEMENT_3D('',#12715,#9918,#9919);
#7924=AXIS2_PLACEMENT_3D('',#12718,#9922,#9923);
#7925=AXIS2_PLACEMENT_3D('',#12720,#9924,#9925);
#7926=AXIS2_PLACEMENT_3D('',#12721,#9926,#9927);
#7927=AXIS2_PLACEMENT_3D('',#12724,#9928,#9929);
#7928=AXIS2_PLACEMENT_3D('',#12725,#9930,#9931);
#7929=AXIS2_PLACEMENT_3D('',#12755,#9933,#9934);
#7930=AXIS2_PLACEMENT_3D('',#12757,#9935,#9936);
#7931=AXIS2_PLACEMENT_3D('',#12758,#9937,#9938);
#7932=AXIS2_PLACEMENT_3D('',#12759,#9939,#9940);
#7933=AXIS2_PLACEMENT_3D('',#12761,#9941,#9942);
#7934=AXIS2_PLACEMENT_3D('',#12763,#9944,#9945);
#7935=AXIS2_PLACEMENT_3D('',#12764,#9946,#9947);
#7936=AXIS2_PLACEMENT_3D('',#12765,#9948,#9949);
#7937=AXIS2_PLACEMENT_3D('',#12766,#9950,#9951);
#7938=AXIS2_PLACEMENT_3D('',#12768,#9952,#9953);
#7939=AXIS2_PLACEMENT_3D('',#12771,#9955,#9956);
#7940=AXIS2_PLACEMENT_3D('',#12772,#9957,#9958);
#7941=AXIS2_PLACEMENT_3D('',#12775,#9960,#9961);
#7942=AXIS2_PLACEMENT_3D('',#12776,#9962,#9963);
#7943=AXIS2_PLACEMENT_3D('',#12779,#9964,#9965);
#7944=AXIS2_PLACEMENT_3D('',#12781,#9966,#9967);
#7945=AXIS2_PLACEMENT_3D('',#12783,#9968,#9969);
#7946=AXIS2_PLACEMENT_3D('',#12785,#9970,#9971);
#7947=AXIS2_PLACEMENT_3D('',#12787,#9972,#9973);
#7948=AXIS2_PLACEMENT_3D('',#12789,#9974,#9975);
#7949=AXIS2_PLACEMENT_3D('',#12791,#9976,#9977);
#7950=AXIS2_PLACEMENT_3D('',#12792,#9978,#9979);
#7951=AXIS2_PLACEMENT_3D('',#12794,#9980,#9981);
#7952=AXIS2_PLACEMENT_3D('',#12796,#9982,#9983);
#7953=AXIS2_PLACEMENT_3D('',#12798,#9984,#9985);
#7954=AXIS2_PLACEMENT_3D('',#12800,#9986,#9987);
#7955=AXIS2_PLACEMENT_3D('',#12801,#9988,#9989);
#7956=AXIS2_PLACEMENT_3D('',#12804,#9990,#9991);
#7957=AXIS2_PLACEMENT_3D('',#12807,#9993,#9994);
#7958=AXIS2_PLACEMENT_3D('',#12808,#9995,#9996);
#7959=AXIS2_PLACEMENT_3D('',#12809,#9997,#9998);
#7960=AXIS2_PLACEMENT_3D('',#12811,#9999,#10000);
#7961=AXIS2_PLACEMENT_3D('',#12812,#10001,#10002);
#7962=AXIS2_PLACEMENT_3D('',#12814,#10004,#10005);
#7963=AXIS2_PLACEMENT_3D('',#12817,#10006,#10007);
#7964=AXIS2_PLACEMENT_3D('',#12819,#10009,#10010);
#7965=AXIS2_PLACEMENT_3D('',#12820,#10011,#10012);
#7966=AXIS2_PLACEMENT_3D('',#12822,#10013,#10014);
#7967=AXIS2_PLACEMENT_3D('',#12824,#10016,#10017);
#7968=AXIS2_PLACEMENT_3D('',#12827,#10018,#10019);
#7969=AXIS2_PLACEMENT_3D('',#12830,#10021,#10022);
#7970=AXIS2_PLACEMENT_3D('',#12831,#10023,#10024);
#7971=AXIS2_PLACEMENT_3D('',#12832,#10025,#10026);
#7972=AXIS2_PLACEMENT_3D('',#12834,#10027,#10028);
#7973=AXIS2_PLACEMENT_3D('',#12835,#10029,#10030);
#7974=AXIS2_PLACEMENT_3D('',#12837,#10032,#10033);
#7975=AXIS2_PLACEMENT_3D('',#12840,#10034,#10035);
#7976=AXIS2_PLACEMENT_3D('',#12842,#10037,#10038);
#7977=AXIS2_PLACEMENT_3D('',#12843,#10039,#10040);
#7978=AXIS2_PLACEMENT_3D('',#12845,#10041,#10042);
#7979=AXIS2_PLACEMENT_3D('',#12847,#10044,#10045);
#7980=AXIS2_PLACEMENT_3D('',#12850,#10047,#10048);
#7981=AXIS2_PLACEMENT_3D('',#12851,#10049,#10050);
#7982=AXIS2_PLACEMENT_3D('',#12854,#10051,#10052);
#7983=AXIS2_PLACEMENT_3D('',#12856,#10053,#10054);
#7984=AXIS2_PLACEMENT_3D('',#12858,#10055,#10056);
#7985=AXIS2_PLACEMENT_3D('',#12860,#10057,#10058);
#7986=AXIS2_PLACEMENT_3D('',#12862,#10059,#10060);
#7987=AXIS2_PLACEMENT_3D('',#12864,#10061,#10062);
#7988=AXIS2_PLACEMENT_3D('',#12866,#10063,#10064);
#7989=AXIS2_PLACEMENT_3D('',#12867,#10065,#10066);
#7990=AXIS2_PLACEMENT_3D('',#12869,#10067,#10068);
#7991=AXIS2_PLACEMENT_3D('',#12871,#10069,#10070);
#7992=AXIS2_PLACEMENT_3D('',#12872,#10071,#10072);
#7993=AXIS2_PLACEMENT_3D('',#12875,#10073,#10074);
#7994=AXIS2_PLACEMENT_3D('',#12878,#10076,#10077);
#7995=AXIS2_PLACEMENT_3D('',#12879,#10078,#10079);
#7996=AXIS2_PLACEMENT_3D('',#12880,#10080,#10081);
#7997=AXIS2_PLACEMENT_3D('',#12882,#10082,#10083);
#7998=AXIS2_PLACEMENT_3D('',#12883,#10084,#10085);
#7999=AXIS2_PLACEMENT_3D('',#12885,#10087,#10088);
#8000=AXIS2_PLACEMENT_3D('',#12888,#10089,#10090);
#8001=AXIS2_PLACEMENT_3D('',#12890,#10092,#10093);
#8002=AXIS2_PLACEMENT_3D('',#12891,#10094,#10095);
#8003=AXIS2_PLACEMENT_3D('',#12893,#10097,#10098);
#8004=AXIS2_PLACEMENT_3D('',#12896,#10099,#10100);
#8005=AXIS2_PLACEMENT_3D('',#12899,#10102,#10103);
#8006=AXIS2_PLACEMENT_3D('',#12900,#10104,#10105);
#8007=AXIS2_PLACEMENT_3D('',#12901,#10106,#10107);
#8008=AXIS2_PLACEMENT_3D('',#12903,#10108,#10109);
#8009=AXIS2_PLACEMENT_3D('',#12904,#10110,#10111);
#8010=AXIS2_PLACEMENT_3D('',#12906,#10113,#10114);
#8011=AXIS2_PLACEMENT_3D('',#12909,#10115,#10116);
#8012=AXIS2_PLACEMENT_3D('',#12911,#10118,#10119);
#8013=AXIS2_PLACEMENT_3D('',#12912,#10120,#10121);
#8014=AXIS2_PLACEMENT_3D('',#12914,#10123,#10124);
#8015=AXIS2_PLACEMENT_3D('',#12918,#10126,#10127);
#8016=AXIS2_PLACEMENT_3D('',#12920,#10129,#10130);
#8017=AXIS2_PLACEMENT_3D('',#12923,#10132,#10133);
#8018=AXIS2_PLACEMENT_3D('',#12924,#10134,#10135);
#8019=AXIS2_PLACEMENT_3D('',#12927,#10137,#10138);
#8020=AXIS2_PLACEMENT_3D('',#12928,#10139,#10140);
#8021=AXIS2_PLACEMENT_3D('',#12931,#10142,#10143);
#8022=AXIS2_PLACEMENT_3D('',#12932,#10144,#10145);
#8023=AXIS2_PLACEMENT_3D('',#12935,#10147,#10148);
#8024=AXIS2_PLACEMENT_3D('',#12936,#10149,#10150);
#8025=AXIS2_PLACEMENT_3D('',#12939,#10152,#10153);
#8026=AXIS2_PLACEMENT_3D('',#12940,#10154,#10155);
#8027=AXIS2_PLACEMENT_3D('',#12943,#10157,#10158);
#8028=AXIS2_PLACEMENT_3D('',#12944,#10159,#10160);
#8029=AXIS2_PLACEMENT_3D('',#12945,#10161,#10162);
#8030=AXIS2_PLACEMENT_3D('',#12946,#10163,#10164);
#8031=AXIS2_PLACEMENT_3D('',#12949,#10167,#10168);
#8032=AXIS2_PLACEMENT_3D('',#12951,#10170,#10171);
#8033=AXIS2_PLACEMENT_3D('',#12953,#10173,#10174);
#8034=AXIS2_PLACEMENT_3D('',#12955,#10176,#10177);
#8035=AXIS2_PLACEMENT_3D('',#12958,#10180,#10181);
#8036=AXIS2_PLACEMENT_3D('',#12960,#10183,#10184);
#8037=AXIS2_PLACEMENT_3D('',#12961,#10185,#10186);
#8038=AXIS2_PLACEMENT_3D('',#12962,#10187,#10188);
#8039=AXIS2_PLACEMENT_3D('',#15494,#10189,#10190);
#8040=AXIS2_PLACEMENT_3D('',#15495,#10191,#10192);
#8041=AXIS2_PLACEMENT_3D('',#15496,#10193,#10194);
#8042=AXIS2_PLACEMENT_3D('',#15497,#10195,#10196);
#8043=AXIS2_PLACEMENT_3D('',#15520,#10197,#10198);
#8044=AXIS2_PLACEMENT_3D('',#15522,#10199,#10200);
#8045=AXIS2_PLACEMENT_3D('',#15524,#10201,#10202);
#8046=AXIS2_PLACEMENT_3D('',#15525,#10203,#10204);
#8047=AXIS2_PLACEMENT_3D('',#15548,#10205,#10206);
#8048=AXIS2_PLACEMENT_3D('',#15550,#10207,#10208);
#8049=AXIS2_PLACEMENT_3D('',#15551,#10209,#10210);
#8050=AXIS2_PLACEMENT_3D('',#15552,#10211,#10212);
#8051=AXIS2_PLACEMENT_3D('',#15553,#10213,#10214);
#8052=AXIS2_PLACEMENT_3D('',#15554,#10215,#10216);
#8053=AXIS2_PLACEMENT_3D('',#15577,#10217,#10218);
#8054=AXIS2_PLACEMENT_3D('',#15579,#10219,#10220);
#8055=AXIS2_PLACEMENT_3D('',#15580,#10221,#10222);
#8056=AXIS2_PLACEMENT_3D('',#15581,#10223,#10224);
#8057=AXIS2_PLACEMENT_3D('',#15582,#10225,#10226);
#8058=AXIS2_PLACEMENT_3D('',#15583,#10227,#10228);
#8059=AXIS2_PLACEMENT_3D('',#15606,#10229,#10230);
#8060=AXIS2_PLACEMENT_3D('',#15608,#10231,#10232);
#8061=AXIS2_PLACEMENT_3D('',#15609,#10233,#10234);
#8062=AXIS2_PLACEMENT_3D('',#15610,#10235,#10236);
#8063=AXIS2_PLACEMENT_3D('',#15611,#10237,#10238);
#8064=AXIS2_PLACEMENT_3D('',#15612,#10239,#10240);
#8065=AXIS2_PLACEMENT_3D('',#15635,#10241,#10242);
#8066=AXIS2_PLACEMENT_3D('',#15637,#10243,#10244);
#8067=AXIS2_PLACEMENT_3D('',#15638,#10245,#10246);
#8068=AXIS2_PLACEMENT_3D('',#15639,#10247,#10248);
#8069=AXIS2_PLACEMENT_3D('',#15640,#10249,#10250);
#8070=AXIS2_PLACEMENT_3D('',#15641,#10251,#10252);
#8071=AXIS2_PLACEMENT_3D('',#15663,#10253,#10254);
#8072=AXIS2_PLACEMENT_3D('',#15665,#10255,#10256);
#8073=AXIS2_PLACEMENT_3D('',#15666,#10257,#10258);
#8074=AXIS2_PLACEMENT_3D('',#15667,#10259,#10260);
#8075=AXIS2_PLACEMENT_3D('',#15668,#10261,#10262);
#8076=AXIS2_PLACEMENT_3D('',#15669,#10263,#10264);
#8077=AXIS2_PLACEMENT_3D('',#15670,#10265,#10266);
#8078=AXIS2_PLACEMENT_3D('',#15671,#10267,#10268);
#8079=AXIS2_PLACEMENT_3D('',#15672,#10269,#10270);
#8080=AXIS2_PLACEMENT_3D('',#15676,#10272,#10273);
#8081=AXIS2_PLACEMENT_3D('',#15678,#10275,#10276);
#8082=AXIS2_PLACEMENT_3D('',#15681,#10278,#10279);
#8083=AXIS2_PLACEMENT_3D('',#15682,#10280,#10281);
#8084=AXIS2_PLACEMENT_3D('',#15685,#10283,#10284);
#8085=AXIS2_PLACEMENT_3D('',#15686,#10285,#10286);
#8086=AXIS2_PLACEMENT_3D('',#15689,#10288,#10289);
#8087=AXIS2_PLACEMENT_3D('',#15690,#10290,#10291);
#8088=AXIS2_PLACEMENT_3D('',#15693,#10293,#10294);
#8089=AXIS2_PLACEMENT_3D('',#15694,#10295,#10296);
#8090=AXIS2_PLACEMENT_3D('',#15697,#10298,#10299);
#8091=AXIS2_PLACEMENT_3D('',#15698,#10300,#10301);
#8092=AXIS2_PLACEMENT_3D('',#15701,#10303,#10304);
#8093=AXIS2_PLACEMENT_3D('',#15724,#10305,#10306);
#8094=AXIS2_PLACEMENT_3D('',#15726,#10307,#10308);
#8095=AXIS2_PLACEMENT_3D('',#15728,#10309,#10310);
#8096=AXIS2_PLACEMENT_3D('',#15729,#10311,#10312);
#8097=AXIS2_PLACEMENT_3D('',#15751,#10313,#10314);
#8098=AXIS2_PLACEMENT_3D('',#15752,#10315,#10316);
#8099=AXIS2_PLACEMENT_3D('',#15753,#10317,#10318);
#8100=AXIS2_PLACEMENT_3D('',#15754,#10319,#10320);
#8101=AXIS2_PLACEMENT_3D('',#15755,#10321,#10322);
#8102=AXIS2_PLACEMENT_3D('',#15777,#10323,#10324);
#8103=AXIS2_PLACEMENT_3D('',#15778,#10325,#10326);
#8104=AXIS2_PLACEMENT_3D('',#15779,#10327,#10328);
#8105=AXIS2_PLACEMENT_3D('',#15780,#10329,#10330);
#8106=AXIS2_PLACEMENT_3D('',#15802,#10331,#10332);
#8107=AXIS2_PLACEMENT_3D('',#15803,#10333,#10334);
#8108=AXIS2_PLACEMENT_3D('',#15804,#10335,#10336);
#8109=AXIS2_PLACEMENT_3D('',#15805,#10337,#10338);
#8110=AXIS2_PLACEMENT_3D('',#15828,#10339,#10340);
#8111=AXIS2_PLACEMENT_3D('',#15829,#10341,#10342);
#8112=AXIS2_PLACEMENT_3D('',#15830,#10343,#10344);
#8113=AXIS2_PLACEMENT_3D('',#15831,#10345,#10346);
#8114=AXIS2_PLACEMENT_3D('',#15832,#10347,#10348);
#8115=AXIS2_PLACEMENT_3D('',#15854,#10349,#10350);
#8116=AXIS2_PLACEMENT_3D('',#15856,#10351,#10352);
#8117=AXIS2_PLACEMENT_3D('',#15857,#10353,#10354);
#8118=AXIS2_PLACEMENT_3D('',#15858,#10355,#10356);
#8119=AXIS2_PLACEMENT_3D('',#15859,#10357,#10358);
#8120=AXIS2_PLACEMENT_3D('',#15860,#10359,#10360);
#8121=AXIS2_PLACEMENT_3D('',#15861,#10361,#10362);
#8122=AXIS2_PLACEMENT_3D('',#15862,#10363,#10364);
#8123=AXIS2_PLACEMENT_3D('',#15863,#10365,#10366);
#8124=AXIS2_PLACEMENT_3D('',#15865,#10368,#10369);
#8125=AXIS2_PLACEMENT_3D('',#15867,#10371,#10372);
#8126=AXIS2_PLACEMENT_3D('',#15869,#10374,#10375);
#8127=AXIS2_PLACEMENT_3D('',#15872,#10377,#10378);
#8128=AXIS2_PLACEMENT_3D('',#15873,#10379,#10380);
#8129=AXIS2_PLACEMENT_3D('',#15875,#10381,#10382);
#8130=AXIS2_PLACEMENT_3D('',#15878,#10384,#10385);
#8131=AXIS2_PLACEMENT_3D('',#15879,#10386,#10387);
#8132=AXIS2_PLACEMENT_3D('',#15882,#10389,#10390);
#8133=AXIS2_PLACEMENT_3D('',#15883,#10391,#10392);
#8134=AXIS2_PLACEMENT_3D('',#15884,#10393,#10394);
#8135=AXIS2_PLACEMENT_3D('',#15887,#10396,#10397);
#8136=AXIS2_PLACEMENT_3D('',#15888,#10398,#10399);
#8137=AXIS2_PLACEMENT_3D('',#15889,#10400,#10401);
#8138=AXIS2_PLACEMENT_3D('',#15891,#10403,#10404);
#8139=AXIS2_PLACEMENT_3D('',#15893,#10406,#10407);
#8140=AXIS2_PLACEMENT_3D('',#15894,#10408,#10409);
#8141=AXIS2_PLACEMENT_3D('',#15895,#10410,#10411);
#8142=AXIS2_PLACEMENT_3D('',#15896,#10412,#10413);
#8143=AXIS2_PLACEMENT_3D('',#15897,#10414,#10415);
#8144=AXIS2_PLACEMENT_3D('',#15898,#10416,#10417);
#8145=AXIS2_PLACEMENT_3D('',#15899,#10418,#10419);
#8146=AXIS2_PLACEMENT_3D('',#15900,#10420,#10421);
#8147=AXIS2_PLACEMENT_3D('',#15901,#10422,#10423);
#8148=AXIS2_PLACEMENT_3D('',#15902,#10424,#10425);
#8149=AXIS2_PLACEMENT_3D('',#15903,#10426,#10427);
#8150=AXIS2_PLACEMENT_3D('',#15904,#10428,#10429);
#8151=AXIS2_PLACEMENT_3D('',#15905,#10430,#10431);
#8152=AXIS2_PLACEMENT_3D('',#15906,#10432,#10433);
#8153=AXIS2_PLACEMENT_3D('',#15907,#10434,#10435);
#8154=AXIS2_PLACEMENT_3D('',#15908,#10436,#10437);
#8155=AXIS2_PLACEMENT_3D('',#15909,#10438,#10439);
#8156=AXIS2_PLACEMENT_3D('',#15910,#10440,#10441);
#8157=AXIS2_PLACEMENT_3D('',#15911,#10442,#10443);
#8158=AXIS2_PLACEMENT_3D('',#15912,#10444,#10445);
#8159=AXIS2_PLACEMENT_3D('',#15913,#10446,#10447);
#8160=AXIS2_PLACEMENT_3D('',#15914,#10448,#10449);
#8161=AXIS2_PLACEMENT_3D('',#15915,#10450,#10451);
#8162=AXIS2_PLACEMENT_3D('',#15916,#10452,#10453);
#8163=AXIS2_PLACEMENT_3D('',#15917,#10454,#10455);
#8164=AXIS2_PLACEMENT_3D('',#15918,#10456,#10457);
#8165=AXIS2_PLACEMENT_3D('',#15919,#10458,#10459);
#8166=AXIS2_PLACEMENT_3D('',#15920,#10460,#10461);
#8167=AXIS2_PLACEMENT_3D('',#15921,#10462,#10463);
#8168=AXIS2_PLACEMENT_3D('',#15922,#10464,#10465);
#8169=AXIS2_PLACEMENT_3D('',#15923,#10466,#10467);
#8170=AXIS2_PLACEMENT_3D('',#15924,#10468,#10469);
#8171=AXIS2_PLACEMENT_3D('',#15925,#10470,#10471);
#8172=AXIS2_PLACEMENT_3D('',#15926,#10472,#10473);
#8173=AXIS2_PLACEMENT_3D('',#15927,#10474,#10475);
#8174=AXIS2_PLACEMENT_3D('',#15928,#10476,#10477);
#8175=AXIS2_PLACEMENT_3D('',#15929,#10478,#10479);
#8176=AXIS2_PLACEMENT_3D('',#15932,#10480,#10481);
#8177=AXIS2_PLACEMENT_3D('',#15942,#10482,#10483);
#8178=AXIS2_PLACEMENT_3D('',#15946,#10485,#10486);
#8179=AXIS2_PLACEMENT_3D('',#15961,#10487,#10488);
#8180=AXIS2_PLACEMENT_3D('',#15962,#10489,#10490);
#8181=AXIS2_PLACEMENT_3D('',#15963,#10491,#10492);
#8182=AXIS2_PLACEMENT_3D('',#15964,#10493,#10494);
#8183=AXIS2_PLACEMENT_3D('',#15966,#10495,#10496);
#8184=AXIS2_PLACEMENT_3D('',#15967,#10497,#10498);
#8185=AXIS2_PLACEMENT_3D('',#15970,#10499,#10500);
#8186=AXIS2_PLACEMENT_3D('',#15971,#10501,#10502);
#8187=AXIS2_PLACEMENT_3D('',#15973,#10503,#10504);
#8188=AXIS2_PLACEMENT_3D('',#15976,#10505,#10506);
#8189=AXIS2_PLACEMENT_3D('',#15978,#10507,#10508);
#8190=AXIS2_PLACEMENT_3D('',#15979,#10509,#10510);
#8191=AXIS2_PLACEMENT_3D('',#15982,#10511,#10512);
#8192=AXIS2_PLACEMENT_3D('',#15984,#10513,#10514);
#8193=AXIS2_PLACEMENT_3D('',#15985,#10515,#10516);
#8194=AXIS2_PLACEMENT_3D('',#15986,#10517,#10518);
#8195=AXIS2_PLACEMENT_3D('',#16000,#10520,#10521);
#8196=AXIS2_PLACEMENT_3D('',#16013,#10522,#10523);
#8197=AXIS2_PLACEMENT_3D('',#16014,#10524,#10525);
#8198=AXIS2_PLACEMENT_3D('',#16015,#10526,#10527);
#8199=AXIS2_PLACEMENT_3D('',#16017,#10528,#10529);
#8200=AXIS2_PLACEMENT_3D('',#16018,#10530,#10531);
#8201=AXIS2_PLACEMENT_3D('',#16020,#10532,#10533);
#8202=AXIS2_PLACEMENT_3D('',#16023,#10534,#10535);
#8203=AXIS2_PLACEMENT_3D('',#16024,#10536,#10537);
#8204=AXIS2_PLACEMENT_3D('',#16027,#10538,#10539);
#8205=AXIS2_PLACEMENT_3D('',#16029,#10540,#10541);
#8206=AXIS2_PLACEMENT_3D('',#16030,#10542,#10543);
#8207=AXIS2_PLACEMENT_3D('',#16031,#10544,#10545);
#8208=AXIS2_PLACEMENT_3D('',#16049,#10547,#10548);
#8209=AXIS2_PLACEMENT_3D('',#16050,#10549,#10550);
#8210=AXIS2_PLACEMENT_3D('',#16083,#10553,#10554);
#8211=AXIS2_PLACEMENT_3D('',#16086,#10555,#10556);
#8212=AXIS2_PLACEMENT_3D('',#16089,#10558,#10559);
#8213=AXIS2_PLACEMENT_3D('',#16090,#10560,#10561);
#8214=AXIS2_PLACEMENT_3D('',#16091,#10562,#10563);
#8215=AXIS2_PLACEMENT_3D('',#16094,#10564,#10565);
#8216=AXIS2_PLACEMENT_3D('',#16095,#10566,#10567);
#8217=AXIS2_PLACEMENT_3D('',#16097,#10569,#10570);
#8218=AXIS2_PLACEMENT_3D('',#16101,#10572,#10573);
#8219=AXIS2_PLACEMENT_3D('',#16102,#10574,#10575);
#8220=AXIS2_PLACEMENT_3D('',#16103,#10576,#10577);
#8221=AXIS2_PLACEMENT_3D('',#16105,#10578,#10579);
#8222=AXIS2_PLACEMENT_3D('',#16106,#10580,#10581);
#8223=AXIS2_PLACEMENT_3D('',#16107,#10582,#10583);
#8224=AXIS2_PLACEMENT_3D('',#16108,#10584,#10585);
#8225=AXIS2_PLACEMENT_3D('',#16109,#10586,#10587);
#8226=AXIS2_PLACEMENT_3D('',#16110,#10588,#10589);
#8227=AXIS2_PLACEMENT_3D('',#16111,#10590,#10591);
#8228=AXIS2_PLACEMENT_3D('',#16112,#10592,#10593);
#8229=AXIS2_PLACEMENT_3D('',#16114,#10594,#10595);
#8230=AXIS2_PLACEMENT_3D('',#16116,#10597,#10598);
#8231=AXIS2_PLACEMENT_3D('',#16118,#10599,#10600);
#8232=AXIS2_PLACEMENT_3D('',#16120,#10602,#10603);
#8233=AXIS2_PLACEMENT_3D('',#16121,#10604,#10605);
#8234=AXIS2_PLACEMENT_3D('',#16122,#10606,#10607);
#8235=AXIS2_PLACEMENT_3D('',#16124,#10609,#10610);
#8236=AXIS2_PLACEMENT_3D('',#16125,#10611,#10612);
#8237=AXIS2_PLACEMENT_3D('',#16127,#10613,#10614);
#8238=AXIS2_PLACEMENT_3D('',#16129,#10615,#10616);
#8239=AXIS2_PLACEMENT_3D('',#16130,#10617,#10618);
#8240=AXIS2_PLACEMENT_3D('',#16131,#10619,#10620);
#8241=AXIS2_PLACEMENT_3D('',#16132,#10621,#10622);
#8242=AXIS2_PLACEMENT_3D('',#16133,#10623,#10624);
#8243=AXIS2_PLACEMENT_3D('',#16134,#10625,#10626);
#8244=AXIS2_PLACEMENT_3D('',#16135,#10627,#10628);
#8245=AXIS2_PLACEMENT_3D('',#16136,#10629,#10630);
#8246=AXIS2_PLACEMENT_3D('',#16139,#10631,#10632);
#8247=AXIS2_PLACEMENT_3D('',#16149,#10633,#10634);
#8248=AXIS2_PLACEMENT_3D('',#16153,#10636,#10637);
#8249=AXIS2_PLACEMENT_3D('',#16162,#10638,#10639);
#8250=AXIS2_PLACEMENT_3D('',#16163,#10640,#10641);
#8251=AXIS2_PLACEMENT_3D('',#16164,#10642,#10643);
#8252=AXIS2_PLACEMENT_3D('',#16165,#10644,#10645);
#8253=AXIS2_PLACEMENT_3D('',#16166,#10646,#10647);
#8254=AXIS2_PLACEMENT_3D('',#16167,#10648,#10649);
#8255=AXIS2_PLACEMENT_3D('',#16169,#10650,#10651);
#8256=AXIS2_PLACEMENT_3D('',#16172,#10653,#10654);
#8257=AXIS2_PLACEMENT_3D('',#16173,#10655,#10656);
#8258=AXIS2_PLACEMENT_3D('',#16175,#10657,#10658);
#8259=AXIS2_PLACEMENT_3D('',#16178,#10660,#10661);
#8260=AXIS2_PLACEMENT_3D('',#16179,#10662,#10663);
#8261=AXIS2_PLACEMENT_3D('',#16182,#10664,#10665);
#8262=AXIS2_PLACEMENT_3D('',#16192,#10666,#10667);
#8263=AXIS2_PLACEMENT_3D('',#16196,#10669,#10670);
#8264=AXIS2_PLACEMENT_3D('',#16206,#10671,#10672);
#8265=AXIS2_PLACEMENT_3D('',#16207,#10673,#10674);
#8266=AXIS2_PLACEMENT_3D('',#16208,#10675,#10676);
#8267=AXIS2_PLACEMENT_3D('',#16209,#10677,#10678);
#8268=AXIS2_PLACEMENT_3D('',#16210,#10679,#10680);
#8269=AXIS2_PLACEMENT_3D('',#16211,#10681,#10682);
#8270=AXIS2_PLACEMENT_3D('',#16213,#10683,#10684);
#8271=AXIS2_PLACEMENT_3D('',#16215,#10685,#10686);
#8272=AXIS2_PLACEMENT_3D('',#16216,#10687,#10688);
#8273=AXIS2_PLACEMENT_3D('',#16219,#10689,#10690);
#8274=AXIS2_PLACEMENT_3D('',#16222,#10692,#10693);
#8275=AXIS2_PLACEMENT_3D('',#16223,#10694,#10695);
#8276=AXIS2_PLACEMENT_3D('',#16224,#10696,#10697);
#8277=AXIS2_PLACEMENT_3D('',#16226,#10698,#10699);
#8278=AXIS2_PLACEMENT_3D('',#16228,#10700,#10701);
#8279=AXIS2_PLACEMENT_3D('',#16229,#10702,#10703);
#8280=AXIS2_PLACEMENT_3D('',#16231,#10704,#10705);
#8281=AXIS2_PLACEMENT_3D('',#16233,#10706,#10707);
#8282=AXIS2_PLACEMENT_3D('',#16234,#10708,#10709);
#8283=AXIS2_PLACEMENT_3D('',#16235,#10710,#10711);
#8284=AXIS2_PLACEMENT_3D('',#16237,#10712,#10713);
#8285=AXIS2_PLACEMENT_3D('',#16238,#10714,#10715);
#8286=AXIS2_PLACEMENT_3D('',#16240,#10717,#10718);
#8287=AXIS2_PLACEMENT_3D('',#16242,#10719,#10720);
#8288=AXIS2_PLACEMENT_3D('',#16244,#10722,#10723);
#8289=AXIS2_PLACEMENT_3D('',#16246,#10724,#10725);
#8290=AXIS2_PLACEMENT_3D('',#16248,#10727,#10728);
#8291=AXIS2_PLACEMENT_3D('',#16250,#10730,#10731);
#8292=AXIS2_PLACEMENT_3D('',#16252,#10732,#10733);
#8293=AXIS2_PLACEMENT_3D('',#16254,#10734,#10735);
#8294=AXIS2_PLACEMENT_3D('',#16255,#10736,#10737);
#8295=AXIS2_PLACEMENT_3D('',#16256,#10738,#10739);
#8296=AXIS2_PLACEMENT_3D('',#16258,#10741,#10742);
#8297=AXIS2_PLACEMENT_3D('',#16259,#10743,#10744);
#8298=AXIS2_PLACEMENT_3D('',#16260,#10745,#10746);
#8299=AXIS2_PLACEMENT_3D('',#16261,#10747,#10748);
#8300=AXIS2_PLACEMENT_3D('',#16263,#10749,#10750);
#8301=AXIS2_PLACEMENT_3D('',#16266,#10752,#10753);
#8302=AXIS2_PLACEMENT_3D('',#16267,#10754,#10755);
#8303=AXIS2_PLACEMENT_3D('',#16269,#10756,#10757);
#8304=AXIS2_PLACEMENT_3D('',#16272,#10759,#10760);
#8305=AXIS2_PLACEMENT_3D('',#16273,#10761,#10762);
#8306=AXIS2_PLACEMENT_3D('',#16274,#10763,#10764);
#8307=AXIS2_PLACEMENT_3D('',#16275,#10765,#10766);
#8308=AXIS2_PLACEMENT_3D('',#16276,#10767,#10768);
#8309=AXIS2_PLACEMENT_3D('',#16277,#10769,#10770);
#8310=AXIS2_PLACEMENT_3D('',#16278,#10771,#10772);
#8311=AXIS2_PLACEMENT_3D('',#16279,#10773,#10774);
#8312=AXIS2_PLACEMENT_3D('',#16280,#10775,#10776);
#8313=AXIS2_PLACEMENT_3D('',#16281,#10777,#10778);
#8314=AXIS2_PLACEMENT_3D('',#16282,#10779,#10780);
#8315=AXIS2_PLACEMENT_3D('',#16283,#10781,#10782);
#8316=AXIS2_PLACEMENT_3D('',#16284,#10783,#10784);
#8317=AXIS2_PLACEMENT_3D('',#16285,#10785,#10786);
#8318=AXIS2_PLACEMENT_3D('',#16286,#10787,#10788);
#8319=DIRECTION('axis',(0.,0.,1.));
#8320=DIRECTION('refdir',(1.,0.,0.));
#8321=DIRECTION('axis',(0.,0.,1.));
#8322=DIRECTION('refdir',(1.,0.,0.));
#8323=DIRECTION('axis',(0.,0.,1.));
#8324=DIRECTION('refdir',(1.,0.,0.));
#8325=DIRECTION('center_axis',(0.,0.,1.));
#8326=DIRECTION('ref_axis',(-1.,0.,0.));
#8327=DIRECTION('center_axis',(0.,0.,-1.));
#8328=DIRECTION('ref_axis',(-1.,0.,0.));
#8329=DIRECTION('',(0.707106781186546,8.65956056235491E-17,0.707106781186549));
#8330=DIRECTION('center_axis',(0.,0.,1.));
#8331=DIRECTION('ref_axis',(-1.,0.,0.));
#8332=DIRECTION('center_axis',(0.,0.,-1.));
#8333=DIRECTION('ref_axis',(-1.,0.,0.));
#8334=DIRECTION('center_axis',(0.,0.,-1.));
#8335=DIRECTION('ref_axis',(1.,0.,0.));
#8336=DIRECTION('center_axis',(0.,0.,1.));
#8337=DIRECTION('ref_axis',(-1.,0.,0.));
#8338=DIRECTION('center_axis',(0.,0.,1.));
#8339=DIRECTION('ref_axis',(1.,0.,0.));
#8340=DIRECTION('center_axis',(0.,0.,1.));
#8341=DIRECTION('ref_axis',(1.,0.,0.));
#8342=DIRECTION('',(0.,0.,1.));
#8343=DIRECTION('center_axis',(0.,0.,-1.));
#8344=DIRECTION('ref_axis',(-1.,0.,0.));
#8345=DIRECTION('center_axis',(0.,0.,1.));
#8346=DIRECTION('ref_axis',(-1.,0.,0.));
#8347=DIRECTION('',(0.707106781186547,-8.65956056235493E-17,-0.707106781186548));
#8348=DIRECTION('center_axis',(0.,0.,-1.));
#8349=DIRECTION('ref_axis',(-1.,0.,0.));
#8350=DIRECTION('center_axis',(0.,0.,1.));
#8351=DIRECTION('ref_axis',(1.,0.,0.));
#8352=DIRECTION('center_axis',(0.,0.,-1.));
#8353=DIRECTION('ref_axis',(1.,0.,0.));
#8354=DIRECTION('center_axis',(0.,0.,1.));
#8355=DIRECTION('ref_axis',(-1.,0.,0.));
#8356=DIRECTION('',(0.,0.,1.));
#8357=DIRECTION('center_axis',(0.,0.,-1.));
#8358=DIRECTION('ref_axis',(-1.,0.,0.));
#8359=DIRECTION('center_axis',(0.,0.,-1.));
#8360=DIRECTION('ref_axis',(0.,1.,0.));
#8361=DIRECTION('',(0.,0.,-1.));
#8362=DIRECTION('center_axis',(0.,0.,1.));
#8363=DIRECTION('ref_axis',(-1.,0.,0.));
#8364=DIRECTION('center_axis',(0.,0.,-1.));
#8365=DIRECTION('ref_axis',(-1.,0.,0.));
#8366=DIRECTION('',(-0.707106781186548,-8.65956056235494E-17,-0.707106781186547));
#8367=DIRECTION('center_axis',(0.,0.,1.));
#8368=DIRECTION('ref_axis',(-1.,0.,0.));
#8369=DIRECTION('center_axis',(0.,0.,-1.));
#8370=DIRECTION('ref_axis',(-1.,0.,0.));
#8371=DIRECTION('center_axis',(0.,0.,1.));
#8372=DIRECTION('ref_axis',(1.,0.,0.));
#8373=DIRECTION('center_axis',(0.,0.,-1.));
#8374=DIRECTION('ref_axis',(-1.,0.,0.));
#8375=DIRECTION('center_axis',(0.,0.,-1.));
#8376=DIRECTION('ref_axis',(-1.,0.,0.));
#8377=DIRECTION('center_axis',(0.,0.,-1.));
#8378=DIRECTION('ref_axis',(1.,0.,0.));
#8379=DIRECTION('center_axis',(0.,0.,-1.));
#8380=DIRECTION('ref_axis',(-1.,0.,0.));
#8381=DIRECTION('center_axis',(0.,0.,-1.));
#8382=DIRECTION('ref_axis',(-1.,0.,0.));
#8383=DIRECTION('center_axis',(0.,0.,1.));
#8384=DIRECTION('ref_axis',(1.,0.,0.));
#8385=DIRECTION('center_axis',(0.,0.,1.));
#8386=DIRECTION('ref_axis',(1.,0.,0.));
#8387=DIRECTION('',(0.,0.,-1.));
#8388=DIRECTION('center_axis',(0.,0.,-1.));
#8389=DIRECTION('ref_axis',(-1.,0.,0.));
#8390=DIRECTION('center_axis',(0.,0.,1.));
#8391=DIRECTION('ref_axis',(-1.,0.,0.));
#8392=DIRECTION('',(0.707106781186548,-8.65956056235494E-17,-0.707106781186547));
#8393=DIRECTION('center_axis',(0.,0.,1.));
#8394=DIRECTION('ref_axis',(-1.,0.,0.));
#8395=DIRECTION('',(0.,0.,1.));
#8396=DIRECTION('center_axis',(0.,0.,-1.));
#8397=DIRECTION('ref_axis',(-1.,0.,0.));
#8398=DIRECTION('center_axis',(0.,0.,-1.));
#8399=DIRECTION('ref_axis',(-1.,0.,0.));
#8400=DIRECTION('center_axis',(0.,0.,1.));
#8401=DIRECTION('ref_axis',(-1.,0.,0.));
#8402=DIRECTION('',(0.707106781186547,-8.65956056235493E-17,-0.707106781186548));
#8403=DIRECTION('center_axis',(0.,0.,1.));
#8404=DIRECTION('ref_axis',(-1.,0.,0.));
#8405=DIRECTION('',(0.,0.,1.));
#8406=DIRECTION('center_axis',(0.,0.,-1.));
#8407=DIRECTION('ref_axis',(-1.,0.,0.));
#8408=DIRECTION('center_axis',(0.,0.,-1.));
#8409=DIRECTION('ref_axis',(-1.,0.,0.));
#8410=DIRECTION('center_axis',(0.,0.,1.));
#8411=DIRECTION('ref_axis',(-1.,0.,0.));
#8412=DIRECTION('',(0.707106781186548,-8.65956056235494E-17,-0.707106781186547));
#8413=DIRECTION('center_axis',(0.,0.,1.));
#8414=DIRECTION('ref_axis',(-1.,0.,0.));
#8415=DIRECTION('',(0.,0.,1.));
#8416=DIRECTION('center_axis',(0.,0.,-1.));
#8417=DIRECTION('ref_axis',(-1.,0.,0.));
#8418=DIRECTION('center_axis',(0.,0.,-1.));
#8419=DIRECTION('ref_axis',(-1.,0.,0.));
#8420=DIRECTION('center_axis',(0.,0.,1.));
#8421=DIRECTION('ref_axis',(-1.,0.,0.));
#8422=DIRECTION('',(0.707106781186548,-8.65956056235494E-17,-0.707106781186547));
#8423=DIRECTION('center_axis',(0.,0.,1.));
#8424=DIRECTION('ref_axis',(-1.,0.,0.));
#8425=DIRECTION('',(0.,0.,1.));
#8426=DIRECTION('center_axis',(0.,0.,-1.));
#8427=DIRECTION('ref_axis',(-1.,0.,0.));
#8428=DIRECTION('center_axis',(0.,0.,-1.));
#8429=DIRECTION('ref_axis',(1.,0.,0.));
#8430=DIRECTION('center_axis',(0.,0.,1.));
#8431=DIRECTION('ref_axis',(1.,0.,0.));
#8432=DIRECTION('',(-0.707106781186548,8.65956056235494E-17,-0.707106781186547));
#8433=DIRECTION('center_axis',(0.,0.,1.));
#8434=DIRECTION('ref_axis',(1.,0.,0.));
#8435=DIRECTION('center_axis',(0.,0.,1.));
#8436=DIRECTION('ref_axis',(-1.,0.,0.));
#8437=DIRECTION('',(0.,0.,1.));
#8438=DIRECTION('center_axis',(0.,0.,1.));
#8439=DIRECTION('ref_axis',(-1.,0.,0.));
#8440=DIRECTION('center_axis',(0.,0.,-1.));
#8441=DIRECTION('ref_axis',(1.,0.,0.));
#8442=DIRECTION('',(-0.707106781186548,8.65956056235494E-17,-0.707106781186547));
#8443=DIRECTION('center_axis',(0.,0.,-1.));
#8444=DIRECTION('ref_axis',(1.,0.,0.));
#8445=DIRECTION('center_axis',(0.,0.,-1.));
#8446=DIRECTION('ref_axis',(-1.,0.,0.));
#8447=DIRECTION('center_axis',(0.,0.,1.));
#8448=DIRECTION('ref_axis',(1.,0.,0.));
#8449=DIRECTION('axis',(0.,0.,1.));
#8450=DIRECTION('refdir',(1.,0.,0.));
#8451=DIRECTION('axis',(0.,0.,1.));
#8452=DIRECTION('refdir',(1.,0.,0.));
#8453=DIRECTION('center_axis',(0.,0.,-1.));
#8454=DIRECTION('ref_axis',(1.,0.,0.));
#8455=DIRECTION('center_axis',(0.,0.,1.));
#8456=DIRECTION('ref_axis',(1.,0.,0.));
#8457=DIRECTION('',(-0.707106781186544,8.6595605623549E-17,-0.707106781186551));
#8458=DIRECTION('center_axis',(0.,0.,-1.));
#8459=DIRECTION('ref_axis',(1.,0.,0.));
#8460=DIRECTION('center_axis',(0.,0.,-1.));
#8461=DIRECTION('ref_axis',(-1.,0.,0.));
#8462=DIRECTION('center_axis',(0.,0.,1.));
#8463=DIRECTION('ref_axis',(0.0733357685663534,0.997307307227207,0.));
#8464=DIRECTION('center_axis',(0.,0.,-1.));
#8465=DIRECTION('ref_axis',(-1.,0.,0.));
#8466=DIRECTION('center_axis',(0.,0.,-1.));
#8467=DIRECTION('ref_axis',(-1.,0.,0.));
#8468=DIRECTION('center_axis',(0.,0.,1.));
#8469=DIRECTION('ref_axis',(0.997307307227208,0.0733357685663399,0.));
#8470=DIRECTION('',(-0.707106781186548,-0.707106781186547,0.));
#8471=DIRECTION('center_axis',(0.,0.,-1.));
#8472=DIRECTION('ref_axis',(1.,0.,0.));
#8473=DIRECTION('center_axis',(0.,0.,1.));
#8474=DIRECTION('ref_axis',(-1.,0.,0.));
#8475=DIRECTION('center_axis',(0.,0.,-1.));
#8476=DIRECTION('ref_axis',(1.,0.,0.));
#8477=DIRECTION('center_axis',(0.,0.,1.));
#8478=DIRECTION('ref_axis',(-1.,0.,0.));
#8479=DIRECTION('',(0.707106781186548,0.707106781186547,0.));
#8480=DIRECTION('center_axis',(0.,0.,-1.));
#8481=DIRECTION('ref_axis',(1.,0.,0.));
#8482=DIRECTION('center_axis',(0.,0.,-1.));
#8483=DIRECTION('ref_axis',(1.,0.,0.));
#8484=DIRECTION('center_axis',(0.,0.,1.));
#8485=DIRECTION('ref_axis',(-1.,0.,0.));
#8486=DIRECTION('center_axis',(0.,0.,1.));
#8487=DIRECTION('ref_axis',(-1.,0.,0.));
#8488=DIRECTION('center_axis',(0.,0.,1.));
#8489=DIRECTION('ref_axis',(0.,1.,0.));
#8490=DIRECTION('center_axis',(0.,0.,-1.));
#8491=DIRECTION('ref_axis',(1.,0.,0.));
#8492=DIRECTION('center_axis',(0.,0.,-1.));
#8493=DIRECTION('ref_axis',(1.,0.,0.));
#8494=DIRECTION('center_axis',(0.,0.,1.));
#8495=DIRECTION('ref_axis',(1.,0.,0.));
#8496=DIRECTION('',(0.,0.,-1.));
#8497=DIRECTION('center_axis',(0.,0.,-1.));
#8498=DIRECTION('ref_axis',(1.,0.,0.));
#8499=DIRECTION('center_axis',(0.,0.,1.));
#8500=DIRECTION('ref_axis',(1.,0.,0.));
#8501=DIRECTION('',(-0.707106781186546,8.65956056235491E-17,-0.707106781186549));
#8502=DIRECTION('center_axis',(0.,0.,-1.));
#8503=DIRECTION('ref_axis',(1.,0.,0.));
#8504=DIRECTION('center_axis',(0.,0.,1.));
#8505=DIRECTION('ref_axis',(1.,0.,0.));
#8506=DIRECTION('',(0.,0.,-1.));
#8507=DIRECTION('center_axis',(0.,0.,-1.));
#8508=DIRECTION('ref_axis',(1.,0.,0.));
#8509=DIRECTION('center_axis',(0.,0.,1.));
#8510=DIRECTION('ref_axis',(1.,0.,0.));
#8511=DIRECTION('',(-0.707106781186544,8.6595605623549E-17,-0.707106781186551));
#8512=DIRECTION('center_axis',(0.,0.,-1.));
#8513=DIRECTION('ref_axis',(1.,0.,0.));
#8514=DIRECTION('center_axis',(0.,0.,1.));
#8515=DIRECTION('ref_axis',(1.,0.,0.));
#8516=DIRECTION('',(0.,0.,-1.));
#8517=DIRECTION('center_axis',(0.,0.,-1.));
#8518=DIRECTION('ref_axis',(1.,0.,0.));
#8519=DIRECTION('center_axis',(0.,0.,1.));
#8520=DIRECTION('ref_axis',(1.,0.,0.));
#8521=DIRECTION('',(-0.707106781186546,8.65956056235491E-17,-0.707106781186549));
#8522=DIRECTION('center_axis',(0.,0.,-1.));
#8523=DIRECTION('ref_axis',(1.,0.,0.));
#8524=DIRECTION('center_axis',(0.,0.,1.));
#8525=DIRECTION('ref_axis',(1.,0.,0.));
#8526=DIRECTION('',(0.,0.,-1.));
#8527=DIRECTION('center_axis',(0.,0.,-1.));
#8528=DIRECTION('ref_axis',(-1.,0.,0.));
#8529=DIRECTION('center_axis',(0.,0.,-1.));
#8530=DIRECTION('ref_axis',(-1.,0.,0.));
#8531=DIRECTION('',(0.85716730070211,-1.04972719113862E-16,-0.515038074910058));
#8532=DIRECTION('center_axis',(0.,0.,-1.));
#8533=DIRECTION('ref_axis',(-1.,0.,0.));
#8534=DIRECTION('center_axis',(0.,0.,-1.));
#8535=DIRECTION('ref_axis',(-1.,0.,0.));
#8536=DIRECTION('',(0.,0.,-1.));
#8537=DIRECTION('center_axis',(0.,0.,1.));
#8538=DIRECTION('ref_axis',(-1.,0.,0.));
#8539=DIRECTION('center_axis',(0.,0.,1.));
#8540=DIRECTION('ref_axis',(1.,0.,0.));
#8541=DIRECTION('center_axis',(0.,0.,-1.));
#8542=DIRECTION('ref_axis',(-1.,1.22464679914735E-16,0.));
#8543=DIRECTION('center_axis',(-1.22464679914735E-16,1.,0.));
#8544=DIRECTION('ref_axis',(-1.,-1.22464679914735E-16,0.));
#8545=DIRECTION('center_axis',(0.,0.,1.));
#8546=DIRECTION('ref_axis',(-1.,1.22464679914735E-16,0.));
#8547=DIRECTION('center_axis',(0.,0.,1.));
#8548=DIRECTION('ref_axis',(-1.,1.22464679914735E-16,0.));
#8549=DIRECTION('center_axis',(0.,0.,1.));
#8550=DIRECTION('ref_axis',(-1.,1.22464679914735E-16,0.));
#8551=DIRECTION('center_axis',(0.,0.,1.));
#8552=DIRECTION('ref_axis',(-1.,1.22464679914735E-16,0.));
#8553=DIRECTION('center_axis',(0.,0.,-1.));
#8554=DIRECTION('ref_axis',(-1.,0.,0.));
#8555=DIRECTION('center_axis',(0.,0.,-1.));
#8556=DIRECTION('ref_axis',(1.,0.,0.));
#8557=DIRECTION('',(-0.0871557427476553,0.996194698091746,0.));
#8558=DIRECTION('center_axis',(0.,0.,-1.));
#8559=DIRECTION('ref_axis',(0.548793959639856,0.835957648366715,0.));
#8560=DIRECTION('center_axis',(0.,0.,-1.));
#8561=DIRECTION('ref_axis',(-1.,0.,0.));
#8562=DIRECTION('center_axis',(0.,0.,-1.));
#8563=DIRECTION('ref_axis',(-0.835957648366715,-0.548793959639856,0.));
#8564=DIRECTION('',(0.996194698091746,-0.0871557427476579,0.));
#8565=DIRECTION('center_axis',(0.,0.,-1.));
#8566=DIRECTION('ref_axis',(-1.83697019872103E-16,1.,0.));
#8567=DIRECTION('center_axis',(0.,0.,-1.));
#8568=DIRECTION('ref_axis',(-1.,0.,0.));
#8569=DIRECTION('center_axis',(0.,0.,-1.));
#8570=DIRECTION('ref_axis',(-1.,0.,0.));
#8571=DIRECTION('center_axis',(0.,0.,-1.));
#8572=DIRECTION('ref_axis',(6.12323399573677E-17,-1.,0.));
#8573=DIRECTION('',(0.996194698091746,0.0871557427476553,0.));
#8574=DIRECTION('center_axis',(0.,0.,-1.));
#8575=DIRECTION('ref_axis',(0.835957648366715,-0.548793959639855,0.));
#8576=DIRECTION('center_axis',(0.,0.,-1.));
#8577=DIRECTION('ref_axis',(-1.,0.,0.));
#8578=DIRECTION('center_axis',(0.,0.,-1.));
#8579=DIRECTION('ref_axis',(-0.548793959639855,0.835957648366715,0.));
#8580=DIRECTION('',(-0.087155742747658,-0.996194698091746,0.));
#8581=DIRECTION('center_axis',(0.,0.,-1.));
#8582=DIRECTION('ref_axis',(1.,0.,0.));
#8583=DIRECTION('center_axis',(0.,0.,-1.));
#8584=DIRECTION('ref_axis',(-1.,0.,0.));
#8585=DIRECTION('center_axis',(0.,0.,-1.));
#8586=DIRECTION('ref_axis',(-1.,-1.22464679914735E-16,0.));
#8587=DIRECTION('',(0.0871557427476554,-0.996194698091746,0.));
#8588=DIRECTION('center_axis',(0.,0.,-1.));
#8589=DIRECTION('ref_axis',(-0.548793959639858,-0.835957648366714,0.));
#8590=DIRECTION('center_axis',(0.,0.,-1.));
#8591=DIRECTION('ref_axis',(-1.,0.,0.));
#8592=DIRECTION('center_axis',(0.,0.,-1.));
#8593=DIRECTION('ref_axis',(0.835957648366715,0.548793959639855,0.));
#8594=DIRECTION('',(-0.996194698091746,0.087155742747658,0.));
#8595=DIRECTION('center_axis',(0.,0.,-1.));
#8596=DIRECTION('ref_axis',(6.12323399573677E-17,-1.,0.));
#8597=DIRECTION('center_axis',(0.,0.,-1.));
#8598=DIRECTION('ref_axis',(-1.,0.,0.));
#8599=DIRECTION('center_axis',(0.,0.,-1.));
#8600=DIRECTION('ref_axis',(-1.,0.,0.));
#8601=DIRECTION('center_axis',(0.,0.,-1.));
#8602=DIRECTION('ref_axis',(-1.83697019872103E-16,1.,0.));
#8603=DIRECTION('',(-0.996194698091746,-0.0871557427476554,0.));
#8604=DIRECTION('center_axis',(0.,0.,-1.));
#8605=DIRECTION('ref_axis',(-0.835957648366714,0.548793959639858,0.));
#8606=DIRECTION('center_axis',(0.,0.,-1.));
#8607=DIRECTION('ref_axis',(-1.,0.,0.));
#8608=DIRECTION('center_axis',(0.,0.,-1.));
#8609=DIRECTION('ref_axis',(0.548793959639856,-0.835957648366715,0.));
#8610=DIRECTION('',(0.087155742747658,0.996194698091746,0.));
#8611=DIRECTION('center_axis',(0.,0.,-1.));
#8612=DIRECTION('ref_axis',(-1.,-1.22464679914735E-16,0.));
#8613=DIRECTION('center_axis',(0.,0.,1.));
#8614=DIRECTION('ref_axis',(1.,0.,0.));
#8615=DIRECTION('center_axis',(0.,0.,1.));
#8616=DIRECTION('ref_axis',(-1.,0.,0.));
#8617=DIRECTION('',(0.,0.,-1.));
#8618=DIRECTION('center_axis',(0.,0.,1.));
#8619=DIRECTION('ref_axis',(1.,0.,0.));
#8620=DIRECTION('center_axis',(0.,0.,-1.));
#8621=DIRECTION('ref_axis',(-1.,-6.12323399573677E-17,0.));
#8622=DIRECTION('center_axis',(1.22464679914735E-16,-1.,0.));
#8623=DIRECTION('ref_axis',(-1.,-1.22464679914735E-16,0.));
#8624=DIRECTION('center_axis',(0.,0.,-1.));
#8625=DIRECTION('ref_axis',(-1.,-6.12323399573677E-17,0.));
#8626=DIRECTION('center_axis',(0.,0.,-1.));
#8627=DIRECTION('ref_axis',(-1.,0.,0.));
#8628=DIRECTION('',(-0.707106781186547,8.65956056235493E-17,0.707106781186548));
#8629=DIRECTION('center_axis',(0.,0.,1.));
#8630=DIRECTION('ref_axis',(-1.,-6.12323399573677E-17,0.));
#8631=DIRECTION('center_axis',(0.,0.,-1.));
#8632=DIRECTION('ref_axis',(-1.,0.,0.));
#8633=DIRECTION('center_axis',(-1.22464679914735E-16,-1.,0.));
#8634=DIRECTION('ref_axis',(1.,-1.22464679914735E-16,0.));
#8635=DIRECTION('center_axis',(0.,0.,-1.));
#8636=DIRECTION('ref_axis',(-1.,0.,0.));
#8637=DIRECTION('center_axis',(0.,0.,1.));
#8638=DIRECTION('ref_axis',(1.,0.,0.));
#8639=DIRECTION('center_axis',(0.,0.,-1.));
#8640=DIRECTION('ref_axis',(-1.,0.,0.));
#8641=DIRECTION('center_axis',(0.,0.,-1.));
#8642=DIRECTION('ref_axis',(-1.,0.,0.));
#8643=DIRECTION('',(0.,0.,-1.));
#8644=DIRECTION('center_axis',(0.,0.,-1.));
#8645=DIRECTION('ref_axis',(-1.,0.,0.));
#8646=DIRECTION('',(0.,0.,-1.));
#8647=DIRECTION('center_axis',(0.,0.,1.));
#8648=DIRECTION('ref_axis',(0.0733357685663534,0.997307307227207,0.));
#8649=DIRECTION('',(0.,0.,1.));
#8650=DIRECTION('center_axis',(0.,0.,1.));
#8651=DIRECTION('ref_axis',(0.0733357685663534,0.997307307227207,0.));
#8652=DIRECTION('',(0.,0.,-1.));
#8653=DIRECTION('center_axis',(0.,0.,-1.));
#8654=DIRECTION('ref_axis',(-1.,0.,0.));
#8655=DIRECTION('center_axis',(0.,0.,1.));
#8656=DIRECTION('ref_axis',(-1.,0.,0.));
#8657=DIRECTION('',(0.,0.,1.));
#8658=DIRECTION('',(0.,0.,1.));
#8659=DIRECTION('center_axis',(0.,0.,-1.));
#8660=DIRECTION('ref_axis',(-1.,0.,0.));
#8661=DIRECTION('',(0.,0.,-1.));
#8662=DIRECTION('',(0.,0.,1.));
#8663=DIRECTION('center_axis',(0.,0.,-1.));
#8664=DIRECTION('ref_axis',(-1.,0.,0.));
#8665=DIRECTION('',(0.,0.,-1.));
#8666=DIRECTION('',(0.,0.,1.));
#8667=DIRECTION('center_axis',(0.,0.,-1.));
#8668=DIRECTION('ref_axis',(-1.,0.,0.));
#8669=DIRECTION('',(0.,0.,-1.));
#8670=DIRECTION('',(0.,0.,1.));
#8671=DIRECTION('center_axis',(0.,0.,-1.));
#8672=DIRECTION('ref_axis',(-1.,0.,0.));
#8673=DIRECTION('',(0.,0.,-1.));
#8674=DIRECTION('',(0.,0.,1.));
#8675=DIRECTION('center_axis',(0.,0.,-1.));
#8676=DIRECTION('ref_axis',(-1.,0.,0.));
#8677=DIRECTION('center_axis',(0.,0.,-1.));
#8678=DIRECTION('ref_axis',(0.997307307227208,0.0733357685663399,0.));
#8679=DIRECTION('center_axis',(0.,0.,1.));
#8680=DIRECTION('ref_axis',(0.997307307227208,0.0733357685663399,0.));
#8681=DIRECTION('',(0.,0.,-1.));
#8682=DIRECTION('center_axis',(-0.707106781186547,0.707106781186548,0.));
#8683=DIRECTION('ref_axis',(-0.707106781186548,-0.707106781186547,0.));
#8684=DIRECTION('',(-0.707106781186548,-0.707106781186547,0.));
#8685=DIRECTION('',(0.,0.,1.));
#8686=DIRECTION('center_axis',(0.,0.,1.));
#8687=DIRECTION('ref_axis',(-1.,0.,0.));
#8688=DIRECTION('center_axis',(0.,0.,-1.));
#8689=DIRECTION('ref_axis',(-1.,0.,0.));
#8690=DIRECTION('',(0.707106781186547,8.65956056235493E-17,0.707106781186548));
#8691=DIRECTION('center_axis',(0.,0.,1.));
#8692=DIRECTION('ref_axis',(-1.,0.,0.));
#8693=DIRECTION('center_axis',(0.,0.,1.));
#8694=DIRECTION('ref_axis',(1.,0.,0.));
#8695=DIRECTION('center_axis',(0.,0.,1.));
#8696=DIRECTION('ref_axis',(-1.,0.,0.));
#8697=DIRECTION('center_axis',(0.,0.,1.));
#8698=DIRECTION('ref_axis',(-1.,0.,0.));
[truncated: 593,194 more chars]
