# Supplementary material for: Sample environment for operando solid-state battery characterization
Source: J Appl Crystallogr. 2026 Mar 20;59(Pt 2):513–23. doi: 10.1107/S1600576726000853 (PMC13060469; doi:10.1107/S1600576726000853)
Supplement: Supplementary file 2 [file j-59-00513-sup2.txt]

ISO-10303-21;
HEADER;
/* Generated by software containing ST-Developer
 * from STEP Tools, Inc. (www.steptools.com) 
 */

FILE_DESCRIPTION(
/* description */ (''),
/* implementation_level */ '2;1');

FILE_NAME(
/* name */ 'Pressure_setup_publication.step',
/* time_stamp */ '2024-07-03T10:08:18+02:00',
/* author */ (''),
/* organization */ (''),
/* preprocessor_version */ 'ST-DEVELOPER v20',
/* originating_system */ 'Autodesk Translation Framework v13.14.0.145',

/* authorisation */ '');

FILE_SCHEMA (('AUTOMOTIVE_DESIGN { 1 0 10303 214 3 1 1 }'));
ENDSEC;

DATA;
#10=MECHANICAL_DESIGN_GEOMETRIC_PRESENTATION_REPRESENTATION('',(#319,#320,
#321,#322,#323,#324,#325,#326,#327,#328,#329,#330,#331,#332,#333,#334,#335,
#336,#337,#338,#339,#340,#341,#342,#343,#344,#345,#346,#347,#348,#349,#350,
#351,#352),#18927);
#11=ITEM_DEFINED_TRANSFORMATION($,$,#9423,#10282);
#12=ITEM_DEFINED_TRANSFORMATION($,$,#9587,#10283);
#13=ITEM_DEFINED_TRANSFORMATION($,$,#9587,#10284);
#14=ITEM_DEFINED_TRANSFORMATION($,$,#9587,#10285);
#15=ITEM_DEFINED_TRANSFORMATION($,$,#9587,#10286);
#16=ITEM_DEFINED_TRANSFORMATION($,$,#9673,#10287);
#17=ITEM_DEFINED_TRANSFORMATION($,$,#9727,#10288);
#18=ITEM_DEFINED_TRANSFORMATION($,$,#10125,#10289);
#19=ITEM_DEFINED_TRANSFORMATION($,$,#10125,#10290);
#20=ITEM_DEFINED_TRANSFORMATION($,$,#10125,#10291);
#21=ITEM_DEFINED_TRANSFORMATION($,$,#10125,#10292);
#22=ITEM_DEFINED_TRANSFORMATION($,$,#9738,#10293);
#23=ITEM_DEFINED_TRANSFORMATION($,$,#9738,#10294);
#24=ITEM_DEFINED_TRANSFORMATION($,$,#9738,#10295);
#25=ITEM_DEFINED_TRANSFORMATION($,$,#9738,#10296);
#26=ITEM_DEFINED_TRANSFORMATION($,$,#9750,#10297);
#27=ITEM_DEFINED_TRANSFORMATION($,$,#9917,#10298);
#28=ITEM_DEFINED_TRANSFORMATION($,$,#10125,#10299);
#29=ITEM_DEFINED_TRANSFORMATION($,$,#10125,#10300);
#30=ITEM_DEFINED_TRANSFORMATION($,$,#10125,#10301);
#31=ITEM_DEFINED_TRANSFORMATION($,$,#10125,#10302);
#32=ITEM_DEFINED_TRANSFORMATION($,$,#9989,#10303);
#33=ITEM_DEFINED_TRANSFORMATION($,$,#9989,#10304);
#34=ITEM_DEFINED_TRANSFORMATION($,$,#10020,#10305);
#35=ITEM_DEFINED_TRANSFORMATION($,$,#10020,#10306);
#36=ITEM_DEFINED_TRANSFORMATION($,$,#10020,#10307);
#37=ITEM_DEFINED_TRANSFORMATION($,$,#10020,#10308);
#38=ITEM_DEFINED_TRANSFORMATION($,$,#10023,#10309);
#39=ITEM_DEFINED_TRANSFORMATION($,$,#10125,#10310);
#40=ITEM_DEFINED_TRANSFORMATION($,$,#10125,#10311);
#41=ITEM_DEFINED_TRANSFORMATION($,$,#10125,#10312);
#42=ITEM_DEFINED_TRANSFORMATION($,$,#10125,#10313);
#43=ITEM_DEFINED_TRANSFORMATION($,$,#10223,#10314);
#44=ITEM_DEFINED_TRANSFORMATION($,$,#10238,#10315);
#45=ITEM_DEFINED_TRANSFORMATION($,$,#10248,#10316);
#46=ITEM_DEFINED_TRANSFORMATION($,$,#10248,#10317);
#47=ITEM_DEFINED_TRANSFORMATION($,$,#9113,#10340);
#48=ITEM_DEFINED_TRANSFORMATION($,$,#9220,#10341);
#49=ITEM_DEFINED_TRANSFORMATION($,$,#9168,#10342);
#50=ITEM_DEFINED_TRANSFORMATION($,$,#9220,#10343);
#51=ITEM_DEFINED_TRANSFORMATION($,$,#9220,#10344);
#52=ITEM_DEFINED_TRANSFORMATION($,$,#9246,#10345);
#53=ITEM_DEFINED_TRANSFORMATION($,$,#9348,#10346);
#54=ITEM_DEFINED_TRANSFORMATION($,$,#9374,#10347);
#55=ITEM_DEFINED_TRANSFORMATION($,$,#9400,#10348);
#56=ITEM_DEFINED_TRANSFORMATION($,$,#9422,#10349);
#57=ITEM_DEFINED_TRANSFORMATION($,$,#10318,#10350);
#58=(
REPRESENTATION_RELATIONSHIP($,$,#19036,#19035)
REPRESENTATION_RELATIONSHIP_WITH_TRANSFORMATION(#11)
SHAPE_REPRESENTATION_RELATIONSHIP()
);
#59=(
REPRESENTATION_RELATIONSHIP($,$,#19037,#19035)
REPRESENTATION_RELATIONSHIP_WITH_TRANSFORMATION(#12)
SHAPE_REPRESENTATION_RELATIONSHIP()
);
#60=(
REPRESENTATION_RELATIONSHIP($,$,#19037,#19035)
REPRESENTATION_RELATIONSHIP_WITH_TRANSFORMATION(#13)
SHAPE_REPRESENTATION_RELATIONSHIP()
);
#61=(
REPRESENTATION_RELATIONSHIP($,$,#19037,#19035)
REPRESENTATION_RELATIONSHIP_WITH_TRANSFORMATION(#14)
SHAPE_REPRESENTATION_RELATIONSHIP()
);
#62=(
REPRESENTATION_RELATIONSHIP($,$,#19037,#19035)
REPRESENTATION_RELATIONSHIP_WITH_TRANSFORMATION(#15)
SHAPE_REPRESENTATION_RELATIONSHIP()
);
#63=(
REPRESENTATION_RELATIONSHIP($,$,#19038,#19035)
REPRESENTATION_RELATIONSHIP_WITH_TRANSFORMATION(#16)
SHAPE_REPRESENTATION_RELATIONSHIP()
);
#64=(
REPRESENTATION_RELATIONSHIP($,$,#19039,#19035)
REPRESENTATION_RELATIONSHIP_WITH_TRANSFORMATION(#17)
SHAPE_REPRESENTATION_RELATIONSHIP()
);
#65=(
REPRESENTATION_RELATIONSHIP($,$,#19046,#19035)
REPRESENTATION_RELATIONSHIP_WITH_TRANSFORMATION(#18)
SHAPE_REPRESENTATION_RELATIONSHIP()
);
#66=(
REPRESENTATION_RELATIONSHIP($,$,#19046,#19035)
REPRESENTATION_RELATIONSHIP_WITH_TRANSFORMATION(#19)
SHAPE_REPRESENTATION_RELATIONSHIP()
);
#67=(
REPRESENTATION_RELATIONSHIP($,$,#19046,#19035)
REPRESENTATION_RELATIONSHIP_WITH_TRANSFORMATION(#20)
SHAPE_REPRESENTATION_RELATIONSHIP()
);
#68=(
REPRESENTATION_RELATIONSHIP($,$,#19046,#19035)
REPRESENTATION_RELATIONSHIP_WITH_TRANSFORMATION(#21)
SHAPE_REPRESENTATION_RELATIONSHIP()
);
#69=(
REPRESENTATION_RELATIONSHIP($,$,#19040,#19035)
REPRESENTATION_RELATIONSHIP_WITH_TRANSFORMATION(#22)
SHAPE_REPRESENTATION_RELATIONSHIP()
);
#70=(
REPRESENTATION_RELATIONSHIP($,$,#19040,#19035)
REPRESENTATION_RELATIONSHIP_WITH_TRANSFORMATION(#23)
SHAPE_REPRESENTATION_RELATIONSHIP()
);
#71=(
REPRESENTATION_RELATIONSHIP($,$,#19040,#19035)
REPRESENTATION_RELATIONSHIP_WITH_TRANSFORMATION(#24)
SHAPE_REPRESENTATION_RELATIONSHIP()
);
#72=(
REPRESENTATION_RELATIONSHIP($,$,#19040,#19035)
REPRESENTATION_RELATIONSHIP_WITH_TRANSFORMATION(#25)
SHAPE_REPRESENTATION_RELATIONSHIP()
);
#73=(
REPRESENTATION_RELATIONSHIP($,$,#19041,#19035)
REPRESENTATION_RELATIONSHIP_WITH_TRANSFORMATION(#26)
SHAPE_REPRESENTATION_RELATIONSHIP()
);
#74=(
REPRESENTATION_RELATIONSHIP($,$,#19042,#19035)
REPRESENTATION_RELATIONSHIP_WITH_TRANSFORMATION(#27)
SHAPE_REPRESENTATION_RELATIONSHIP()
);
#75=(
REPRESENTATION_RELATIONSHIP($,$,#19046,#19035)
REPRESENTATION_RELATIONSHIP_WITH_TRANSFORMATION(#28)
SHAPE_REPRESENTATION_RELATIONSHIP()
);
#76=(
REPRESENTATION_RELATIONSHIP($,$,#19046,#19035)
REPRESENTATION_RELATIONSHIP_WITH_TRANSFORMATION(#29)
SHAPE_REPRESENTATION_RELATIONSHIP()
);
#77=(
REPRESENTATION_RELATIONSHIP($,$,#19046,#19035)
REPRESENTATION_RELATIONSHIP_WITH_TRANSFORMATION(#30)
SHAPE_REPRESENTATION_RELATIONSHIP()
);
#78=(
REPRESENTATION_RELATIONSHIP($,$,#19046,#19035)
REPRESENTATION_RELATIONSHIP_WITH_TRANSFORMATION(#31)
SHAPE_REPRESENTATION_RELATIONSHIP()
);
#79=(
REPRESENTATION_RELATIONSHIP($,$,#19043,#19035)
REPRESENTATION_RELATIONSHIP_WITH_TRANSFORMATION(#32)
SHAPE_REPRESENTATION_RELATIONSHIP()
);
#80=(
REPRESENTATION_RELATIONSHIP($,$,#19043,#19035)
REPRESENTATION_RELATIONSHIP_WITH_TRANSFORMATION(#33)
SHAPE_REPRESENTATION_RELATIONSHIP()
);
#81=(
REPRESENTATION_RELATIONSHIP($,$,#19044,#19035)
REPRESENTATION_RELATIONSHIP_WITH_TRANSFORMATION(#34)
SHAPE_REPRESENTATION_RELATIONSHIP()
);
#82=(
REPRESENTATION_RELATIONSHIP($,$,#19044,#19035)
REPRESENTATION_RELATIONSHIP_WITH_TRANSFORMATION(#35)
SHAPE_REPRESENTATION_RELATIONSHIP()
);
#83=(
REPRESENTATION_RELATIONSHIP($,$,#19044,#19035)
REPRESENTATION_RELATIONSHIP_WITH_TRANSFORMATION(#36)
SHAPE_REPRESENTATION_RELATIONSHIP()
);
#84=(
REPRESENTATION_RELATIONSHIP($,$,#19044,#19035)
REPRESENTATION_RELATIONSHIP_WITH_TRANSFORMATION(#37)
SHAPE_REPRESENTATION_RELATIONSHIP()
);
#85=(
REPRESENTATION_RELATIONSHIP($,$,#19045,#19035)
REPRESENTATION_RELATIONSHIP_WITH_TRANSFORMATION(#38)
SHAPE_REPRESENTATION_RELATIONSHIP()
);
#86=(
REPRESENTATION_RELATIONSHIP($,$,#19046,#19035)
REPRESENTATION_RELATIONSHIP_WITH_TRANSFORMATION(#39)
SHAPE_REPRESENTATION_RELATIONSHIP()
);
#87=(
REPRESENTATION_RELATIONSHIP($,$,#19046,#19035)
REPRESENTATION_RELATIONSHIP_WITH_TRANSFORMATION(#40)
SHAPE_REPRESENTATION_RELATIONSHIP()
);
#88=(
REPRESENTATION_RELATIONSHIP($,$,#19046,#19035)
REPRESENTATION_RELATIONSHIP_WITH_TRANSFORMATION(#41)
SHAPE_REPRESENTATION_RELATIONSHIP()
);
#89=(
REPRESENTATION_RELATIONSHIP($,$,#19046,#19035)
REPRESENTATION_RELATIONSHIP_WITH_TRANSFORMATION(#42)
SHAPE_REPRESENTATION_RELATIONSHIP()
);
#90=(
REPRESENTATION_RELATIONSHIP($,$,#19047,#19035)
REPRESENTATION_RELATIONSHIP_WITH_TRANSFORMATION(#43)
SHAPE_REPRESENTATION_RELATIONSHIP()
);
#91=(
REPRESENTATION_RELATIONSHIP($,$,#19048,#19035)
REPRESENTATION_RELATIONSHIP_WITH_TRANSFORMATION(#44)
SHAPE_REPRESENTATION_RELATIONSHIP()
);
#92=(
REPRESENTATION_RELATIONSHIP($,$,#19049,#19035)
REPRESENTATION_RELATIONSHIP_WITH_TRANSFORMATION(#45)
SHAPE_REPRESENTATION_RELATIONSHIP()
);
#93=(
REPRESENTATION_RELATIONSHIP($,$,#19049,#19035)
REPRESENTATION_RELATIONSHIP_WITH_TRANSFORMATION(#46)
SHAPE_REPRESENTATION_RELATIONSHIP()
);
#94=(
REPRESENTATION_RELATIONSHIP($,$,#19028,#19027)
REPRESENTATION_RELATIONSHIP_WITH_TRANSFORMATION(#47)
SHAPE_REPRESENTATION_RELATIONSHIP()
);
#95=(
REPRESENTATION_RELATIONSHIP($,$,#19030,#19027)
REPRESENTATION_RELATIONSHIP_WITH_TRANSFORMATION(#48)
SHAPE_REPRESENTATION_RELATIONSHIP()
);
#96=(
REPRESENTATION_RELATIONSHIP($,$,#19029,#19027)
REPRESENTATION_RELATIONSHIP_WITH_TRANSFORMATION(#49)
SHAPE_REPRESENTATION_RELATIONSHIP()
);
#97=(
REPRESENTATION_RELATIONSHIP($,$,#19030,#19027)
REPRESENTATION_RELATIONSHIP_WITH_TRANSFORMATION(#50)
SHAPE_REPRESENTATION_RELATIONSHIP()
);
#98=(
REPRESENTATION_RELATIONSHIP($,$,#19030,#19027)
REPRESENTATION_RELATIONSHIP_WITH_TRANSFORMATION(#51)
SHAPE_REPRESENTATION_RELATIONSHIP()
);
#99=(
REPRESENTATION_RELATIONSHIP($,$,#19031,#19027)
REPRESENTATION_RELATIONSHIP_WITH_TRANSFORMATION(#52)
SHAPE_REPRESENTATION_RELATIONSHIP()
);
#100=(
REPRESENTATION_RELATIONSHIP($,$,#19032,#19027)
REPRESENTATION_RELATIONSHIP_WITH_TRANSFORMATION(#53)
SHAPE_REPRESENTATION_RELATIONSHIP()
);
#101=(
REPRESENTATION_RELATIONSHIP($,$,#19033,#19027)
REPRESENTATION_RELATIONSHIP_WITH_TRANSFORMATION(#54)
SHAPE_REPRESENTATION_RELATIONSHIP()
);
#102=(
REPRESENTATION_RELATIONSHIP($,$,#19034,#19027)
REPRESENTATION_RELATIONSHIP_WITH_TRANSFORMATION(#55)
SHAPE_REPRESENTATION_RELATIONSHIP()
);
#103=(
REPRESENTATION_RELATIONSHIP($,$,#19035,#19027)
REPRESENTATION_RELATIONSHIP_WITH_TRANSFORMATION(#56)
SHAPE_REPRESENTATION_RELATIONSHIP()
);
#104=(
REPRESENTATION_RELATIONSHIP($,$,#19050,#19027)
REPRESENTATION_RELATIONSHIP_WITH_TRANSFORMATION(#57)
SHAPE_REPRESENTATION_RELATIONSHIP()
);
#105=CONTEXT_DEPENDENT_SHAPE_REPRESENTATION(#58,#18979);
#106=CONTEXT_DEPENDENT_SHAPE_REPRESENTATION(#59,#18980);
#107=CONTEXT_DEPENDENT_SHAPE_REPRESENTATION(#60,#18981);
#108=CONTEXT_DEPENDENT_SHAPE_REPRESENTATION(#61,#18982);
#109=CONTEXT_DEPENDENT_SHAPE_REPRESENTATION(#62,#18983);
#110=CONTEXT_DEPENDENT_SHAPE_REPRESENTATION(#63,#18984);
#111=CONTEXT_DEPENDENT_SHAPE_REPRESENTATION(#64,#18985);
#112=CONTEXT_DEPENDENT_SHAPE_REPRESENTATION(#65,#18986);
#113=CONTEXT_DEPENDENT_SHAPE_REPRESENTATION(#66,#18987);
#114=CONTEXT_DEPENDENT_SHAPE_REPRESENTATION(#67,#18988);
#115=CONTEXT_DEPENDENT_SHAPE_REPRESENTATION(#68,#18989);
#116=CONTEXT_DEPENDENT_SHAPE_REPRESENTATION(#69,#18990);
#117=CONTEXT_DEPENDENT_SHAPE_REPRESENTATION(#70,#18991);
#118=CONTEXT_DEPENDENT_SHAPE_REPRESENTATION(#71,#18992);
#119=CONTEXT_DEPENDENT_SHAPE_REPRESENTATION(#72,#18993);
#120=CONTEXT_DEPENDENT_SHAPE_REPRESENTATION(#73,#18994);
#121=CONTEXT_DEPENDENT_SHAPE_REPRESENTATION(#74,#18995);
#122=CONTEXT_DEPENDENT_SHAPE_REPRESENTATION(#75,#18996);
#123=CONTEXT_DEPENDENT_SHAPE_REPRESENTATION(#76,#18997);
#124=CONTEXT_DEPENDENT_SHAPE_REPRESENTATION(#77,#18998);
#125=CONTEXT_DEPENDENT_SHAPE_REPRESENTATION(#78,#18999);
#126=CONTEXT_DEPENDENT_SHAPE_REPRESENTATION(#79,#19000);
#127=CONTEXT_DEPENDENT_SHAPE_REPRESENTATION(#80,#19001);
#128=CONTEXT_DEPENDENT_SHAPE_REPRESENTATION(#81,#19002);
#129=CONTEXT_DEPENDENT_SHAPE_REPRESENTATION(#82,#19003);
#130=CONTEXT_DEPENDENT_SHAPE_REPRESENTATION(#83,#19004);
#131=CONTEXT_DEPENDENT_SHAPE_REPRESENTATION(#84,#19005);
#132=CONTEXT_DEPENDENT_SHAPE_REPRESENTATION(#85,#19006);
#133=CONTEXT_DEPENDENT_SHAPE_REPRESENTATION(#86,#19007);
#134=CONTEXT_DEPENDENT_SHAPE_REPRESENTATION(#87,#19008);
#135=CONTEXT_DEPENDENT_SHAPE_REPRESENTATION(#88,#19009);
#136=CONTEXT_DEPENDENT_SHAPE_REPRESENTATION(#89,#19010);
#137=CONTEXT_DEPENDENT_SHAPE_REPRESENTATION(#90,#19011);
#138=CONTEXT_DEPENDENT_SHAPE_REPRESENTATION(#91,#19012);
#139=CONTEXT_DEPENDENT_SHAPE_REPRESENTATION(#92,#19013);
#140=CONTEXT_DEPENDENT_SHAPE_REPRESENTATION(#93,#19014);
#141=CONTEXT_DEPENDENT_SHAPE_REPRESENTATION(#94,#19016);
#142=CONTEXT_DEPENDENT_SHAPE_REPRESENTATION(#95,#19017);
#143=CONTEXT_DEPENDENT_SHAPE_REPRESENTATION(#96,#19018);
#144=CONTEXT_DEPENDENT_SHAPE_REPRESENTATION(#97,#19019);
#145=CONTEXT_DEPENDENT_SHAPE_REPRESENTATION(#98,#19020);
#146=CONTEXT_DEPENDENT_SHAPE_REPRESENTATION(#99,#19021);
#147=CONTEXT_DEPENDENT_SHAPE_REPRESENTATION(#100,#19022);
#148=CONTEXT_DEPENDENT_SHAPE_REPRESENTATION(#101,#19023);
#149=CONTEXT_DEPENDENT_SHAPE_REPRESENTATION(#102,#19024);
#150=CONTEXT_DEPENDENT_SHAPE_REPRESENTATION(#103,#19025);
#151=CONTEXT_DEPENDENT_SHAPE_REPRESENTATION(#104,#19026);
#152=NEXT_ASSEMBLY_USAGE_OCCURRENCE('bundplade:1','bundplade:1',
'bundplade:1',#19060,#19061,'bundplade:1');
#153=NEXT_ASSEMBLY_USAGE_OCCURRENCE('bund spacer:1','bund spacer:1',
'bund spacer:1',#19060,#19062,'bund spacer:1');
#154=NEXT_ASSEMBLY_USAGE_OCCURRENCE('bund spacer:2','bund spacer:2',
'bund spacer:2',#19060,#19062,'bund spacer:2');
#155=NEXT_ASSEMBLY_USAGE_OCCURRENCE('bund spacer:3','bund spacer:3',
'bund spacer:3',#19060,#19062,'bund spacer:3');
#156=NEXT_ASSEMBLY_USAGE_OCCURRENCE('bund spacer:4','bund spacer:4',
'bund spacer:4',#19060,#19062,'bund spacer:4');
#157=NEXT_ASSEMBLY_USAGE_OCCURRENCE('matrice krop:1','matrice krop:1',
'matrice krop:1',#19060,#19063,'matrice krop:1');
#158=NEXT_ASSEMBLY_USAGE_OCCURRENCE('O-ring bund matrice:1',
'O-ring bund matrice:1','O-ring bund matrice:1',#19060,#19064,
'O-ring bund matrice:1');
#159=NEXT_ASSEMBLY_USAGE_OCCURRENCE('M4 moetrik:1','M4 moetrik:1',
'M4 moetrik:1',#19060,#19071,'M4 moetrik:1');
#160=NEXT_ASSEMBLY_USAGE_OCCURRENCE('M4 moetrik:2','M4 moetrik:2',
'M4 moetrik:2',#19060,#19071,'M4 moetrik:2');
#161=NEXT_ASSEMBLY_USAGE_OCCURRENCE('M4 moetrik:3','M4 moetrik:3',
'M4 moetrik:3',#19060,#19071,'M4 moetrik:3');
#162=NEXT_ASSEMBLY_USAGE_OCCURRENCE('M4 moetrik:4','M4 moetrik:4',
'M4 moetrik:4',#19060,#19071,'M4 moetrik:4');
#163=NEXT_ASSEMBLY_USAGE_OCCURRENCE('M4 gevindstang:1',
'M4 gevindstang:1','M4 gevindstang:1',#19060,#19065,'M4 gevindstang:1');
#164=NEXT_ASSEMBLY_USAGE_OCCURRENCE('M4 gevindstang:2',
'M4 gevindstang:2','M4 gevindstang:2',#19060,#19065,'M4 gevindstang:2');
#165=NEXT_ASSEMBLY_USAGE_OCCURRENCE('M4 gevindstang:3',
'M4 gevindstang:3','M4 gevindstang:3',#19060,#19065,'M4 gevindstang:3');
#166=NEXT_ASSEMBLY_USAGE_OCCURRENCE('M4 gevindstang:4',
'M4 gevindstang:4','M4 gevindstang:4',#19060,#19065,'M4 gevindstang:4');
#167=NEXT_ASSEMBLY_USAGE_OCCURRENCE('stempel:1','stempel:1','stempel:1',
#19060,#19066,'stempel:1');
#168=NEXT_ASSEMBLY_USAGE_OCCURRENCE('top isolering:1','top isolering:1',
'top isolering:1',#19060,#19067,'top isolering:1');
#169=NEXT_ASSEMBLY_USAGE_OCCURRENCE('M4 moetrik:5','M4 moetrik:5',
'M4 moetrik:5',#19060,#19071,'M4 moetrik:5');
#170=NEXT_ASSEMBLY_USAGE_OCCURRENCE('M4 moetrik:6','M4 moetrik:6',
'M4 moetrik:6',#19060,#19071,'M4 moetrik:6');
#171=NEXT_ASSEMBLY_USAGE_OCCURRENCE('M4 moetrik:7','M4 moetrik:7',
'M4 moetrik:7',#19060,#19071,'M4 moetrik:7');
#172=NEXT_ASSEMBLY_USAGE_OCCURRENCE('M4 moetrik:8','M4 moetrik:8',
'M4 moetrik:8',#19060,#19071,'M4 moetrik:8');
#173=NEXT_ASSEMBLY_USAGE_OCCURRENCE('Lille Stik 2MM:1',
'Lille Stik 2MM:1','Lille Stik 2MM:1',#19060,#19068,'Lille Stik 2MM:1');
#174=NEXT_ASSEMBLY_USAGE_OCCURRENCE('Lille Stik 2MM:2',
'Lille Stik 2MM:2','Lille Stik 2MM:2',#19060,#19068,'Lille Stik 2MM:2');
#175=NEXT_ASSEMBLY_USAGE_OCCURRENCE('R\X\F8d fjedre 16mm 5kg:1',
'R\X\F8d fjedre 16mm 5kg:1','R\X\F8d fjedre 16mm 5kg:1',#19060,#19069,
'R\X\F8d fjedre 16mm 5kg:1');
#176=NEXT_ASSEMBLY_USAGE_OCCURRENCE('R\X\F8d fjedre 16mm 5kg:2',
'R\X\F8d fjedre 16mm 5kg:2','R\X\F8d fjedre 16mm 5kg:2',#19060,#19069,
'R\X\F8d fjedre 16mm 5kg:2');
#177=NEXT_ASSEMBLY_USAGE_OCCURRENCE('R\X\F8d fjedre 16mm 5kg:3',
'R\X\F8d fjedre 16mm 5kg:3','R\X\F8d fjedre 16mm 5kg:3',#19060,#19069,
'R\X\F8d fjedre 16mm 5kg:3');
#178=NEXT_ASSEMBLY_USAGE_OCCURRENCE('R\X\F8d fjedre 16mm 5kg:4',
'R\X\F8d fjedre 16mm 5kg:4','R\X\F8d fjedre 16mm 5kg:4',#19060,#19069,
'R\X\F8d fjedre 16mm 5kg:4');
#179=NEXT_ASSEMBLY_USAGE_OCCURRENCE('fjeder isolercap R\X\F8d:1',
'fjeder isolercap R\X\F8d:1','fjeder isolercap R\X\F8d:1',#19060,#19070,
'fjeder isolercap R\X\F8d:1');
#180=NEXT_ASSEMBLY_USAGE_OCCURRENCE('M4 moetrik:9','M4 moetrik:9',
'M4 moetrik:9',#19060,#19071,'M4 moetrik:9');
#181=NEXT_ASSEMBLY_USAGE_OCCURRENCE('M4 moetrik:10','M4 moetrik:10',
'M4 moetrik:10',#19060,#19071,'M4 moetrik:10');
#182=NEXT_ASSEMBLY_USAGE_OCCURRENCE('M4 moetrik:11','M4 moetrik:11',
'M4 moetrik:11',#19060,#19071,'M4 moetrik:11');
#183=NEXT_ASSEMBLY_USAGE_OCCURRENCE('M4 moetrik:12','M4 moetrik:12',
'M4 moetrik:12',#19060,#19071,'M4 moetrik:12');
#184=NEXT_ASSEMBLY_USAGE_OCCURRENCE('O-ring stempel:1',
'O-ring stempel:1','O-ring stempel:1',#19060,#19072,'O-ring stempel:1');
#185=NEXT_ASSEMBLY_USAGE_OCCURRENCE('varmepatron:1','varmepatron:1',
'varmepatron:1',#19060,#19073,'varmepatron:1');
#186=NEXT_ASSEMBLY_USAGE_OCCURRENCE('M3 kabelsikring:1',
'M3 kabelsikring:1','M3 kabelsikring:1',#19060,#19074,
'M3 kabelsikring:1');
#187=NEXT_ASSEMBLY_USAGE_OCCURRENCE('M3 kabelsikring:2',
'M3 kabelsikring:2','M3 kabelsikring:2',#19060,#19074,
'M3 kabelsikring:2');
#188=NEXT_ASSEMBLY_USAGE_OCCURRENCE('Bottom:1','Bottom:1','Bottom:1',#19052,
#19053,'Bottom:1');
#189=NEXT_ASSEMBLY_USAGE_OCCURRENCE('Rod:1','Rod:1','Rod:1',#19052,#19055,
'Rod:1');
#190=NEXT_ASSEMBLY_USAGE_OCCURRENCE('Top:1','Top:1','Top:1',#19052,#19054,
'Top:1');
#191=NEXT_ASSEMBLY_USAGE_OCCURRENCE('Rod:2','Rod:2','Rod:2',#19052,#19055,
'Rod:2');
#192=NEXT_ASSEMBLY_USAGE_OCCURRENCE('Rod:3','Rod:3','Rod:3',#19052,#19055,
'Rod:3');
#193=NEXT_ASSEMBLY_USAGE_OCCURRENCE('Brass aligner:1','Brass aligner:1',
'Brass aligner:1',#19052,#19056,'Brass aligner:1');
#194=NEXT_ASSEMBLY_USAGE_OCCURRENCE('Brass screw:1','Brass screw:1',
'Brass screw:1',#19052,#19057,'Brass screw:1');
#195=NEXT_ASSEMBLY_USAGE_OCCURRENCE('Thrust bearing adapter:1',
'Thrust bearing adapter:1','Thrust bearing adapter:1',#19052,#19058,
'Thrust bearing adapter:1');
#196=NEXT_ASSEMBLY_USAGE_OCCURRENCE('Load cell:1','Load cell:1',
'Load cell:1',#19052,#19059,'Load cell:1');
#197=NEXT_ASSEMBLY_USAGE_OCCURRENCE('APTIOX-Spring:1','APTIOX-Spring:1',
'APTIOX-Spring:1',#19052,#19060,'APTIOX-Spring:1');
#198=NEXT_ASSEMBLY_USAGE_OCCURRENCE('Rod aligner:1','Rod aligner:1',
'Rod aligner:1',#19052,#19075,'Rod aligner:1');
#199=ELLIPSE('',#10129,18.1849680379008,10.3167971357095);
#200=ELLIPSE('',#10133,18.184968037895,10.3167971357029);
#201=ELLIPSE('',#10139,18.1849680378941,10.316797135702);
#202=ELLIPSE('',#10145,18.1849680378883,10.3167971356953);
#203=ELLIPSE('',#10151,18.1849680378999,10.3167971357085);
#204=ELLIPSE('',#10157,18.1849680378883,10.3167971356954);
#205=ELLIPSE('',#10179,18.1849680381353,10.316797135976);
#206=ELLIPSE('',#10182,18.1849680382335,10.3167971360876);
#207=ELLIPSE('',#10187,18.1849680381221,10.3167971359609);
#208=ELLIPSE('',#10191,18.1849680381162,10.3167971359542);
#209=ELLIPSE('',#10196,18.1849680382317,10.3167971360857);
#210=ELLIPSE('',#10201,18.1849680382817,10.3167971361425);
#211=B_SPLINE_SURFACE_WITH_KNOTS('',3,3,((#15532,#15533,#15534,#15535,#15536,
#15537,#15538,#15539,#15540,#15541,#15542,#15543,#15544,#15545,#15546,#15547,
#15548,#15549,#15550,#15551,#15552,#15553,#15554,#15555,#15556,#15557,#15558,
#15559,#15560,#15561,#15562,#15563,#15564,#15565,#15566,#15567,#15568,#15569,
#15570,#15571,#15572,#15573,#15574,#15575,#15576,#15577,#15578,#15579,#15580,
#15581,#15582,#15583,#15584,#15585,#15586,#15587,#15588,#15589,#15590,#15591,
#15592,#15593,#15594,#15595,#15596,#15597,#15598,#15599,#15600,#15601,#15602,
#15603,#15604,#15605,#15606),(#15607,#15608,#15609,#15610,#15611,#15612,
#15613,#15614,#15615,#15616,#15617,#15618,#15619,#15620,#15621,#15622,#15623,
#15624,#15625,#15626,#15627,#15628,#15629,#15630,#15631,#15632,#15633,#15634,
#15635,#15636,#15637,#15638,#15639,#15640,#15641,#15642,#15643,#15644,#15645,
#15646,#15647,#15648,#15649,#15650,#15651,#15652,#15653,#15654,#15655,#15656,
#15657,#15658,#15659,#15660,#15661,#15662,#15663,#15664,#15665,#15666,#15667,
#15668,#15669,#15670,#15671,#15672,#15673,#15674,#15675,#15676,#15677,#15678,
#15679,#15680,#15681),(#15682,#15683,#15684,#15685,#15686,#15687,#15688,
#15689,#15690,#15691,#15692,#15693,#15694,#15695,#15696,#15697,#15698,#15699,
#15700,#15701,#15702,#15703,#15704,#15705,#15706,#15707,#15708,#15709,#15710,
#15711,#15712,#15713,#15714,#15715,#15716,#15717,#15718,#15719,#15720,#15721,
#15722,#15723,#15724,#15725,#15726,#15727,#15728,#15729,#15730,#15731,#15732,
#15733,#15734,#15735,#15736,#15737,#15738,#15739,#15740,#15741,#15742,#15743,
#15744,#15745,#15746,#15747,#15748,#15749,#15750,#15751,#15752,#15753,#15754,
#15755,#15756),(#15757,#15758,#15759,#15760,#15761,#15762,#15763,#15764,
#15765,#15766,#15767,#15768,#15769,#15770,#15771,#15772,#15773,#15774,#15775,
#15776,#15777,#15778,#15779,#15780,#15781,#15782,#15783,#15784,#15785,#15786,
#15787,#15788,#15789,#15790,#15791,#15792,#15793,#15794,#15795,#15796,#15797,
#15798,#15799,#15800,#15801,#15802,#15803,#15804,#15805,#15806,#15807,#15808,
#15809,#15810,#15811,#15812,#15813,#15814,#15815,#15816,#15817,#15818,#15819,
#15820,#15821,#15822,#15823,#15824,#15825,#15826,#15827,#15828,#15829,#15830,
#15831),(#15832,#15833,#15834,#15835,#15836,#15837,#15838,#15839,#15840,
#15841,#15842,#15843,#15844,#15845,#15846,#15847,#15848,#15849,#15850,#15851,
#15852,#15853,#15854,#15855,#15856,#15857,#15858,#15859,#15860,#15861,#15862,
#15863,#15864,#15865,#15866,#15867,#15868,#15869,#15870,#15871,#15872,#15873,
#15874,#15875,#15876,#15877,#15878,#15879,#15880,#15881,#15882,#15883,#15884,
#15885,#15886,#15887,#15888,#15889,#15890,#15891,#15892,#15893,#15894,#15895,
#15896,#15897,#15898,#15899,#15900,#15901,#15902,#15903,#15904,#15905,#15906),
(#15907,#15908,#15909,#15910,#15911,#15912,#15913,#15914,#15915,#15916,
#15917,#15918,#15919,#15920,#15921,#15922,#15923,#15924,#15925,#15926,#15927,
#15928,#15929,#15930,#15931,#15932,#15933,#15934,#15935,#15936,#15937,#15938,
#15939,#15940,#15941,#15942,#15943,#15944,#15945,#15946,#15947,#15948,#15949,
#15950,#15951,#15952,#15953,#15954,#15955,#15956,#15957,#15958,#15959,#15960,
#15961,#15962,#15963,#15964,#15965,#15966,#15967,#15968,#15969,#15970,#15971,
#15972,#15973,#15974,#15975,#15976,#15977,#15978,#15979,#15980,#15981),
(#15982,#15983,#15984,#15985,#15986,#15987,#15988,#15989,#15990,#15991,
#15992,#15993,#15994,#15995,#15996,#15997,#15998,#15999,#16000,#16001,#16002,
#16003,#16004,#16005,#16006,#16007,#16008,#16009,#16010,#16011,#16012,#16013,
#16014,#16015,#16016,#16017,#16018,#16019,#16020,#16021,#16022,#16023,#16024,
#16025,#16026,#16027,#16028,#16029,#16030,#16031,#16032,#16033,#16034,#16035,
#16036,#16037,#16038,#16039,#16040,#16041,#16042,#16043,#16044,#16045,#16046,
#16047,#16048,#16049,#16050,#16051,#16052,#16053,#16054,#16055,#16056),
(#16057,#16058,#16059,#16060,#16061,#16062,#16063,#16064,#16065,#16066,
#16067,#16068,#16069,#16070,#16071,#16072,#16073,#16074,#16075,#16076,#16077,
#16078,#16079,#16080,#16081,#16082,#16083,#16084,#16085,#16086,#16087,#16088,
#16089,#16090,#16091,#16092,#16093,#16094,#16095,#16096,#16097,#16098,#16099,
#16100,#16101,#16102,#16103,#16104,#16105,#16106,#16107,#16108,#16109,#16110,
#16111,#16112,#16113,#16114,#16115,#16116,#16117,#16118,#16119,#16120,#16121,
#16122,#16123,#16124,#16125,#16126,#16127,#16128,#16129,#16130,#16131),
(#16132,#16133,#16134,#16135,#16136,#16137,#16138,#16139,#16140,#16141,
#16142,#16143,#16144,#16145,#16146,#16147,#16148,#16149,#16150,#16151,#16152,
#16153,#16154,#16155,#16156,#16157,#16158,#16159,#16160,#16161,#16162,#16163,
#16164,#16165,#16166,#16167,#16168,#16169,#16170,#16171,#16172,#16173,#16174,
#16175,#16176,#16177,#16178,#16179,#16180,#16181,#16182,#16183,#16184,#16185,
#16186,#16187,#16188,#16189,#16190,#16191,#16192,#16193,#16194,#16195,#16196,
#16197,#16198,#16199,#16200,#16201,#16202,#16203,#16204,#16205,#16206),
(#16207,#16208,#16209,#16210,#16211,#16212,#16213,#16214,#16215,#16216,
#16217,#16218,#16219,#16220,#16221,#16222,#16223,#16224,#16225,#16226,#16227,
#16228,#16229,#16230,#16231,#16232,#16233,#16234,#16235,#16236,#16237,#16238,
#16239,#16240,#16241,#16242,#16243,#16244,#16245,#16246,#16247,#16248,#16249,
#16250,#16251,#16252,#16253,#16254,#16255,#16256,#16257,#16258,#16259,#16260,
#16261,#16262,#16263,#16264,#16265,#16266,#16267,#16268,#16269,#16270,#16271,
#16272,#16273,#16274,#16275,#16276,#16277,#16278,#16279,#16280,#16281),
(#16282,#16283,#16284,#16285,#16286,#16287,#16288,#16289,#16290,#16291,
#16292,#16293,#16294,#16295,#16296,#16297,#16298,#16299,#16300,#16301,#16302,
#16303,#16304,#16305,#16306,#16307,#16308,#16309,#16310,#16311,#16312,#16313,
#16314,#16315,#16316,#16317,#16318,#16319,#16320,#16321,#16322,#16323,#16324,
#16325,#16326,#16327,#16328,#16329,#16330,#16331,#16332,#16333,#16334,#16335,
#16336,#16337,#16338,#16339,#16340,#16341,#16342,#16343,#16344,#16345,#16346,
#16347,#16348,#16349,#16350,#16351,#16352,#16353,#16354,#16355,#16356),
(#16357,#16358,#16359,#16360,#16361,#16362,#16363,#16364,#16365,#16366,
#16367,#16368,#16369,#16370,#16371,#16372,#16373,#16374,#16375,#16376,#16377,
#16378,#16379,#16380,#16381,#16382,#16383,#16384,#16385,#16386,#16387,#16388,
#16389,#16390,#16391,#16392,#16393,#16394,#16395,#16396,#16397,#16398,#16399,
#16400,#16401,#16402,#16403,#16404,#16405,#16406,#16407,#16408,#16409,#16410,
#16411,#16412,#16413,#16414,#16415,#16416,#16417,#16418,#16419,#16420,#16421,
#16422,#16423,#16424,#16425,#16426,#16427,#16428,#16429,#16430,#16431),
(#16432,#16433,#16434,#16435,#16436,#16437,#16438,#16439,#16440,#16441,
#16442,#16443,#16444,#16445,#16446,#16447,#16448,#16449,#16450,#16451,#16452,
#16453,#16454,#16455,#16456,#16457,#16458,#16459,#16460,#16461,#16462,#16463,
#16464,#16465,#16466,#16467,#16468,#16469,#16470,#16471,#16472,#16473,#16474,
#16475,#16476,#16477,#16478,#16479,#16480,#16481,#16482,#16483,#16484,#16485,
#16486,#16487,#16488,#16489,#16490,#16491,#16492,#16493,#16494,#16495,#16496,
#16497,#16498,#16499,#16500,#16501,#16502,#16503,#16504,#16505,#16506),
(#16507,#16508,#16509,#16510,#16511,#16512,#16513,#16514,#16515,#16516,
#16517,#16518,#16519,#16520,#16521,#16522,#16523,#16524,#16525,#16526,#16527,
#16528,#16529,#16530,#16531,#16532,#16533,#16534,#16535,#16536,#16537,#16538,
#16539,#16540,#16541,#16542,#16543,#16544,#16545,#16546,#16547,#16548,#16549,
#16550,#16551,#16552,#16553,#16554,#16555,#16556,#16557,#16558,#16559,#16560,
#16561,#16562,#16563,#16564,#16565,#16566,#16567,#16568,#16569,#16570,#16571,
#16572,#16573,#16574,#16575,#16576,#16577,#16578,#16579,#16580,#16581),
(#16582,#16583,#16584,#16585,#16586,#16587,#16588,#16589,#16590,#16591,
#16592,#16593,#16594,#16595,#16596,#16597,#16598,#16599,#16600,#16601,#16602,
#16603,#16604,#16605,#16606,#16607,#16608,#16609,#16610,#16611,#16612,#16613,
#16614,#16615,#16616,#16617,#16618,#16619,#16620,#16621,#16622,#16623,#16624,
#16625,#16626,#16627,#16628,#16629,#16630,#16631,#16632,#16633,#16634,#16635,
#16636,#16637,#16638,#16639,#16640,#16641,#16642,#16643,#16644,#16645,#16646,
#16647,#16648,#16649,#16650,#16651,#16652,#16653,#16654,#16655,#16656),
(#16657,#16658,#16659,#16660,#16661,#16662,#16663,#16664,#16665,#16666,
#16667,#16668,#16669,#16670,#16671,#16672,#16673,#16674,#16675,#16676,#16677,
#16678,#16679,#16680,#16681,#16682,#16683,#16684,#16685,#16686,#16687,#16688,
#16689,#16690,#16691,#16692,#16693,#16694,#16695,#16696,#16697,#16698,#16699,
#16700,#16701,#16702,#16703,#16704,#16705,#16706,#16707,#16708,#16709,#16710,
#16711,#16712,#16713,#16714,#16715,#16716,#16717,#16718,#16719,#16720,#16721,
#16722,#16723,#16724,#16725,#16726,#16727,#16728,#16729,#16730,#16731),
(#16732,#16733,#16734,#16735,#16736,#16737,#16738,#16739,#16740,#16741,
#16742,#16743,#16744,#16745,#16746,#16747,#16748,#16749,#16750,#16751,#16752,
#16753,#16754,#16755,#16756,#16757,#16758,#16759,#16760,#16761,#16762,#16763,
#16764,#16765,#16766,#16767,#16768,#16769,#16770,#16771,#16772,#16773,#16774,
#16775,#16776,#16777,#16778,#16779,#16780,#16781,#16782,#16783,#16784,#16785,
#16786,#16787,#16788,#16789,#16790,#16791,#16792,#16793,#16794,#16795,#16796,
#16797,#16798,#16799,#16800,#16801,#16802,#16803,#16804,#16805,#16806),
(#16807,#16808,#16809,#16810,#16811,#16812,#16813,#16814,#16815,#16816,
#16817,#16818,#16819,#16820,#16821,#16822,#16823,#16824,#16825,#16826,#16827,
#16828,#16829,#16830,#16831,#16832,#16833,#16834,#16835,#16836,#16837,#16838,
#16839,#16840,#16841,#16842,#16843,#16844,#16845,#16846,#16847,#16848,#16849,
#16850,#16851,#16852,#16853,#16854,#16855,#16856,#16857,#16858,#16859,#16860,
#16861,#16862,#16863,#16864,#16865,#16866,#16867,#16868,#16869,#16870,#16871,
#16872,#16873,#16874,#16875,#16876,#16877,#16878,#16879,#16880,#16881),
(#16882,#16883,#16884,#16885,#16886,#16887,#16888,#16889,#16890,#16891,
#16892,#16893,#16894,#16895,#16896,#16897,#16898,#16899,#16900,#16901,#16902,
#16903,#16904,#16905,#16906,#16907,#16908,#16909,#16910,#16911,#16912,#16913,
#16914,#16915,#16916,#16917,#16918,#16919,#16920,#16921,#16922,#16923,#16924,
#16925,#16926,#16927,#16928,#16929,#16930,#16931,#16932,#16933,#16934,#16935,
#16936,#16937,#16938,#16939,#16940,#16941,#16942,#16943,#16944,#16945,#16946,
#16947,#16948,#16949,#16950,#16951,#16952,#16953,#16954,#16955,#16956),
(#16957,#16958,#16959,#16960,#16961,#16962,#16963,#16964,#16965,#16966,
#16967,#16968,#16969,#16970,#16971,#16972,#16973,#16974,#16975,#16976,#16977,
#16978,#16979,#16980,#16981,#16982,#16983,#16984,#16985,#16986,#16987,#16988,
#16989,#16990,#16991,#16992,#16993,#16994,#16995,#16996,#16997,#16998,#16999,
#17000,#17001,#17002,#17003,#17004,#17005,#17006,#17007,#17008,#17009,#17010,
#17011,#17012,#17013,#17014,#17015,#17016,#17017,#17018,#17019,#17020,#17021,
#17022,#17023,#17024,#17025,#17026,#17027,#17028,#17029,#17030,#17031),
(#17032,#17033,#17034,#17035,#17036,#17037,#17038,#17039,#17040,#17041,
#17042,#17043,#17044,#17045,#17046,#17047,#17048,#17049,#17050,#17051,#17052,
#17053,#17054,#17055,#17056,#17057,#17058,#17059,#17060,#17061,#17062,#17063,
#17064,#17065,#17066,#17067,#17068,#17069,#17070,#17071,#17072,#17073,#17074,
#17075,#17076,#17077,#17078,#17079,#17080,#17081,#17082,#17083,#17084,#17085,
#17086,#17087,#17088,#17089,#17090,#17091,#17092,#17093,#17094,#17095,#17096,
#17097,#17098,#17099,#17100,#17101,#17102,#17103,#17104,#17105,#17106),
(#17107,#17108,#17109,#17110,#17111,#17112,#17113,#17114,#17115,#17116,
#17117,#17118,#17119,#17120,#17121,#17122,#17123,#17124,#17125,#17126,#17127,
#17128,#17129,#17130,#17131,#17132,#17133,#17134,#17135,#17136,#17137,#17138,
#17139,#17140,#17141,#17142,#17143,#17144,#17145,#17146,#17147,#17148,#17149,
#17150,#17151,#17152,#17153,#17154,#17155,#17156,#17157,#17158,#17159,#17160,
#17161,#17162,#17163,#17164,#17165,#17166,#17167,#17168,#17169,#17170,#17171,
#17172,#17173,#17174,#17175,#17176,#17177,#17178,#17179,#17180,#17181),
(#17182,#17183,#17184,#17185,#17186,#17187,#17188,#17189,#17190,#17191,
#17192,#17193,#17194,#17195,#17196,#17197,#17198,#17199,#17200,#17201,#17202,
#17203,#17204,#17205,#17206,#17207,#17208,#17209,#17210,#17211,#17212,#17213,
#17214,#17215,#17216,#17217,#17218,#17219,#17220,#17221,#17222,#17223,#17224,
#17225,#17226,#17227,#17228,#17229,#17230,#17231,#17232,#17233,#17234,#17235,
#17236,#17237,#17238,#17239,#17240,#17241,#17242,#17243,#17244,#17245,#17246,
#17247,#17248,#17249,#17250,#17251,#17252,#17253,#17254,#17255,#17256),
(#17257,#17258,#17259,#17260,#17261,#17262,#17263,#17264,#17265,#17266,
#17267,#17268,#17269,#17270,#17271,#17272,#17273,#17274,#17275,#17276,#17277,
#17278,#17279,#17280,#17281,#17282,#17283,#17284,#17285,#17286,#17287,#17288,
#17289,#17290,#17291,#17292,#17293,#17294,#17295,#17296,#17297,#17298,#17299,
#17300,#17301,#17302,#17303,#17304,#17305,#17306,#17307,#17308,#17309,#17310,
#17311,#17312,#17313,#17314,#17315,#17316,#17317,#17318,#17319,#17320,#17321,
#17322,#17323,#17324,#17325,#17326,#17327,#17328,#17329,#17330,#17331),
(#17332,#17333,#17334,#17335,#17336,#17337,#17338,#17339,#17340,#17341,
#17342,#17343,#17344,#17345,#17346,#17347,#17348,#17349,#17350,#17351,#17352,
#17353,#17354,#17355,#17356,#17357,#17358,#17359,#17360,#17361,#17362,#17363,
#17364,#17365,#17366,#17367,#17368,#17369,#17370,#17371,#17372,#17373,#17374,
#17375,#17376,#17377,#17378,#17379,#17380,#17381,#17382,#17383,#17384,#17385,
#17386,#17387,#17388,#17389,#17390,#17391,#17392,#17393,#17394,#17395,#17396,
#17397,#17398,#17399,#17400,#17401,#17402,#17403,#17404,#17405,#17406),
(#17407,#17408,#17409,#17410,#17411,#17412,#17413,#17414,#17415,#17416,
#17417,#17418,#17419,#17420,#17421,#17422,#17423,#17424,#17425,#17426,#17427,
#17428,#17429,#17430,#17431,#17432,#17433,#17434,#17435,#17436,#17437,#17438,
#17439,#17440,#17441,#17442,#17443,#17444,#17445,#17446,#17447,#17448,#17449,
#17450,#17451,#17452,#17453,#17454,#17455,#17456,#17457,#17458,#17459,#17460,
#17461,#17462,#17463,#17464,#17465,#17466,#17467,#17468,#17469,#17470,#17471,
#17472,#17473,#17474,#17475,#17476,#17477,#17478,#17479,#17480,#17481),
(#17482,#17483,#17484,#17485,#17486,#17487,#17488,#17489,#17490,#17491,
#17492,#17493,#17494,#17495,#17496,#17497,#17498,#17499,#17500,#17501,#17502,
#17503,#17504,#17505,#17506,#17507,#17508,#17509,#17510,#17511,#17512,#17513,
#17514,#17515,#17516,#17517,#17518,#17519,#17520,#17521,#17522,#17523,#17524,
#17525,#17526,#17527,#17528,#17529,#17530,#17531,#17532,#17533,#17534,#17535,
#17536,#17537,#17538,#17539,#17540,#17541,#17542,#17543,#17544,#17545,#17546,
#17547,#17548,#17549,#17550,#17551,#17552,#17553,#17554,#17555,#17556),
(#17557,#17558,#17559,#17560,#17561,#17562,#17563,#17564,#17565,#17566,
#17567,#17568,#17569,#17570,#17571,#17572,#17573,#17574,#17575,#17576,#17577,
#17578,#17579,#17580,#17581,#17582,#17583,#17584,#17585,#17586,#17587,#17588,
#17589,#17590,#17591,#17592,#17593,#17594,#17595,#17596,#17597,#17598,#17599,
#17600,#17601,#17602,#17603,#17604,#17605,#17606,#17607,#17608,#17609,#17610,
#17611,#17612,#17613,#17614,#17615,#17616,#17617,#17618,#17619,#17620,#17621,
#17622,#17623,#17624,#17625,#17626,#17627,#17628,#17629,#17630,#17631),
(#17632,#17633,#17634,#17635,#17636,#17637,#17638,#17639,#17640,#17641,
#17642,#17643,#17644,#17645,#17646,#17647,#17648,#17649,#17650,#17651,#17652,
#17653,#17654,#17655,#17656,#17657,#17658,#17659,#17660,#17661,#17662,#17663,
#17664,#17665,#17666,#17667,#17668,#17669,#17670,#17671,#17672,#17673,#17674,
#17675,#17676,#17677,#17678,#17679,#17680,#17681,#17682,#17683,#17684,#17685,
#17686,#17687,#17688,#17689,#17690,#17691,#17692,#17693,#17694,#17695,#17696,
#17697,#17698,#17699,#17700,#17701,#17702,#17703,#17704,#17705,#17706)),
 .UNSPECIFIED.,.T.,.F.,.F.,(4,1,1,1,1,1,1,1,1,1,1,1,1,1,1,1,1,1,1,1,1,1,
1,1,1,1,4),(4,1,2,1,1,1,2,1,1,1,1,1,1,1,1,1,1,1,1,1,1,1,1,1,1,1,1,1,1,1,
1,1,1,1,1,1,1,1,1,1,1,1,1,1,1,1,1,1,1,1,1,1,1,1,1,1,1,1,1,1,1,1,2,1,1,1,
2,1,4),(-3.14159265358979,-3.11354271918274,-3.08549278477569,-3.02939291596159,
-2.91719317833338,-2.80499344070517,-2.69279370307697,-2.46839422782055,
-2.24399475256414,-2.01959527730772,-1.79519580205131,-1.34639685153848,
-0.448798950512828,0.,0.448798950512828,1.34639685153848,1.79519580205131,
2.01959527730772,2.24399475256414,2.46839422782055,2.69279370307697,2.80499344070517,
2.91719317833338,3.02939291596159,3.08549278477569,3.11354271918274,3.14159265358979),
(0.,0.785398163397448,1.5707963267949,2.15984494934298,2.74889357189107,
2.94524311274043,3.14159265358979,4.04725491075748,4.34914232981337,4.95291716792516,
5.55669200603695,6.16046684414874,6.76424168226052,7.36801652037231,7.9717913584841,
8.57556619659589,9.17934103470768,9.78311587281947,10.3868907109313,10.990665549043,
11.5944403871548,12.1982152252666,12.8019900633784,13.6070231808608,14.4120562983432,
15.2170894158256,16.0221225333079,16.8271556507903,17.6321887682727,18.4372218857551,
19.2422550032375,20.0472881207199,20.8523212382023,21.6573543556846,22.462387473167,
23.2674205906494,24.0724537081318,24.8774868256142,25.6825199430966,26.4875530605789,
27.2925861780613,28.0976192955437,28.9026524130261,29.7076855305085,30.5127186479909,
31.3177517654733,32.1227848829556,32.7265597210674,33.3303345591792,33.934109397291,
34.5378842354028,35.1416590735146,35.7454339116264,36.3492087497382,36.9529835878499,
37.5567584259617,38.1605332640735,38.7643081021853,39.3680829402971,39.9718577784089,
40.5756326165207,41.1794074546325,41.7831822927443,41.9795318335936,42.175881374443,
42.5685804561417,43.3539786195392,44.1393767829366,44.9247749463341),
 .UNSPECIFIED.);
#212=B_SPLINE_SURFACE_WITH_KNOTS('',3,3,((#18052,#18053,#18054,#18055),
(#18056,#18057,#18058,#18059),(#18060,#18061,#18062,#18063),(#18064,#18065,
#18066,#18067),(#18068,#18069,#18070,#18071)),.UNSPECIFIED.,.F.,.F.,.F.,
(4,1,4),(4,4),(0.,0.571428571428571,1.),(0.,0.378968409927577),
 .UNSPECIFIED.);
#213=B_SPLINE_SURFACE_WITH_KNOTS('',3,3,((#18080,#18081,#18082,#18083),
(#18084,#18085,#18086,#18087),(#18088,#18089,#18090,#18091),(#18092,#18093,
#18094,#18095),(#18096,#18097,#18098,#18099)),.UNSPECIFIED.,.F.,.F.,.F.,
(4,1,4),(4,4),(0.,0.571428571428571,1.),(0.,0.378968409927577),
 .UNSPECIFIED.);
#214=B_SPLINE_SURFACE_WITH_KNOTS('',3,3,((#18109,#18110,#18111,#18112),
(#18113,#18114,#18115,#18116),(#18117,#18118,#18119,#18120),(#18121,#18122,
#18123,#18124),(#18125,#18126,#18127,#18128)),.UNSPECIFIED.,.F.,.F.,.F.,
(4,1,4),(4,4),(0.,0.571428571428571,1.),(0.,0.378968409927577),
 .UNSPECIFIED.);
#215=B_SPLINE_SURFACE_WITH_KNOTS('',3,3,((#18138,#18139,#18140,#18141),
(#18142,#18143,#18144,#18145),(#18146,#18147,#18148,#18149),(#18150,#18151,
#18152,#18153),(#18154,#18155,#18156,#18157)),.UNSPECIFIED.,.F.,.F.,.F.,
(4,1,4),(4,4),(0.,0.571428571428571,1.),(0.,0.378968409927577),
 .UNSPECIFIED.);
#216=B_SPLINE_SURFACE_WITH_KNOTS('',3,3,((#18167,#18168,#18169,#18170),
(#18171,#18172,#18173,#18174),(#18175,#18176,#18177,#18178),(#18179,#18180,
#18181,#18182),(#18183,#18184,#18185,#18186)),.UNSPECIFIED.,.F.,.F.,.F.,
(4,1,4),(4,4),(0.,0.571428571428571,1.),(0.,0.378968409927577),
 .UNSPECIFIED.);
#217=B_SPLINE_SURFACE_WITH_KNOTS('',3,3,((#18196,#18197,#18198,#18199),
(#18200,#18201,#18202,#18203),(#18204,#18205,#18206,#18207),(#18208,#18209,
#18210,#18211),(#18212,#18213,#18214,#18215)),.UNSPECIFIED.,.F.,.F.,.F.,
(4,1,4),(4,4),(0.,0.571428571428571,1.),(0.,0.378968409927577),
 .UNSPECIFIED.);
#218=B_SPLINE_SURFACE_WITH_KNOTS('',3,3,((#18256,#18257,#18258,#18259),
(#18260,#18261,#18262,#18263),(#18264,#18265,#18266,#18267),(#18268,#18269,
#18270,#18271),(#18272,#18273,#18274,#18275)),.UNSPECIFIED.,.F.,.F.,.F.,
(4,1,4),(4,4),(0.,0.571428571428571,1.),(0.,0.378968409927577),
 .UNSPECIFIED.);
#219=B_SPLINE_SURFACE_WITH_KNOTS('',3,3,((#18284,#18285,#18286,#18287),
(#18288,#18289,#18290,#18291),(#18292,#18293,#18294,#18295),(#18296,#18297,
#18298,#18299),(#18300,#18301,#18302,#18303)),.UNSPECIFIED.,.F.,.F.,.F.,
(4,1,4),(4,4),(0.,0.571428571428571,1.),(0.,0.378968409927577),
 .UNSPECIFIED.);
#220=B_SPLINE_SURFACE_WITH_KNOTS('',3,3,((#18310,#18311,#18312,#18313),
(#18314,#18315,#18316,#18317),(#18318,#18319,#18320,#18321),(#18322,#18323,
#18324,#18325),(#18326,#18327,#18328,#18329)),.UNSPECIFIED.,.F.,.F.,.F.,
(4,1,4),(4,4),(0.,0.571428571428571,1.),(0.,0.378968409927577),
 .UNSPECIFIED.);
#221=B_SPLINE_SURFACE_WITH_KNOTS('',3,3,((#18335,#18336,#18337,#18338),
(#18339,#18340,#18341,#18342),(#18343,#18344,#18345,#18346),(#18347,#18348,
#18349,#18350),(#18351,#18352,#18353,#18354)),.UNSPECIFIED.,.F.,.F.,.F.,
(4,1,4),(4,4),(0.,0.571428571428571,1.),(0.,0.378968409927577),
 .UNSPECIFIED.);
#222=B_SPLINE_SURFACE_WITH_KNOTS('',3,3,((#18360,#18361,#18362,#18363),
(#18364,#18365,#18366,#18367),(#18368,#18369,#18370,#18371),(#18372,#18373,
#18374,#18375),(#18376,#18377,#18378,#18379)),.UNSPECIFIED.,.F.,.F.,.F.,
(4,1,4),(4,4),(0.,0.571428571428571,1.),(0.,0.378968409927577),
 .UNSPECIFIED.);
#223=B_SPLINE_SURFACE_WITH_KNOTS('',3,3,((#18387,#18388,#18389,#18390),
(#18391,#18392,#18393,#18394),(#18395,#18396,#18397,#18398),(#18399,#18400,
#18401,#18402),(#18403,#18404,#18405,#18406)),.UNSPECIFIED.,.F.,.F.,.F.,
(4,1,4),(4,4),(0.,0.571428571428571,1.),(0.,0.378968409927577),
 .UNSPECIFIED.);
#224=B_SPLINE_SURFACE_WITH_KNOTS('',3,3,((#18474,#18475,#18476,#18477,#18478,
#18479,#18480,#18481,#18482,#18483,#18484,#18485,#18486,#18487,#18488,#18489),
(#18490,#18491,#18492,#18493,#18494,#18495,#18496,#18497,#18498,#18499,
#18500,#18501,#18502,#18503,#18504,#18505),(#18506,#18507,#18508,#18509,
#18510,#18511,#18512,#18513,#18514,#18515,#18516,#18517,#18518,#18519,#18520,
#18521),(#18522,#18523,#18524,#18525,#18526,#18527,#18528,#18529,#18530,
#18531,#18532,#18533,#18534,#18535,#18536,#18537),(#18538,#18539,#18540,
#18541,#18542,#18543,#18544,#18545,#18546,#18547,#18548,#18549,#18550,#18551,
#18552,#18553),(#18554,#18555,#18556,#18557,#18558,#18559,#18560,#18561,
#18562,#18563,#18564,#18565,#18566,#18567,#18568,#18569),(#18570,#18571,
#18572,#18573,#18574,#18575,#18576,#18577,#18578,#18579,#18580,#18581,#18582,
#18583,#18584,#18585),(#18586,#18587,#18588,#18589,#18590,#18591,#18592,
#18593,#18594,#18595,#18596,#18597,#18598,#18599,#18600,#18601),(#18602,
#18603,#18604,#18605,#18606,#18607,#18608,#18609,#18610,#18611,#18612,#18613,
#18614,#18615,#18616,#18617),(#18618,#18619,#18620,#18621,#18622,#18623,
#18624,#18625,#18626,#18627,#18628,#18629,#18630,#18631,#18632,#18633)),
 .UNSPECIFIED.,.T.,.F.,.F.,(4,1,1,1,1,1,1,4),(4,1,1,1,1,1,1,1,1,1,1,1,1,
4),(0.,0.897597901025655,1.79519580205131,2.69279370307697,3.59039160410262,
4.48798950512828,5.38558740615393,6.28318530717959),(1.,1.07142857142857,
1.14285714285714,1.17857142857143,1.21428571428571,1.25,1.28571428571429,
1.32142857142857,1.35714285714286,1.42857142857143,1.57142857142857,1.71428571428571,
1.85714285714286,2.),.UNSPECIFIED.);
#225=(
BOUNDED_SURFACE()
B_SPLINE_SURFACE(2,2,((#15494,#15495,#15496,#15497,#15498,#15499,#15500,
#15501,#15502),(#15503,#15504,#15505,#15506,#15507,#15508,#15509,#15510,
#15511),(#15512,#15513,#15514,#15515,#15516,#15517,#15518,#15519,#15520)),
 .UNSPECIFIED.,.F.,.T.,.F.)
B_SPLINE_SURFACE_WITH_KNOTS((3,3),(3,2,2,2,3),(-0.179841578070503,0.179841578070502),
(-3.14159265358979,-1.5707963267949,0.,1.5707963267949,3.14159265358979),
 .UNSPECIFIED.)
GEOMETRIC_REPRESENTATION_ITEM()
RATIONAL_B_SPLINE_SURFACE(((1.,0.707106781186548,1.,0.707106781186548,1.,
0.707106781186548,1.,0.707106781186548,1.),(0.983872042652454,0.69570259317941,
0.983872042652454,0.69570259317941,0.983872042652454,0.69570259317941,0.983872042652454,
0.69570259317941,0.983872042652454),(1.,0.707106781186548,1.,0.707106781186548,
1.,0.707106781186548,1.,0.707106781186548,1.)))
REPRESENTATION_ITEM('')
SURFACE()
);
#226=SPHERICAL_SURFACE('',#10003,0.95);
#227=SPHERICAL_SURFACE('',#10134,0.2);
#228=SPHERICAL_SURFACE('',#10140,0.2);
#229=SPHERICAL_SURFACE('',#10146,0.2);
#230=SPHERICAL_SURFACE('',#10152,0.2);
#231=SPHERICAL_SURFACE('',#10158,0.2);
#232=SPHERICAL_SURFACE('',#10160,0.2);
#233=SPHERICAL_SURFACE('',#10183,0.2);
#234=SPHERICAL_SURFACE('',#10188,0.2);
#235=SPHERICAL_SURFACE('',#10192,0.2);
#236=SPHERICAL_SURFACE('',#10197,0.2);
#237=SPHERICAL_SURFACE('',#10202,0.2);
#238=SPHERICAL_SURFACE('',#10204,0.2);
#239=B_SPLINE_CURVE_WITH_KNOTS('',3,(#14199,#14200,#14201,#14202,#14203,
#14204,#14205,#14206,#14207,#14208,#14209,#14210,#14211,#14212,#14213,#14214,
#14215,#14216),.UNSPECIFIED.,.F.,.F.,(4,2,2,2,2,2,2,2,4),(-0.602817552944456,
-0.565141451049654,-0.527465349154853,-0.489789256931597,-0.452113164708342,
-0.414437072485087,-0.376760980261831,-0.33908487836703,-0.301408776472228),
 .UNSPECIFIED.);
#240=B_SPLINE_CURVE_WITH_KNOTS('',3,(#14217,#14218,#14219,#14220,#14221,
#14222,#14223,#14224,#14225,#14226,#14227,#14228,#14229,#14230,#14231,#14232,
#14233,#14234),.UNSPECIFIED.,.F.,.F.,(4,2,2,2,2,2,2,2,4),(-0.301408776472228,
-0.263732674577426,-0.226056572682625,-0.188380480459369,-0.150704388236114,
-0.113028296012859,-0.0753522037896034,-0.0376761018948017,0.),
 .UNSPECIFIED.);
#241=B_SPLINE_CURVE_WITH_KNOTS('',3,(#15052,#15053,#15054,#15055,#15056,
#15057,#15058,#15059,#15060,#15061,#15062,#15063,#15064,#15065,#15066,#15067,
#15068,#15069),.UNSPECIFIED.,.F.,.F.,(4,2,2,2,2,2,2,2,4),(-0.602817552944456,
-0.565141451049654,-0.527465349154852,-0.489789256931597,-0.452113164708342,
-0.414437072485087,-0.376760980261831,-0.33908487836703,-0.301408776472228),
 .UNSPECIFIED.);
#242=B_SPLINE_CURVE_WITH_KNOTS('',3,(#15070,#15071,#15072,#15073,#15074,
#15075,#15076,#15077,#15078,#15079,#15080,#15081,#15082,#15083,#15084,#15085,
#15086,#15087),.UNSPECIFIED.,.F.,.F.,(4,2,2,2,2,2,2,2,4),(-0.301408776472228,
-0.263732674577426,-0.226056572682625,-0.188380480459369,-0.150704388236114,
-0.113028296012859,-0.0753522037896034,-0.0376761018948017,0.),
 .UNSPECIFIED.);
#243=B_SPLINE_CURVE_WITH_KNOTS('',3,(#15374,#15375,#15376,#15377,#15378,
#15379,#15380,#15381,#15382,#15383),.UNSPECIFIED.,.F.,.F.,(4,2,2,2,4),(-0.307884751183999,
-0.288612449572908,-0.269340147961817,-0.250126855674908,-0.230913563388),
 .UNSPECIFIED.);
#244=B_SPLINE_CURVE_WITH_KNOTS('',3,(#15384,#15385,#15386,#15387,#15388,
#15389,#15390,#15391,#15392,#15393,#15394,#15395,#15396,#15397,#15398,#15399,
#15400,#15401,#15402,#15403,#15404,#15405,#15406,#15407,#15408,#15409),
 .UNSPECIFIED.,.F.,.F.,(4,2,2,2,2,2,2,2,2,2,2,2,4),(-0.230913563388,-0.211700271101091,
-0.192486978814182,-0.173214677203091,-0.153942375592,-0.134670073980908,
-0.115397772369817,-0.0961844800829086,-0.0769711877959998,-0.0577578955090911,
-0.0385446032221823,-0.0192723016110912,0.),.UNSPECIFIED.);
#245=B_SPLINE_CURVE_WITH_KNOTS('',3,(#15413,#15414,#15415,#15416,#15417,
#15418,#15419,#15420,#15421,#15422,#15423,#15424,#15425,#15426,#15427,#15428,
#15429,#15430),.UNSPECIFIED.,.F.,.F.,(4,2,2,2,2,2,2,2,4),(0.0762729335551935,
0.0953315170701577,0.114390100585122,0.133467983847754,0.152545867110387,
0.17162375037302,0.190701633635652,0.209760217150616,0.228818800665581),
 .UNSPECIFIED.);
#246=B_SPLINE_CURVE_WITH_KNOTS('',3,(#15432,#15433,#15434,#15435,#15436,
#15437,#15438,#15439,#15440,#15441),.UNSPECIFIED.,.F.,.F.,(4,2,2,2,4),(0.,
0.0190778832626326,0.0381557665252652,0.0572143500402294,0.0762729335551935),
 .UNSPECIFIED.);
#247=B_SPLINE_CURVE_WITH_KNOTS('',3,(#15442,#15443,#15444,#15445,#15446,
#15447,#15448,#15449,#15450,#15451),.UNSPECIFIED.,.F.,.F.,(4,2,2,2,4),(0.228818800665581,
0.247877384180545,0.266935967695509,0.286013850958142,0.305091734220774),
 .UNSPECIFIED.);
#248=B_SPLINE_CURVE_WITH_KNOTS('',3,(#17708,#17709,#17710,#17711,#17712,
#17713,#17714,#17715,#17716,#17717,#17718,#17719,#17720,#17721,#17722,#17723,
#17724,#17725,#17726,#17727,#17728,#17729,#17730,#17731,#17732,#17733,#17734,
#17735,#17736,#17737,#17738,#17739,#17740,#17741,#17742,#17743,#17744,#17745,
#17746),.UNSPECIFIED.,.T.,.F.,(4,2,2,2,2,2,2,2,2,3,2,2,2,2,2,2,2,2,4),(0.289625268775347,
0.328762511665644,0.36877920532079,0.407119274878322,0.44342350626057,0.474008628899424,
0.499464759986083,0.524749528794006,0.538459195898141,0.551916267847713,
0.575108480978689,0.599587171149934,0.629677867737446,0.66383981116292,
0.706478714928262,0.750008464910456,0.795520819902347,0.838976958831442,
0.84154153662306),.UNSPECIFIED.);
#249=B_SPLINE_CURVE_WITH_KNOTS('',3,(#17748,#17749,#17750,#17751,#17752,
#17753,#17754,#17755,#17756,#17757,#17758,#17759,#17760,#17761,#17762,#17763,
#17764,#17765,#17766,#17767,#17768,#17769,#17770,#17771,#17772,#17773,#17774,
#17775,#17776,#17777,#17778,#17779,#17780,#17781,#17782,#17783,#17784,#17785,
#17786,#17787,#17788,#17789,#17790,#17791,#17792,#17793,#17794,#17795,#17796,
#17797,#17798,#17799,#17800,#17801,#17802,#17803,#17804,#17805,#17806,#17807,
#17808,#17809,#17810,#17811,#17812,#17813,#17814,#17815,#17816,#17817,#17818,
#17819,#17820,#17821,#17822),.UNSPECIFIED.,.F.,.F.,(4,1,2,1,1,1,2,1,1,1,
1,1,1,1,1,1,1,1,1,1,1,1,1,1,1,1,1,1,1,1,1,1,1,1,1,1,1,1,1,1,1,1,1,1,1,1,
1,1,1,1,1,1,1,1,1,1,1,1,1,1,1,1,2,1,1,1,2,1,4),(0.,0.785398163397448,1.5707963267949,
2.15984494934298,2.74889357189107,2.94524311274043,3.14159265358979,4.04725491075748,
4.34914232981337,4.95291716792516,5.55669200603695,6.16046684414874,6.76424168226052,
7.36801652037231,7.9717913584841,8.57556619659589,9.17934103470768,9.78311587281947,
10.3868907109313,10.990665549043,11.5944403871548,12.1982152252666,12.8019900633784,
13.6070231808608,14.4120562983432,15.2170894158256,16.0221225333079,16.8271556507903,
17.6321887682727,18.4372218857551,19.2422550032375,20.0472881207199,20.8523212382023,
21.6573543556846,22.462387473167,23.2674205906494,24.0724537081318,24.8774868256142,
25.6825199430966,26.4875530605789,27.2925861780613,28.0976192955437,28.9026524130261,
29.7076855305085,30.5127186479909,31.3177517654733,32.1227848829556,32.7265597210674,
33.3303345591792,33.934109397291,34.5378842354028,35.1416590735146,35.7454339116264,
36.3492087497382,36.9529835878499,37.5567584259617,38.1605332640735,38.7643081021853,
39.3680829402971,39.9718577784089,40.5756326165207,41.1794074546325,41.7831822927443,
41.9795318335936,42.175881374443,42.5685804561417,43.3539786195392,44.1393767829366,
44.9247749463341),.UNSPECIFIED.);
#250=B_SPLINE_CURVE_WITH_KNOTS('',3,(#17823,#17824,#17825,#17826,#17827,
#17828,#17829,#17830,#17831,#17832,#17833,#17834,#17835,#17836,#17837,#17838,
#17839,#17840,#17841,#17842,#17843,#17844,#17845,#17846,#17847,#17848,#17849,
#17850,#17851),.UNSPECIFIED.,.T.,.F.,(4,1,1,1,1,1,1,1,1,1,1,1,1,1,1,1,1,
1,1,1,1,1,1,1,1,1,4),(-3.14159265358979,-3.11354271918274,-3.08549278477569,
-3.02939291596159,-2.91719317833338,-2.80499344070517,-2.69279370307697,
-2.46839422782055,-2.24399475256414,-2.01959527730772,-1.79519580205131,
-1.34639685153848,-0.448798950512828,0.,0.448798950512828,1.34639685153848,
1.79519580205131,2.01959527730772,2.24399475256414,2.46839422782055,2.69279370307697,
2.80499344070517,2.91719317833338,3.02939291596159,3.08549278477569,3.11354271918274,
3.14159265358979),.UNSPECIFIED.);
#251=B_SPLINE_CURVE_WITH_KNOTS('',3,(#18635,#18636,#18637,#18638,#18639,
#18640,#18641,#18642,#18643,#18644),.UNSPECIFIED.,.T.,.F.,(4,1,1,1,1,1,
1,4),(-6.28318530717959,-5.38558740615393,-4.48798950512828,-3.59039160410262,
-2.69279370307697,-1.79519580205131,-0.897597901025655,0.),
 .UNSPECIFIED.);
#252=B_SPLINE_CURVE_WITH_KNOTS('',3,(#18646,#18647,#18648,#18649,#18650,
#18651,#18652,#18653,#18654,#18655,#18656,#18657,#18658,#18659,#18660,#18661),
 .UNSPECIFIED.,.F.,.F.,(4,1,1,1,1,1,1,1,1,1,1,1,1,4),(1.,1.07142857142857,
1.14285714285714,1.17857142857143,1.21428571428571,1.25,1.28571428571429,
1.32142857142857,1.35714285714286,1.42857142857143,1.57142857142857,1.71428571428571,
1.85714285714286,2.),.UNSPECIFIED.);
#253=B_SPLINE_CURVE_WITH_KNOTS('',3,(#18662,#18663,#18664,#18665,#18666,
#18667,#18668,#18669,#18670,#18671,#18672,#18673,#18674,#18675,#18676,#18677,
#18678,#18679,#18680,#18681,#18682,#18683,#18684,#18685,#18686,#18687,#18688,
#18689,#18690,#18691,#18692,#18693,#18694,#18695,#18696,#18697,#18698,#18699),
 .UNSPECIFIED.,.T.,.F.,(4,2,2,2,2,2,2,2,2,2,2,2,2,2,2,2,2,2,4),(-0.598642106258319,
-0.595077520772842,-0.560502459801229,-0.528130376594524,-0.490304269374648,
-0.445966823078781,-0.402109420290557,-0.356947379880541,-0.321689874874303,
-0.288585874779537,-0.255257856937936,-0.219323384548233,-0.172995371718197,
-0.132036223419712,-0.0936365947056181,-0.0606363099554944,-0.0324364902930962,
-0.0026051573182698,0.),.UNSPECIFIED.);
#254=TOROIDAL_SURFACE('',#9401,6.,0.5);
#255=TOROIDAL_SURFACE('',#9409,18.5,0.5);
#256=TOROIDAL_SURFACE('',#9416,18.5,0.5);
#257=TOROIDAL_SURFACE('',#9418,5.,0.5);
#258=TOROIDAL_SURFACE('',#9424,1.95,0.25);
#259=TOROIDAL_SURFACE('',#9435,9.75,0.25);
#260=TOROIDAL_SURFACE('',#9445,18.85,0.2);
#261=TOROIDAL_SURFACE('',#9466,10.5,0.5);
#262=TOROIDAL_SURFACE('',#9468,5.5,1.5);
#263=TOROIDAL_SURFACE('',#9472,7.23180206831561,0.25);
#264=TOROIDAL_SURFACE('',#9731,11.,1.);
#265=TOROIDAL_SURFACE('',#9736,11.,1.);
#266=TOROIDAL_SURFACE('',#9788,10.5,0.5);
#267=TOROIDAL_SURFACE('',#9823,9.25,0.75);
#268=TOROIDAL_SURFACE('',#9829,9.29289321881345,0.5);
#269=TOROIDAL_SURFACE('',#9856,5.5,1.5);
#270=TOROIDAL_SURFACE('',#10229,10.85,1.);
#271=TOROIDAL_SURFACE('',#10236,10.85,1.);
#272=TOROIDAL_SURFACE('',#10240,1.86,0.1);
#273=TOROIDAL_SURFACE('',#10249,3.325,0.1);
#274=TOROIDAL_SURFACE('',#10257,2.45,0.25);
#275=SHAPE_REPRESENTATION_RELATIONSHIP('SRR','None',#19028,#297);
#276=SHAPE_REPRESENTATION_RELATIONSHIP('SRR','None',#19029,#298);
#277=SHAPE_REPRESENTATION_RELATIONSHIP('SRR','None',#19030,#299);
#278=SHAPE_REPRESENTATION_RELATIONSHIP('SRR','None',#19031,#300);
#279=SHAPE_REPRESENTATION_RELATIONSHIP('SRR','None',#19032,#301);
#280=SHAPE_REPRESENTATION_RELATIONSHIP('SRR','None',#19033,#302);
#281=SHAPE_REPRESENTATION_RELATIONSHIP('SRR','None',#19034,#303);
#282=SHAPE_REPRESENTATION_RELATIONSHIP('SRR','None',#19036,#304);
#283=SHAPE_REPRESENTATION_RELATIONSHIP('SRR','None',#19037,#305);
#284=SHAPE_REPRESENTATION_RELATIONSHIP('SRR','None',#19038,#306);
#285=SHAPE_REPRESENTATION_RELATIONSHIP('SRR','None',#19039,#307);
#286=SHAPE_REPRESENTATION_RELATIONSHIP('SRR','None',#19040,#308);
#287=SHAPE_REPRESENTATION_RELATIONSHIP('SRR','None',#19041,#309);
#288=SHAPE_REPRESENTATION_RELATIONSHIP('SRR','None',#19042,#310);
#289=SHAPE_REPRESENTATION_RELATIONSHIP('SRR','None',#19043,#311);
#290=SHAPE_REPRESENTATION_RELATIONSHIP('SRR','None',#19044,#312);
#291=SHAPE_REPRESENTATION_RELATIONSHIP('SRR','None',#19045,#313);
#292=SHAPE_REPRESENTATION_RELATIONSHIP('SRR','None',#19046,#314);
#293=SHAPE_REPRESENTATION_RELATIONSHIP('SRR','None',#19047,#315);
#294=SHAPE_REPRESENTATION_RELATIONSHIP('SRR','None',#19048,#316);
#295=SHAPE_REPRESENTATION_RELATIONSHIP('SRR','None',#19049,#317);
#296=SHAPE_REPRESENTATION_RELATIONSHIP('SRR','None',#19050,#318);
#297=ADVANCED_BREP_SHAPE_REPRESENTATION('',(#353),#18904);
#298=ADVANCED_BREP_SHAPE_REPRESENTATION('',(#354),#18905);
#299=ADVANCED_BREP_SHAPE_REPRESENTATION('',(#355),#18906);
#300=ADVANCED_BREP_SHAPE_REPRESENTATION('',(#356),#18907);
#301=ADVANCED_BREP_SHAPE_REPRESENTATION('',(#357),#18908);
#302=ADVANCED_BREP_SHAPE_REPRESENTATION('',(#358),#18909);
#303=ADVANCED_BREP_SHAPE_REPRESENTATION('',(#359),#18910);
#304=ADVANCED_BREP_SHAPE_REPRESENTATION('',(#360),#18912);
#305=ADVANCED_BREP_SHAPE_REPRESENTATION('',(#361),#18913);
#306=ADVANCED_BREP_SHAPE_REPRESENTATION('',(#362),#18914);
#307=ADVANCED_BREP_SHAPE_REPRESENTATION('',(#363),#18915);
#308=ADVANCED_BREP_SHAPE_REPRESENTATION('',(#364),#18916);
#309=ADVANCED_BREP_SHAPE_REPRESENTATION('',(#365),#18917);
#310=ADVANCED_BREP_SHAPE_REPRESENTATION('',(#366),#18918);
#311=ADVANCED_BREP_SHAPE_REPRESENTATION('',(#367),#18919);
#312=ADVANCED_BREP_SHAPE_REPRESENTATION('',(#368),#18920);
#313=ADVANCED_BREP_SHAPE_REPRESENTATION('',(#369),#18921);
#314=ADVANCED_BREP_SHAPE_REPRESENTATION('',(#370),#18922);
#315=ADVANCED_BREP_SHAPE_REPRESENTATION('',(#371),#18923);
#316=ADVANCED_BREP_SHAPE_REPRESENTATION('',(#372),#18924);
#317=ADVANCED_BREP_SHAPE_REPRESENTATION('',(#373),#18925);
#318=ADVANCED_BREP_SHAPE_REPRESENTATION('',(#374),#18926);
#319=STYLED_ITEM('',(#19152),#353);
#320=STYLED_ITEM('',(#19152),#354);
#321=STYLED_ITEM('',(#19152),#355);
#322=STYLED_ITEM('',(#19153),#356);
#323=STYLED_ITEM('',(#19153),#357);
#324=STYLED_ITEM('',(#19154),#358);
#325=STYLED_ITEM('',(#19155),#359);
#326=STYLED_ITEM('',(#19152),#360);
#327=STYLED_ITEM('',(#19154),#361);
#328=STYLED_ITEM('',(#19154),#362);
#329=STYLED_ITEM('',(#19156),#363);
#330=STYLED_ITEM('',(#19157),#364);
#331=STYLED_ITEM('',(#19158),#365);
#332=STYLED_ITEM('',(#19154),#366);
#333=STYLED_ITEM('',(#19153),#367);
#334=STYLED_ITEM('',(#19159),#8720);
#335=STYLED_ITEM('',(#19157),#8721);
#336=STYLED_ITEM('',(#19157),#8722);
#337=STYLED_ITEM('',(#19152),#368);
#338=STYLED_ITEM('',(#19160),#8757);
#339=STYLED_ITEM('',(#19160),#8759);
#340=STYLED_ITEM('',(#19160),#8760);
#341=STYLED_ITEM('',(#19160),#8761);
#342=STYLED_ITEM('',(#19154),#369);
#343=STYLED_ITEM('',(#19157),#370);
#344=STYLED_ITEM('',(#19156),#371);
#345=STYLED_ITEM('',(#19161),#8811);
#346=STYLED_ITEM('',(#19158),#8813);
#347=STYLED_ITEM('',(#19158),#8814);
#348=STYLED_ITEM('',(#19158),#8815);
#349=STYLED_ITEM('',(#19158),#8816);
#350=STYLED_ITEM('',(#19152),#372);
#351=STYLED_ITEM('',(#19158),#373);
#352=STYLED_ITEM('',(#19152),#374);
#353=MANIFOLD_SOLID_BREP('Body1',#8847);
#354=MANIFOLD_SOLID_BREP('Body1',#8848);
#355=MANIFOLD_SOLID_BREP('Body1',#8849);
#356=MANIFOLD_SOLID_BREP('Body1',#8850);
#357=MANIFOLD_SOLID_BREP('Body1',#8851);
#358=MANIFOLD_SOLID_BREP('Body1',#8852);
#359=MANIFOLD_SOLID_BREP('Body1',#8853);
#360=MANIFOLD_SOLID_BREP('Body1',#8854);
#361=MANIFOLD_SOLID_BREP('Body1',#8855);
#362=MANIFOLD_SOLID_BREP('Body1',#8856);
#363=MANIFOLD_SOLID_BREP('Body1',#8857);
#364=MANIFOLD_SOLID_BREP('Body1',#8858);
#365=MANIFOLD_SOLID_BREP('Body1',#8859);
#366=MANIFOLD_SOLID_BREP('Body1',#8860);
#367=MANIFOLD_SOLID_BREP('Body1',#8861);
#368=MANIFOLD_SOLID_BREP('Body1',#8862);
#369=MANIFOLD_SOLID_BREP('Body1',#8863);
#370=MANIFOLD_SOLID_BREP('Body1',#8864);
#371=MANIFOLD_SOLID_BREP('Body1',#8865);
#372=MANIFOLD_SOLID_BREP('Body1',#8866);
#373=MANIFOLD_SOLID_BREP('Body1',#8867);
#374=MANIFOLD_SOLID_BREP('Body1',#8868);
#375=FACE_BOUND('',#1425,.T.);
#376=FACE_BOUND('',#1426,.T.);
#377=FACE_BOUND('',#1427,.T.);
#378=FACE_BOUND('',#1428,.T.);
#379=FACE_BOUND('',#1432,.T.);
#380=FACE_BOUND('',#1453,.T.);
#381=FACE_BOUND('',#1454,.T.);
#382=FACE_BOUND('',#1455,.T.);
#383=FACE_BOUND('',#1456,.T.);
#384=FACE_BOUND('',#1457,.T.);
#385=FACE_BOUND('',#1460,.T.);
#386=FACE_BOUND('',#1466,.T.);
#387=FACE_BOUND('',#1474,.T.);
#388=FACE_BOUND('',#1532,.T.);
#389=FACE_BOUND('',#1535,.T.);
#390=FACE_BOUND('',#1547,.T.);
#391=FACE_BOUND('',#1551,.T.);
#392=FACE_BOUND('',#1556,.T.);
#393=FACE_BOUND('',#1560,.T.);
#394=FACE_BOUND('',#1562,.T.);
#395=FACE_BOUND('',#1565,.T.);
#396=FACE_BOUND('',#1579,.T.);
#397=FACE_BOUND('',#1582,.T.);
#398=FACE_BOUND('',#1583,.T.);
#399=FACE_BOUND('',#1584,.T.);
#400=FACE_BOUND('',#1585,.T.);
#401=FACE_BOUND('',#1586,.T.);
#402=FACE_BOUND('',#1588,.T.);
#403=FACE_BOUND('',#1592,.T.);
#404=FACE_BOUND('',#1595,.T.);
#405=FACE_BOUND('',#1601,.T.);
#406=FACE_BOUND('',#1605,.T.);
#407=FACE_BOUND('',#1609,.T.);
#408=FACE_BOUND('',#1613,.T.);
#409=FACE_BOUND('',#1660,.T.);
#410=FACE_BOUND('',#1701,.T.);
#411=FACE_BOUND('',#1704,.T.);
#412=FACE_BOUND('',#1707,.T.);
#413=FACE_BOUND('',#1711,.T.);
#414=FACE_BOUND('',#1716,.T.);
#415=FACE_BOUND('',#1717,.T.);
#416=FACE_BOUND('',#1718,.T.);
#417=FACE_BOUND('',#1719,.T.);
#418=FACE_BOUND('',#1720,.T.);
#419=FACE_BOUND('',#1734,.T.);
#420=FACE_BOUND('',#1736,.T.);
#421=FACE_BOUND('',#1737,.T.);
#422=FACE_BOUND('',#1738,.T.);
#423=FACE_BOUND('',#1739,.T.);
#424=FACE_BOUND('',#1740,.T.);
#425=FACE_BOUND('',#1742,.T.);
#426=FACE_BOUND('',#1745,.T.);
#427=FACE_BOUND('',#1754,.T.);
#428=FACE_BOUND('',#1755,.T.);
#429=FACE_BOUND('',#1756,.T.);
#430=FACE_BOUND('',#1757,.T.);
#431=FACE_BOUND('',#1758,.T.);
#432=FACE_BOUND('',#1759,.T.);
#433=FACE_BOUND('',#1760,.T.);
#434=FACE_BOUND('',#1772,.T.);
#435=FACE_BOUND('',#1775,.T.);
#436=FACE_BOUND('',#1782,.T.);
#437=FACE_BOUND('',#1787,.T.);
#438=FACE_BOUND('',#1792,.T.);
#439=FACE_BOUND('',#1806,.T.);
#440=FACE_BOUND('',#1811,.T.);
#441=FACE_BOUND('',#1816,.T.);
#442=FACE_BOUND('',#1823,.T.);
#443=FACE_BOUND('',#1835,.T.);
#444=FACE_BOUND('',#1836,.T.);
#445=FACE_BOUND('',#1841,.T.);
#446=FACE_BOUND('',#1842,.T.);
#447=FACE_BOUND('',#1843,.T.);
#448=FACE_BOUND('',#1844,.T.);
#449=FACE_BOUND('',#1845,.T.);
#450=FACE_BOUND('',#1846,.T.);
#451=FACE_BOUND('',#1847,.T.);
#452=FACE_BOUND('',#1853,.T.);
#453=FACE_BOUND('',#1857,.T.);
#454=FACE_BOUND('',#1861,.T.);
#455=FACE_BOUND('',#1865,.T.);
#456=FACE_BOUND('',#1880,.T.);
#457=FACE_BOUND('',#1881,.T.);
#458=FACE_BOUND('',#1882,.T.);
#459=FACE_BOUND('',#1883,.T.);
#460=FACE_BOUND('',#1884,.T.);
#461=FACE_BOUND('',#1885,.T.);
#462=FACE_BOUND('',#1886,.T.);
#463=FACE_BOUND('',#1889,.T.);
#464=FACE_BOUND('',#1893,.T.);
#465=FACE_BOUND('',#1897,.T.);
#466=FACE_BOUND('',#1900,.T.);
#467=FACE_BOUND('',#1905,.T.);
#468=FACE_BOUND('',#1912,.T.);
#469=FACE_BOUND('',#1913,.T.);
#470=FACE_BOUND('',#1914,.T.);
#471=FACE_BOUND('',#1915,.T.);
#472=FACE_BOUND('',#1916,.T.);
#473=FACE_BOUND('',#1919,.T.);
#474=FACE_BOUND('',#1925,.T.);
#475=FACE_BOUND('',#1931,.T.);
#476=FACE_BOUND('',#1932,.T.);
#477=FACE_BOUND('',#1933,.T.);
#478=FACE_BOUND('',#1934,.T.);
#479=FACE_BOUND('',#1935,.T.);
#480=FACE_BOUND('',#1938,.T.);
#481=FACE_BOUND('',#1944,.T.);
#482=FACE_BOUND('',#2002,.T.);
#483=FACE_BOUND('',#2005,.T.);
#484=FACE_BOUND('',#2019,.T.);
#485=FACE_BOUND('',#2022,.T.);
#486=FACE_BOUND('',#2027,.T.);
#487=FACE_BOUND('',#2033,.T.);
#488=FACE_BOUND('',#2042,.T.);
#489=FACE_BOUND('',#2053,.T.);
#490=FACE_BOUND('',#2054,.T.);
#491=FACE_BOUND('',#2055,.T.);
#492=FACE_BOUND('',#2056,.T.);
#493=CYLINDRICAL_SURFACE('',#9126,3.);
#494=CYLINDRICAL_SURFACE('',#9133,3.);
#495=CYLINDRICAL_SURFACE('',#9140,3.);
#496=CYLINDRICAL_SURFACE('',#9147,3.);
#497=CYLINDRICAL_SURFACE('',#9152,19.);
#498=CYLINDRICAL_SURFACE('',#9156,4.);
#499=CYLINDRICAL_SURFACE('',#9159,4.);
#500=CYLINDRICAL_SURFACE('',#9162,4.);
#501=CYLINDRICAL_SURFACE('',#9165,4.);
#502=CYLINDRICAL_SURFACE('',#9182,3.);
#503=CYLINDRICAL_SURFACE('',#9189,3.);
#504=CYLINDRICAL_SURFACE('',#9196,3.);
#505=CYLINDRICAL_SURFACE('',#9203,3.);
#506=CYLINDRICAL_SURFACE('',#9205,8.25);
#507=CYLINDRICAL_SURFACE('',#9207,4.);
#508=CYLINDRICAL_SURFACE('',#9210,4.);
#509=CYLINDRICAL_SURFACE('',#9213,4.);
#510=CYLINDRICAL_SURFACE('',#9216,4.);
#511=CYLINDRICAL_SURFACE('',#9227,2.55);
#512=CYLINDRICAL_SURFACE('',#9232,6.);
#513=CYLINDRICAL_SURFACE('',#9242,2.55);
#514=CYLINDRICAL_SURFACE('',#9251,19.15);
#515=CYLINDRICAL_SURFACE('',#9288,1.);
#516=CYLINDRICAL_SURFACE('',#9289,22.15);
#517=CYLINDRICAL_SURFACE('',#9290,1.);
#518=CYLINDRICAL_SURFACE('',#9292,1.);
#519=CYLINDRICAL_SURFACE('',#9317,1.);
#520=CYLINDRICAL_SURFACE('',#9319,6.05);
#521=CYLINDRICAL_SURFACE('',#9321,1.);
#522=CYLINDRICAL_SURFACE('',#9324,1.);
#523=CYLINDRICAL_SURFACE('',#9327,1.);
#524=CYLINDRICAL_SURFACE('',#9328,22.15);
#525=CYLINDRICAL_SURFACE('',#9329,1.);
#526=CYLINDRICAL_SURFACE('',#9331,1.);
#527=CYLINDRICAL_SURFACE('',#9333,1.);
#528=CYLINDRICAL_SURFACE('',#9335,1.);
#529=CYLINDRICAL_SURFACE('',#9337,6.05);
#530=CYLINDRICAL_SURFACE('',#9343,1.);
#531=CYLINDRICAL_SURFACE('',#9346,21.);
#532=CYLINDRICAL_SURFACE('',#9347,21.);
#533=CYLINDRICAL_SURFACE('',#9353,3.6);
#534=CYLINDRICAL_SURFACE('',#9361,8.);
#535=CYLINDRICAL_SURFACE('',#9365,9.);
#536=CYLINDRICAL_SURFACE('',#9379,4.98);
#537=CYLINDRICAL_SURFACE('',#9383,1.7);
#538=CYLINDRICAL_SURFACE('',#9389,10.);
#539=CYLINDRICAL_SURFACE('',#9397,2.98);
#540=CYLINDRICAL_SURFACE('',#9407,5.5);
#541=CYLINDRICAL_SURFACE('',#9413,19.);
#542=CYLINDRICAL_SURFACE('',#9433,1.7);
#543=CYLINDRICAL_SURFACE('',#9440,10.);
#544=CYLINDRICAL_SURFACE('',#9456,19.05);
#545=CYLINDRICAL_SURFACE('',#9492,1.);
#546=CYLINDRICAL_SURFACE('',#9499,2.9);
#547=CYLINDRICAL_SURFACE('',#9508,2.9);
#548=CYLINDRICAL_SURFACE('',#9517,2.9);
#549=CYLINDRICAL_SURFACE('',#9526,2.9);
#550=CYLINDRICAL_SURFACE('',#9567,0.5);
#551=CYLINDRICAL_SURFACE('',#9568,0.5);
#552=CYLINDRICAL_SURFACE('',#9570,7.5);
#553=CYLINDRICAL_SURFACE('',#9572,0.5);
#554=CYLINDRICAL_SURFACE('',#9573,0.5);
#555=CYLINDRICAL_SURFACE('',#9575,7.5);
#556=CYLINDRICAL_SURFACE('',#9577,0.5);
#557=CYLINDRICAL_SURFACE('',#9578,0.5);
#558=CYLINDRICAL_SURFACE('',#9579,0.5);
#559=CYLINDRICAL_SURFACE('',#9580,0.5);
#560=CYLINDRICAL_SURFACE('',#9581,7.5);
#561=CYLINDRICAL_SURFACE('',#9584,7.5);
#562=CYLINDRICAL_SURFACE('',#9601,1.95);
#563=CYLINDRICAL_SURFACE('',#9645,0.5);
#564=CYLINDRICAL_SURFACE('',#9646,1.);
#565=CYLINDRICAL_SURFACE('',#9649,7.5);
#566=CYLINDRICAL_SURFACE('',#9652,1.);
#567=CYLINDRICAL_SURFACE('',#9654,19.05);
#568=CYLINDRICAL_SURFACE('',#9656,0.5);
#569=CYLINDRICAL_SURFACE('',#9659,0.1);
#570=CYLINDRICAL_SURFACE('',#9660,0.1);
#571=CYLINDRICAL_SURFACE('',#9662,0.1);
#572=CYLINDRICAL_SURFACE('',#9664,1.1);
#573=CYLINDRICAL_SURFACE('',#9665,1.1);
#574=CYLINDRICAL_SURFACE('',#9666,1.1);
#575=CYLINDRICAL_SURFACE('',#9667,2.9);
#576=CYLINDRICAL_SURFACE('',#9679,10.02);
#577=CYLINDRICAL_SURFACE('',#9687,10.02);
#578=CYLINDRICAL_SURFACE('',#9689,11.8);
#579=CYLINDRICAL_SURFACE('',#9700,19.05);
#580=CYLINDRICAL_SURFACE('',#9704,2.);
#581=CYLINDRICAL_SURFACE('',#9708,2.);
#582=CYLINDRICAL_SURFACE('',#9712,2.);
#583=CYLINDRICAL_SURFACE('',#9716,2.);
#584=CYLINDRICAL_SURFACE('',#9721,12.);
#585=CYLINDRICAL_SURFACE('',#9743,1.925);
#586=CYLINDRICAL_SURFACE('',#9769,2.9);
#587=CYLINDRICAL_SURFACE('',#9773,2.9);
#588=CYLINDRICAL_SURFACE('',#9777,2.9);
#589=CYLINDRICAL_SURFACE('',#9781,2.9);
#590=CYLINDRICAL_SURFACE('',#9786,1.1);
#591=CYLINDRICAL_SURFACE('',#9821,10.);
#592=CYLINDRICAL_SURFACE('',#9834,1.3);
#593=CYLINDRICAL_SURFACE('',#9835,1.3);
#594=CYLINDRICAL_SURFACE('',#9836,0.25);
#595=CYLINDRICAL_SURFACE('',#9838,19.05);
#596=CYLINDRICAL_SURFACE('',#9845,0.25);
#597=CYLINDRICAL_SURFACE('',#9853,1.5);
#598=CYLINDRICAL_SURFACE('',#9858,1.);
#599=CYLINDRICAL_SURFACE('',#9861,1.);
#600=CYLINDRICAL_SURFACE('',#9863,1.);
#601=CYLINDRICAL_SURFACE('',#9865,1.);
#602=CYLINDRICAL_SURFACE('',#9867,1.);
#603=CYLINDRICAL_SURFACE('',#9869,1.);
#604=CYLINDRICAL_SURFACE('',#9872,1.);
#605=CYLINDRICAL_SURFACE('',#9877,4.5);
#606=CYLINDRICAL_SURFACE('',#9882,4.5);
#607=CYLINDRICAL_SURFACE('',#9887,4.5);
#608=CYLINDRICAL_SURFACE('',#9888,1.);
#609=CYLINDRICAL_SURFACE('',#9891,1.);
#610=CYLINDRICAL_SURFACE('',#9896,4.5);
#611=CYLINDRICAL_SURFACE('',#9897,0.55);
#612=CYLINDRICAL_SURFACE('',#9902,2.);
#613=CYLINDRICAL_SURFACE('',#9904,2.1);
#614=CYLINDRICAL_SURFACE('',#9906,4.25);
#615=CYLINDRICAL_SURFACE('',#9908,2.2);
#616=CYLINDRICAL_SURFACE('',#9910,5.);
#617=CYLINDRICAL_SURFACE('',#9914,2.9);
#618=CYLINDRICAL_SURFACE('',#9929,1.5);
#619=CYLINDRICAL_SURFACE('',#9933,1.5);
#620=CYLINDRICAL_SURFACE('',#9941,2.9);
#621=CYLINDRICAL_SURFACE('',#9948,2.9);
#622=CYLINDRICAL_SURFACE('',#9955,2.9);
#623=CYLINDRICAL_SURFACE('',#9962,2.9);
#624=CYLINDRICAL_SURFACE('',#9966,19.05);
#625=CYLINDRICAL_SURFACE('',#9970,3.4);
#626=CYLINDRICAL_SURFACE('',#9974,1.95);
#627=CYLINDRICAL_SURFACE('',#9978,1.95);
#628=CYLINDRICAL_SURFACE('',#9982,1.95);
#629=CYLINDRICAL_SURFACE('',#9986,1.95);
#630=CYLINDRICAL_SURFACE('',#9990,0.5);
#631=CYLINDRICAL_SURFACE('',#9991,0.975);
#632=CYLINDRICAL_SURFACE('',#9995,0.800000000000003);
#633=CYLINDRICAL_SURFACE('',#10000,0.950000000000006);
#634=CYLINDRICAL_SURFACE('',#10007,1.25);
#635=CYLINDRICAL_SURFACE('',#10011,0.950000000000003);
#636=CYLINDRICAL_SURFACE('',#10017,0.950000000000006);
#637=CYLINDRICAL_SURFACE('',#10027,5.);
#638=CYLINDRICAL_SURFACE('',#10048,1.95);
#639=CYLINDRICAL_SURFACE('',#10052,2.6);
#640=CYLINDRICAL_SURFACE('',#10060,1.95);
#641=CYLINDRICAL_SURFACE('',#10064,2.6);
#642=CYLINDRICAL_SURFACE('',#10085,1.95);
#643=CYLINDRICAL_SURFACE('',#10089,2.6);
#644=CYLINDRICAL_SURFACE('',#10096,2.6);
#645=CYLINDRICAL_SURFACE('',#10100,1.95);
#646=CYLINDRICAL_SURFACE('',#10117,3.95);
#647=CYLINDRICAL_SURFACE('',#10118,22.5);
#648=CYLINDRICAL_SURFACE('',#10119,3.95);
#649=CYLINDRICAL_SURFACE('',#10120,22.5);
#650=CYLINDRICAL_SURFACE('',#10121,22.5);
#651=CYLINDRICAL_SURFACE('',#10122,22.5);
#652=CYLINDRICAL_SURFACE('',#10123,3.95);
#653=CYLINDRICAL_SURFACE('',#10124,3.95);
#654=CYLINDRICAL_SURFACE('',#10162,0.2);
#655=CYLINDRICAL_SURFACE('',#10166,0.2);
#656=CYLINDRICAL_SURFACE('',#10170,0.2);
#657=CYLINDRICAL_SURFACE('',#10207,0.2);
#658=CYLINDRICAL_SURFACE('',#10214,1.7);
#659=CYLINDRICAL_SURFACE('',#10220,0.2);
#660=CYLINDRICAL_SURFACE('',#10222,0.2);
#661=CYLINDRICAL_SURFACE('',#10224,10.);
#662=CYLINDRICAL_SURFACE('',#10233,11.7);
#663=CYLINDRICAL_SURFACE('',#10244,1.96);
#664=CYLINDRICAL_SURFACE('',#10255,3.425);
#665=CYLINDRICAL_SURFACE('',#10261,2.7);
#666=CYLINDRICAL_SURFACE('',#10267,1.47);
#667=CYLINDRICAL_SURFACE('',#10270,1.67);
#668=CYLINDRICAL_SURFACE('',#10319,1.95);
#669=CYLINDRICAL_SURFACE('',#10323,1.95);
#670=CYLINDRICAL_SURFACE('',#10327,1.95);
#671=CYLINDRICAL_SURFACE('',#10331,1.95);
#672=CYLINDRICAL_SURFACE('',#10335,20.4);
#673=PLANE('',#9119);
#674=PLANE('',#9124);
#675=PLANE('',#9131);
#676=PLANE('',#9138);
#677=PLANE('',#9145);
#678=PLANE('',#9149);
#679=PLANE('',#9150);
#680=PLANE('',#9154);
#681=PLANE('',#9155);
#682=PLANE('',#9158);
#683=PLANE('',#9161);
#684=PLANE('',#9164);
#685=PLANE('',#9167);
#686=PLANE('',#9173);
#687=PLANE('',#9175);
#688=PLANE('',#9187);
#689=PLANE('',#9194);
#690=PLANE('',#9201);
#691=PLANE('',#9209);
#692=PLANE('',#9212);
#693=PLANE('',#9215);
#694=PLANE('',#9218);
#695=PLANE('',#9219);
#696=PLANE('',#9225);
#697=PLANE('',#9237);
#698=PLANE('',#9253);
#699=PLANE('',#9269);
#700=PLANE('',#9270);
#701=PLANE('',#9274);
#702=PLANE('',#9275);
#703=PLANE('',#9291);
#704=PLANE('',#9293);
#705=PLANE('',#9294);
#706=PLANE('',#9298);
#707=PLANE('',#9299);
#708=PLANE('',#9303);
#709=PLANE('',#9304);
#710=PLANE('',#9323);
#711=PLANE('',#9325);
#712=PLANE('',#9326);
#713=PLANE('',#9330);
#714=PLANE('',#9332);
#715=PLANE('',#9334);
#716=PLANE('',#9339);
#717=PLANE('',#9344);
#718=PLANE('',#9345);
#719=PLANE('',#9355);
#720=PLANE('',#9358);
#721=PLANE('',#9366);
#722=PLANE('',#9367);
#723=PLANE('',#9368);
#724=PLANE('',#9369);
#725=PLANE('',#9370);
#726=PLANE('',#9371);
#727=PLANE('',#9372);
#728=PLANE('',#9373);
#729=PLANE('',#9381);
#730=PLANE('',#9391);
#731=PLANE('',#9398);
#732=PLANE('',#9399);
#733=PLANE('',#9405);
#734=PLANE('',#9415);
#735=PLANE('',#9421);
#736=PLANE('',#9443);
#737=PLANE('',#9450);
#738=PLANE('',#9471);
#739=PLANE('',#9475);
#740=PLANE('',#9494);
#741=PLANE('',#9500);
#742=PLANE('',#9509);
#743=PLANE('',#9518);
#744=PLANE('',#9527);
#745=PLANE('',#9531);
#746=PLANE('',#9534);
#747=PLANE('',#9540);
#748=PLANE('',#9543);
#749=PLANE('',#9549);
#750=PLANE('',#9552);
#751=PLANE('',#9558);
#752=PLANE('',#9561);
#753=PLANE('',#9569);
#754=PLANE('',#9571);
#755=PLANE('',#9574);
#756=PLANE('',#9576);
#757=PLANE('',#9582);
#758=PLANE('',#9583);
#759=PLANE('',#9585);
#760=PLANE('',#9586);
#761=PLANE('',#9591);
#762=PLANE('',#9603);
#763=PLANE('',#9607);
#764=PLANE('',#9611);
#765=PLANE('',#9621);
#766=PLANE('',#9625);
#767=PLANE('',#9635);
#768=PLANE('',#9648);
#769=PLANE('',#9651);
#770=PLANE('',#9657);
#771=PLANE('',#9658);
#772=PLANE('',#9661);
#773=PLANE('',#9663);
#774=PLANE('',#9670);
#775=PLANE('',#9671);
#776=PLANE('',#9672);
#777=PLANE('',#9677);
#778=PLANE('',#9685);
#779=PLANE('',#9694);
#780=PLANE('',#9725);
#781=PLANE('',#9726);
#782=PLANE('',#9728);
#783=PLANE('',#9734);
#784=PLANE('',#9746);
#785=PLANE('',#9749);
#786=PLANE('',#9754);
#787=PLANE('',#9795);
#788=PLANE('',#9802);
#789=PLANE('',#9808);
#790=PLANE('',#9815);
#791=PLANE('',#9832);
#792=PLANE('',#9847);
#793=PLANE('',#9851);
#794=PLANE('',#9860);
#795=PLANE('',#9871);
#796=PLANE('',#9874);
#797=PLANE('',#9875);
#798=PLANE('',#9878);
#799=PLANE('',#9879);
#800=PLANE('',#9880);
#801=PLANE('',#9883);
#802=PLANE('',#9884);
#803=PLANE('',#9885);
#804=PLANE('',#9890);
#805=PLANE('',#9893);
#806=PLANE('',#9894);
#807=PLANE('',#9899);
#808=PLANE('',#9912);
#809=PLANE('',#9913);
#810=PLANE('',#9921);
#811=PLANE('',#9939);
#812=PLANE('',#9946);
#813=PLANE('',#9953);
#814=PLANE('',#9960);
#815=PLANE('',#9988);
#816=PLANE('',#9994);
#817=PLANE('',#9998);
#818=PLANE('',#10005);
#819=PLANE('',#10009);
#820=PLANE('',#10019);
#821=PLANE('',#10021);
#822=PLANE('',#10022);
#823=PLANE('',#10029);
#824=PLANE('',#10046);
#825=PLANE('',#10058);
#826=PLANE('',#10068);
#827=PLANE('',#10083);
#828=PLANE('',#10094);
#829=PLANE('',#10164);
#830=PLANE('',#10168);
#831=PLANE('',#10172);
#832=PLANE('',#10206);
#833=PLANE('',#10208);
#834=PLANE('',#10216);
#835=PLANE('',#10219);
#836=PLANE('',#10221);
#837=PLANE('',#10239);
#838=PLANE('',#10246);
#839=PLANE('',#10247);
#840=PLANE('',#10253);
#841=PLANE('',#10262);
#842=PLANE('',#10269);
#843=PLANE('',#10273);
#844=PLANE('',#10274);
#845=PLANE('',#10275);
#846=PLANE('',#10276);
#847=PLANE('',#10277);
#848=PLANE('',#10278);
#849=PLANE('',#10279);
#850=PLANE('',#10280);
#851=PLANE('',#10281);
#852=PLANE('',#10322);
#853=PLANE('',#10326);
#854=PLANE('',#10330);
#855=PLANE('',#10334);
#856=PLANE('',#10338);
#857=PLANE('',#10339);
#858=FACE_OUTER_BOUND('',#1399,.T.);
#859=FACE_OUTER_BOUND('',#1400,.T.);
#860=FACE_OUTER_BOUND('',#1401,.T.);
#861=FACE_OUTER_BOUND('',#1402,.T.);
#862=FACE_OUTER_BOUND('',#1403,.T.);
#863=FACE_OUTER_BOUND('',#1404,.T.);
#864=FACE_OUTER_BOUND('',#1405,.T.);
#865=FACE_OUTER_BOUND('',#1406,.T.);
#866=FACE_OUTER_BOUND('',#1407,.T.);
#867=FACE_OUTER_BOUND('',#1408,.T.);
#868=FACE_OUTER_BOUND('',#1409,.T.);
#869=FACE_OUTER_BOUND('',#1410,.T.);
#870=FACE_OUTER_BOUND('',#1411,.T.);
#871=FACE_OUTER_BOUND('',#1412,.T.);
#872=FACE_OUTER_BOUND('',#1413,.T.);
#873=FACE_OUTER_BOUND('',#1414,.T.);
#874=FACE_OUTER_BOUND('',#1415,.T.);
#875=FACE_OUTER_BOUND('',#1416,.T.);
#876=FACE_OUTER_BOUND('',#1417,.T.);
#877=FACE_OUTER_BOUND('',#1418,.T.);
#878=FACE_OUTER_BOUND('',#1419,.T.);
#879=FACE_OUTER_BOUND('',#1420,.T.);
#880=FACE_OUTER_BOUND('',#1421,.T.);
#881=FACE_OUTER_BOUND('',#1422,.T.);
#882=FACE_OUTER_BOUND('',#1423,.T.);
#883=FACE_OUTER_BOUND('',#1424,.T.);
#884=FACE_OUTER_BOUND('',#1429,.T.);
#885=FACE_OUTER_BOUND('',#1430,.T.);
#886=FACE_OUTER_BOUND('',#1431,.T.);
#887=FACE_OUTER_BOUND('',#1433,.T.);
#888=FACE_OUTER_BOUND('',#1434,.T.);
#889=FACE_OUTER_BOUND('',#1435,.T.);
#890=FACE_OUTER_BOUND('',#1436,.T.);
#891=FACE_OUTER_BOUND('',#1437,.T.);
#892=FACE_OUTER_BOUND('',#1438,.T.);
#893=FACE_OUTER_BOUND('',#1439,.T.);
#894=FACE_OUTER_BOUND('',#1440,.T.);
#895=FACE_OUTER_BOUND('',#1441,.T.);
#896=FACE_OUTER_BOUND('',#1442,.T.);
#897=FACE_OUTER_BOUND('',#1443,.T.);
#898=FACE_OUTER_BOUND('',#1444,.T.);
#899=FACE_OUTER_BOUND('',#1445,.T.);
#900=FACE_OUTER_BOUND('',#1446,.T.);
#901=FACE_OUTER_BOUND('',#1447,.T.);
#902=FACE_OUTER_BOUND('',#1448,.T.);
#903=FACE_OUTER_BOUND('',#1449,.T.);
#904=FACE_OUTER_BOUND('',#1450,.T.);
#905=FACE_OUTER_BOUND('',#1451,.T.);
#906=FACE_OUTER_BOUND('',#1452,.T.);
#907=FACE_OUTER_BOUND('',#1458,.T.);
#908=FACE_OUTER_BOUND('',#1459,.T.);
#909=FACE_OUTER_BOUND('',#1461,.T.);
#910=FACE_OUTER_BOUND('',#1462,.T.);
#911=FACE_OUTER_BOUND('',#1463,.T.);
#912=FACE_OUTER_BOUND('',#1464,.T.);
#913=FACE_OUTER_BOUND('',#1465,.T.);
#914=FACE_OUTER_BOUND('',#1467,.T.);
#915=FACE_OUTER_BOUND('',#1468,.T.);
#916=FACE_OUTER_BOUND('',#1469,.T.);
#917=FACE_OUTER_BOUND('',#1470,.T.);
#918=FACE_OUTER_BOUND('',#1471,.T.);
#919=FACE_OUTER_BOUND('',#1472,.T.);
#920=FACE_OUTER_BOUND('',#1473,.T.);
#921=FACE_OUTER_BOUND('',#1475,.T.);
#922=FACE_OUTER_BOUND('',#1476,.T.);
#923=FACE_OUTER_BOUND('',#1477,.T.);
#924=FACE_OUTER_BOUND('',#1478,.T.);
#925=FACE_OUTER_BOUND('',#1479,.T.);
#926=FACE_OUTER_BOUND('',#1480,.T.);
#927=FACE_OUTER_BOUND('',#1481,.T.);
#928=FACE_OUTER_BOUND('',#1482,.T.);
#929=FACE_OUTER_BOUND('',#1483,.T.);
#930=FACE_OUTER_BOUND('',#1484,.T.);
#931=FACE_OUTER_BOUND('',#1485,.T.);
#932=FACE_OUTER_BOUND('',#1486,.T.);
#933=FACE_OUTER_BOUND('',#1487,.T.);
#934=FACE_OUTER_BOUND('',#1488,.T.);
#935=FACE_OUTER_BOUND('',#1489,.T.);
#936=FACE_OUTER_BOUND('',#1490,.T.);
#937=FACE_OUTER_BOUND('',#1491,.T.);
#938=FACE_OUTER_BOUND('',#1492,.T.);
#939=FACE_OUTER_BOUND('',#1493,.T.);
#940=FACE_OUTER_BOUND('',#1494,.T.);
#941=FACE_OUTER_BOUND('',#1495,.T.);
#942=FACE_OUTER_BOUND('',#1496,.T.);
#943=FACE_OUTER_BOUND('',#1497,.T.);
#944=FACE_OUTER_BOUND('',#1498,.T.);
#945=FACE_OUTER_BOUND('',#1499,.T.);
#946=FACE_OUTER_BOUND('',#1500,.T.);
#947=FACE_OUTER_BOUND('',#1501,.T.);
#948=FACE_OUTER_BOUND('',#1502,.T.);
#949=FACE_OUTER_BOUND('',#1503,.T.);
#950=FACE_OUTER_BOUND('',#1504,.T.);
#951=FACE_OUTER_BOUND('',#1505,.T.);
#952=FACE_OUTER_BOUND('',#1506,.T.);
#953=FACE_OUTER_BOUND('',#1507,.T.);
#954=FACE_OUTER_BOUND('',#1508,.T.);
#955=FACE_OUTER_BOUND('',#1509,.T.);
#956=FACE_OUTER_BOUND('',#1510,.T.);
#957=FACE_OUTER_BOUND('',#1511,.T.);
#958=FACE_OUTER_BOUND('',#1512,.T.);
#959=FACE_OUTER_BOUND('',#1513,.T.);
#960=FACE_OUTER_BOUND('',#1514,.T.);
#961=FACE_OUTER_BOUND('',#1515,.T.);
#962=FACE_OUTER_BOUND('',#1516,.T.);
#963=FACE_OUTER_BOUND('',#1517,.T.);
#964=FACE_OUTER_BOUND('',#1518,.T.);
#965=FACE_OUTER_BOUND('',#1519,.T.);
#966=FACE_OUTER_BOUND('',#1520,.T.);
#967=FACE_OUTER_BOUND('',#1521,.T.);
#968=FACE_OUTER_BOUND('',#1522,.T.);
#969=FACE_OUTER_BOUND('',#1523,.T.);
#970=FACE_OUTER_BOUND('',#1524,.T.);
#971=FACE_OUTER_BOUND('',#1525,.T.);
#972=FACE_OUTER_BOUND('',#1526,.T.);
#973=FACE_OUTER_BOUND('',#1527,.T.);
#974=FACE_OUTER_BOUND('',#1528,.T.);
#975=FACE_OUTER_BOUND('',#1529,.T.);
#976=FACE_OUTER_BOUND('',#1530,.T.);
#977=FACE_OUTER_BOUND('',#1531,.T.);
#978=FACE_OUTER_BOUND('',#1533,.T.);
#979=FACE_OUTER_BOUND('',#1534,.T.);
#980=FACE_OUTER_BOUND('',#1536,.T.);
#981=FACE_OUTER_BOUND('',#1537,.T.);
#982=FACE_OUTER_BOUND('',#1538,.T.);
#983=FACE_OUTER_BOUND('',#1539,.T.);
#984=FACE_OUTER_BOUND('',#1540,.T.);
#985=FACE_OUTER_BOUND('',#1541,.T.);
#986=FACE_OUTER_BOUND('',#1542,.T.);
#987=FACE_OUTER_BOUND('',#1543,.T.);
#988=FACE_OUTER_BOUND('',#1544,.T.);
#989=FACE_OUTER_BOUND('',#1545,.T.);
#990=FACE_OUTER_BOUND('',#1546,.T.);
#991=FACE_OUTER_BOUND('',#1548,.T.);
#992=FACE_OUTER_BOUND('',#1549,.T.);
#993=FACE_OUTER_BOUND('',#1550,.T.);
#994=FACE_OUTER_BOUND('',#1552,.T.);
#995=FACE_OUTER_BOUND('',#1553,.T.);
#996=FACE_OUTER_BOUND('',#1554,.T.);
#997=FACE_OUTER_BOUND('',#1555,.T.);
#998=FACE_OUTER_BOUND('',#1557,.T.);
#999=FACE_OUTER_BOUND('',#1558,.T.);
#1000=FACE_OUTER_BOUND('',#1559,.T.);
#1001=FACE_OUTER_BOUND('',#1561,.T.);
#1002=FACE_OUTER_BOUND('',#1563,.T.);
#1003=FACE_OUTER_BOUND('',#1564,.T.);
#1004=FACE_OUTER_BOUND('',#1566,.T.);
#1005=FACE_OUTER_BOUND('',#1567,.T.);
#1006=FACE_OUTER_BOUND('',#1568,.T.);
#1007=FACE_OUTER_BOUND('',#1569,.T.);
#1008=FACE_OUTER_BOUND('',#1570,.T.);
#1009=FACE_OUTER_BOUND('',#1571,.T.);
#1010=FACE_OUTER_BOUND('',#1572,.T.);
#1011=FACE_OUTER_BOUND('',#1573,.T.);
#1012=FACE_OUTER_BOUND('',#1574,.T.);
#1013=FACE_OUTER_BOUND('',#1575,.T.);
#1014=FACE_OUTER_BOUND('',#1576,.T.);
#1015=FACE_OUTER_BOUND('',#1577,.T.);
#1016=FACE_OUTER_BOUND('',#1578,.T.);
#1017=FACE_OUTER_BOUND('',#1580,.T.);
#1018=FACE_OUTER_BOUND('',#1581,.T.);
#1019=FACE_OUTER_BOUND('',#1587,.T.);
#1020=FACE_OUTER_BOUND('',#1589,.T.);
#1021=FACE_OUTER_BOUND('',#1590,.T.);
#1022=FACE_OUTER_BOUND('',#1591,.T.);
#1023=FACE_OUTER_BOUND('',#1593,.T.);
#1024=FACE_OUTER_BOUND('',#1594,.T.);
#1025=FACE_OUTER_BOUND('',#1596,.T.);
#1026=FACE_OUTER_BOUND('',#1597,.T.);
#1027=FACE_OUTER_BOUND('',#1598,.T.);
#1028=FACE_OUTER_BOUND('',#1599,.T.);
#1029=FACE_OUTER_BOUND('',#1600,.T.);
#1030=FACE_OUTER_BOUND('',#1602,.T.);
#1031=FACE_OUTER_BOUND('',#1603,.T.);
#1032=FACE_OUTER_BOUND('',#1604,.T.);
#1033=FACE_OUTER_BOUND('',#1606,.T.);
#1034=FACE_OUTER_BOUND('',#1607,.T.);
#1035=FACE_OUTER_BOUND('',#1608,.T.);
#1036=FACE_OUTER_BOUND('',#1610,.T.);
#1037=FACE_OUTER_BOUND('',#1611,.T.);
#1038=FACE_OUTER_BOUND('',#1612,.T.);
#1039=FACE_OUTER_BOUND('',#1614,.T.);
#1040=FACE_OUTER_BOUND('',#1615,.T.);
#1041=FACE_OUTER_BOUND('',#1616,.T.);
#1042=FACE_OUTER_BOUND('',#1617,.T.);
#1043=FACE_OUTER_BOUND('',#1618,.T.);
#1044=FACE_OUTER_BOUND('',#1619,.T.);
#1045=FACE_OUTER_BOUND('',#1620,.T.);
#1046=FACE_OUTER_BOUND('',#1621,.T.);
#1047=FACE_OUTER_BOUND('',#1622,.T.);
#1048=FACE_OUTER_BOUND('',#1623,.T.);
#1049=FACE_OUTER_BOUND('',#1624,.T.);
#1050=FACE_OUTER_BOUND('',#1625,.T.);
#1051=FACE_OUTER_BOUND('',#1626,.T.);
#1052=FACE_OUTER_BOUND('',#1627,.T.);
#1053=FACE_OUTER_BOUND('',#1628,.T.);
#1054=FACE_OUTER_BOUND('',#1629,.T.);
#1055=FACE_OUTER_BOUND('',#1630,.T.);
#1056=FACE_OUTER_BOUND('',#1631,.T.);
#1057=FACE_OUTER_BOUND('',#1632,.T.);
#1058=FACE_OUTER_BOUND('',#1633,.T.);
#1059=FACE_OUTER_BOUND('',#1634,.T.);
#1060=FACE_OUTER_BOUND('',#1635,.T.);
#1061=FACE_OUTER_BOUND('',#1636,.T.);
#1062=FACE_OUTER_BOUND('',#1637,.T.);
#1063=FACE_OUTER_BOUND('',#1638,.T.);
#1064=FACE_OUTER_BOUND('',#1639,.T.);
#1065=FACE_OUTER_BOUND('',#1640,.T.);
#1066=FACE_OUTER_BOUND('',#1641,.T.);
#1067=FACE_OUTER_BOUND('',#1642,.T.);
#1068=FACE_OUTER_BOUND('',#1643,.T.);
#1069=FACE_OUTER_BOUND('',#1644,.T.);
#1070=FACE_OUTER_BOUND('',#1645,.T.);
#1071=FACE_OUTER_BOUND('',#1646,.T.);
#1072=FACE_OUTER_BOUND('',#1647,.T.);
#1073=FACE_OUTER_BOUND('',#1648,.T.);
#1074=FACE_OUTER_BOUND('',#1649,.T.);
#1075=FACE_OUTER_BOUND('',#1650,.T.);
#1076=FACE_OUTER_BOUND('',#1651,.T.);
#1077=FACE_OUTER_BOUND('',#1652,.T.);
#1078=FACE_OUTER_BOUND('',#1653,.T.);
#1079=FACE_OUTER_BOUND('',#1654,.T.);
#1080=FACE_OUTER_BOUND('',#1655,.T.);
#1081=FACE_OUTER_BOUND('',#1656,.T.);
#1082=FACE_OUTER_BOUND('',#1657,.T.);
#1083=FACE_OUTER_BOUND('',#1658,.T.);
#1084=FACE_OUTER_BOUND('',#1659,.T.);
#1085=FACE_OUTER_BOUND('',#1661,.T.);
#1086=FACE_OUTER_BOUND('',#1662,.T.);
#1087=FACE_OUTER_BOUND('',#1663,.T.);
#1088=FACE_OUTER_BOUND('',#1664,.T.);
#1089=FACE_OUTER_BOUND('',#1665,.T.);
#1090=FACE_OUTER_BOUND('',#1666,.T.);
#1091=FACE_OUTER_BOUND('',#1667,.T.);
#1092=FACE_OUTER_BOUND('',#1668,.T.);
#1093=FACE_OUTER_BOUND('',#1669,.T.);
#1094=FACE_OUTER_BOUND('',#1670,.T.);
#1095=FACE_OUTER_BOUND('',#1671,.T.);
#1096=FACE_OUTER_BOUND('',#1672,.T.);
#1097=FACE_OUTER_BOUND('',#1673,.T.);
#1098=FACE_OUTER_BOUND('',#1674,.T.);
#1099=FACE_OUTER_BOUND('',#1675,.T.);
#1100=FACE_OUTER_BOUND('',#1676,.T.);
#1101=FACE_OUTER_BOUND('',#1677,.T.);
#1102=FACE_OUTER_BOUND('',#1678,.T.);
#1103=FACE_OUTER_BOUND('',#1679,.T.);
#1104=FACE_OUTER_BOUND('',#1680,.T.);
#1105=FACE_OUTER_BOUND('',#1681,.T.);
#1106=FACE_OUTER_BOUND('',#1682,.T.);
#1107=FACE_OUTER_BOUND('',#1683,.T.);
#1108=FACE_OUTER_BOUND('',#1684,.T.);
#1109=FACE_OUTER_BOUND('',#1685,.T.);
#1110=FACE_OUTER_BOUND('',#1686,.T.);
#1111=FACE_OUTER_BOUND('',#1687,.T.);
#1112=FACE_OUTER_BOUND('',#1688,.T.);
#1113=FACE_OUTER_BOUND('',#1689,.T.);
#1114=FACE_OUTER_BOUND('',#1690,.T.);
#1115=FACE_OUTER_BOUND('',#1691,.T.);
#1116=FACE_OUTER_BOUND('',#1692,.T.);
#1117=FACE_OUTER_BOUND('',#1693,.T.);
#1118=FACE_OUTER_BOUND('',#1694,.T.);
#1119=FACE_OUTER_BOUND('',#1695,.T.);
#1120=FACE_OUTER_BOUND('',#1696,.T.);
#1121=FACE_OUTER_BOUND('',#1697,.T.);
#1122=FACE_OUTER_BOUND('',#1698,.T.);
#1123=FACE_OUTER_BOUND('',#1699,.T.);
#1124=FACE_OUTER_BOUND('',#1700,.T.);
#1125=FACE_OUTER_BOUND('',#1702,.T.);
#1126=FACE_OUTER_BOUND('',#1703,.T.);
#1127=FACE_OUTER_BOUND('',#1705,.T.);
#1128=FACE_OUTER_BOUND('',#1706,.T.);
#1129=FACE_OUTER_BOUND('',#1708,.T.);
#1130=FACE_OUTER_BOUND('',#1709,.T.);
#1131=FACE_OUTER_BOUND('',#1710,.T.);
#1132=FACE_OUTER_BOUND('',#1712,.T.);
#1133=FACE_OUTER_BOUND('',#1713,.T.);
#1134=FACE_OUTER_BOUND('',#1714,.T.);
#1135=FACE_OUTER_BOUND('',#1715,.T.);
#1136=FACE_OUTER_BOUND('',#1721,.T.);
#1137=FACE_OUTER_BOUND('',#1722,.T.);
#1138=FACE_OUTER_BOUND('',#1723,.T.);
#1139=FACE_OUTER_BOUND('',#1724,.T.);
#1140=FACE_OUTER_BOUND('',#1725,.T.);
#1141=FACE_OUTER_BOUND('',#1726,.T.);
#1142=FACE_OUTER_BOUND('',#1727,.T.);
#1143=FACE_OUTER_BOUND('',#1728,.T.);
#1144=FACE_OUTER_BOUND('',#1729,.T.);
#1145=FACE_OUTER_BOUND('',#1730,.T.);
#1146=FACE_OUTER_BOUND('',#1731,.T.);
#1147=FACE_OUTER_BOUND('',#1732,.T.);
#1148=FACE_OUTER_BOUND('',#1733,.T.);
#1149=FACE_OUTER_BOUND('',#1735,.T.);
#1150=FACE_OUTER_BOUND('',#1741,.T.);
#1151=FACE_OUTER_BOUND('',#1743,.T.);
#1152=FACE_OUTER_BOUND('',#1744,.T.);
#1153=FACE_OUTER_BOUND('',#1746,.T.);
#1154=FACE_OUTER_BOUND('',#1747,.T.);
#1155=FACE_OUTER_BOUND('',#1748,.T.);
#1156=FACE_OUTER_BOUND('',#1749,.T.);
#1157=FACE_OUTER_BOUND('',#1750,.T.);
#1158=FACE_OUTER_BOUND('',#1751,.T.);
#1159=FACE_OUTER_BOUND('',#1752,.T.);
#1160=FACE_OUTER_BOUND('',#1753,.T.);
#1161=FACE_OUTER_BOUND('',#1761,.T.);
#1162=FACE_OUTER_BOUND('',#1762,.T.);
#1163=FACE_OUTER_BOUND('',#1763,.T.);
#1164=FACE_OUTER_BOUND('',#1764,.T.);
#1165=FACE_OUTER_BOUND('',#1765,.T.);
#1166=FACE_OUTER_BOUND('',#1766,.T.);
#1167=FACE_OUTER_BOUND('',#1767,.T.);
#1168=FACE_OUTER_BOUND('',#1768,.T.);
#1169=FACE_OUTER_BOUND('',#1769,.T.);
#1170=FACE_OUTER_BOUND('',#1770,.T.);
#1171=FACE_OUTER_BOUND('',#1771,.T.);
#1172=FACE_OUTER_BOUND('',#1773,.T.);
#1173=FACE_OUTER_BOUND('',#1774,.T.);
#1174=FACE_OUTER_BOUND('',#1776,.T.);
#1175=FACE_OUTER_BOUND('',#1777,.T.);
#1176=FACE_OUTER_BOUND('',#1778,.T.);
#1177=FACE_OUTER_BOUND('',#1779,.T.);
#1178=FACE_OUTER_BOUND('',#1780,.T.);
#1179=FACE_OUTER_BOUND('',#1781,.T.);
#1180=FACE_OUTER_BOUND('',#1783,.T.);
#1181=FACE_OUTER_BOUND('',#1784,.T.);
#1182=FACE_OUTER_BOUND('',#1785,.T.);
#1183=FACE_OUTER_BOUND('',#1786,.T.);
#1184=FACE_OUTER_BOUND('',#1788,.T.);
#1185=FACE_OUTER_BOUND('',#1789,.T.);
#1186=FACE_OUTER_BOUND('',#1790,.T.);
#1187=FACE_OUTER_BOUND('',#1791,.T.);
#1188=FACE_OUTER_BOUND('',#1793,.T.);
#1189=FACE_OUTER_BOUND('',#1794,.T.);
#1190=FACE_OUTER_BOUND('',#1795,.T.);
#1191=FACE_OUTER_BOUND('',#1796,.T.);
#1192=FACE_OUTER_BOUND('',#1797,.T.);
#1193=FACE_OUTER_BOUND('',#1798,.T.);
#1194=FACE_OUTER_BOUND('',#1799,.T.);
#1195=FACE_OUTER_BOUND('',#1800,.T.);
#1196=FACE_OUTER_BOUND('',#1801,.T.);
#1197=FACE_OUTER_BOUND('',#1802,.T.);
#1198=FACE_OUTER_BOUND('',#1803,.T.);
#1199=FACE_OUTER_BOUND('',#1804,.T.);
#1200=FACE_OUTER_BOUND('',#1805,.T.);
#1201=FACE_OUTER_BOUND('',#1807,.T.);
#1202=FACE_OUTER_BOUND('',#1808,.T.);
#1203=FACE_OUTER_BOUND('',#1809,.T.);
#1204=FACE_OUTER_BOUND('',#1810,.T.);
#1205=FACE_OUTER_BOUND('',#1812,.T.);
#1206=FACE_OUTER_BOUND('',#1813,.T.);
#1207=FACE_OUTER_BOUND('',#1814,.T.);
#1208=FACE_OUTER_BOUND('',#1815,.T.);
#1209=FACE_OUTER_BOUND('',#1817,.T.);
#1210=FACE_OUTER_BOUND('',#1818,.T.);
#1211=FACE_OUTER_BOUND('',#1819,.T.);
#1212=FACE_OUTER_BOUND('',#1820,.T.);
#1213=FACE_OUTER_BOUND('',#1821,.T.);
#1214=FACE_OUTER_BOUND('',#1822,.T.);
#1215=FACE_OUTER_BOUND('',#1824,.T.);
#1216=FACE_OUTER_BOUND('',#1825,.T.);
#1217=FACE_OUTER_BOUND('',#1826,.T.);
#1218=FACE_OUTER_BOUND('',#1827,.T.);
#1219=FACE_OUTER_BOUND('',#1828,.T.);
#1220=FACE_OUTER_BOUND('',#1829,.T.);
#1221=FACE_OUTER_BOUND('',#1830,.T.);
#1222=FACE_OUTER_BOUND('',#1831,.T.);
#1223=FACE_OUTER_BOUND('',#1832,.T.);
#1224=FACE_OUTER_BOUND('',#1833,.T.);
#1225=FACE_OUTER_BOUND('',#1834,.T.);
#1226=FACE_OUTER_BOUND('',#1837,.T.);
#1227=FACE_OUTER_BOUND('',#1838,.T.);
#1228=FACE_OUTER_BOUND('',#1839,.T.);
#1229=FACE_OUTER_BOUND('',#1840,.T.);
#1230=FACE_OUTER_BOUND('',#1848,.T.);
#1231=FACE_OUTER_BOUND('',#1849,.T.);
#1232=FACE_OUTER_BOUND('',#1850,.T.);
#1233=FACE_OUTER_BOUND('',#1851,.T.);
#1234=FACE_OUTER_BOUND('',#1852,.T.);
#1235=FACE_OUTER_BOUND('',#1854,.T.);
#1236=FACE_OUTER_BOUND('',#1855,.T.);
#1237=FACE_OUTER_BOUND('',#1856,.T.);
#1238=FACE_OUTER_BOUND('',#1858,.T.);
#1239=FACE_OUTER_BOUND('',#1859,.T.);
#1240=FACE_OUTER_BOUND('',#1860,.T.);
#1241=FACE_OUTER_BOUND('',#1862,.T.);
#1242=FACE_OUTER_BOUND('',#1863,.T.);
#1243=FACE_OUTER_BOUND('',#1864,.T.);
#1244=FACE_OUTER_BOUND('',#1866,.T.);
#1245=FACE_OUTER_BOUND('',#1867,.T.);
#1246=FACE_OUTER_BOUND('',#1868,.T.);
#1247=FACE_OUTER_BOUND('',#1869,.T.);
#1248=FACE_OUTER_BOUND('',#1870,.T.);
#1249=FACE_OUTER_BOUND('',#1871,.T.);
#1250=FACE_OUTER_BOUND('',#1872,.T.);
#1251=FACE_OUTER_BOUND('',#1873,.T.);
#1252=FACE_OUTER_BOUND('',#1874,.T.);
#1253=FACE_OUTER_BOUND('',#1875,.T.);
#1254=FACE_OUTER_BOUND('',#1876,.T.);
#1255=FACE_OUTER_BOUND('',#1877,.T.);
#1256=FACE_OUTER_BOUND('',#1878,.T.);
#1257=FACE_OUTER_BOUND('',#1879,.T.);
#1258=FACE_OUTER_BOUND('',#1887,.T.);
#1259=FACE_OUTER_BOUND('',#1888,.T.);
#1260=FACE_OUTER_BOUND('',#1890,.T.);
#1261=FACE_OUTER_BOUND('',#1891,.T.);
#1262=FACE_OUTER_BOUND('',#1892,.T.);
#1263=FACE_OUTER_BOUND('',#1894,.T.);
#1264=FACE_OUTER_BOUND('',#1895,.T.);
#1265=FACE_OUTER_BOUND('',#1896,.T.);
#1266=FACE_OUTER_BOUND('',#1898,.T.);
#1267=FACE_OUTER_BOUND('',#1899,.T.);
#1268=FACE_OUTER_BOUND('',#1901,.T.);
#1269=FACE_OUTER_BOUND('',#1902,.T.);
#1270=FACE_OUTER_BOUND('',#1903,.T.);
#1271=FACE_OUTER_BOUND('',#1904,.T.);
#1272=FACE_OUTER_BOUND('',#1906,.T.);
#1273=FACE_OUTER_BOUND('',#1907,.T.);
#1274=FACE_OUTER_BOUND('',#1908,.T.);
#1275=FACE_OUTER_BOUND('',#1909,.T.);
#1276=FACE_OUTER_BOUND('',#1910,.T.);
#1277=FACE_OUTER_BOUND('',#1911,.T.);
#1278=FACE_OUTER_BOUND('',#1917,.T.);
#1279=FACE_OUTER_BOUND('',#1918,.T.);
#1280=FACE_OUTER_BOUND('',#1920,.T.);
#1281=FACE_OUTER_BOUND('',#1921,.T.);
#1282=FACE_OUTER_BOUND('',#1922,.T.);
#1283=FACE_OUTER_BOUND('',#1923,.T.);
#1284=FACE_OUTER_BOUND('',#1924,.T.);
#1285=FACE_OUTER_BOUND('',#1926,.T.);
#1286=FACE_OUTER_BOUND('',#1927,.T.);
#1287=FACE_OUTER_BOUND('',#1928,.T.);
#1288=FACE_OUTER_BOUND('',#1929,.T.);
#1289=FACE_OUTER_BOUND('',#1930,.T.);
#1290=FACE_OUTER_BOUND('',#1936,.T.);
#1291=FACE_OUTER_BOUND('',#1937,.T.);
#1292=FACE_OUTER_BOUND('',#1939,.T.);
#1293=FACE_OUTER_BOUND('',#1940,.T.);
#1294=FACE_OUTER_BOUND('',#1941,.T.);
#1295=FACE_OUTER_BOUND('',#1942,.T.);
#1296=FACE_OUTER_BOUND('',#1943,.T.);
#1297=FACE_OUTER_BOUND('',#1945,.T.);
#1298=FACE_OUTER_BOUND('',#1946,.T.);
#1299=FACE_OUTER_BOUND('',#1947,.T.);
#1300=FACE_OUTER_BOUND('',#1948,.T.);
#1301=FACE_OUTER_BOUND('',#1949,.T.);
#1302=FACE_OUTER_BOUND('',#1950,.T.);
#1303=FACE_OUTER_BOUND('',#1951,.T.);
#1304=FACE_OUTER_BOUND('',#1952,.T.);
#1305=FACE_OUTER_BOUND('',#1953,.T.);
#1306=FACE_OUTER_BOUND('',#1954,.T.);
#1307=FACE_OUTER_BOUND('',#1955,.T.);
#1308=FACE_OUTER_BOUND('',#1956,.T.);
#1309=FACE_OUTER_BOUND('',#1957,.T.);
#1310=FACE_OUTER_BOUND('',#1958,.T.);
#1311=FACE_OUTER_BOUND('',#1959,.T.);
#1312=FACE_OUTER_BOUND('',#1960,.T.);
#1313=FACE_OUTER_BOUND('',#1961,.T.);
#1314=FACE_OUTER_BOUND('',#1962,.T.);
#1315=FACE_OUTER_BOUND('',#1963,.T.);
#1316=FACE_OUTER_BOUND('',#1964,.T.);
#1317=FACE_OUTER_BOUND('',#1965,.T.);
#1318=FACE_OUTER_BOUND('',#1966,.T.);
#1319=FACE_OUTER_BOUND('',#1967,.T.);
#1320=FACE_OUTER_BOUND('',#1968,.T.);
#1321=FACE_OUTER_BOUND('',#1969,.T.);
#1322=FACE_OUTER_BOUND('',#1970,.T.);
#1323=FACE_OUTER_BOUND('',#1971,.T.);
#1324=FACE_OUTER_BOUND('',#1972,.T.);
#1325=FACE_OUTER_BOUND('',#1973,.T.);
#1326=FACE_OUTER_BOUND('',#1974,.T.);
#1327=FACE_OUTER_BOUND('',#1975,.T.);
#1328=FACE_OUTER_BOUND('',#1976,.T.);
#1329=FACE_OUTER_BOUND('',#1977,.T.);
#1330=FACE_OUTER_BOUND('',#1978,.T.);
#1331=FACE_OUTER_BOUND('',#1979,.T.);
#1332=FACE_OUTER_BOUND('',#1980,.T.);
#1333=FACE_OUTER_BOUND('',#1981,.T.);
#1334=FACE_OUTER_BOUND('',#1982,.T.);
#1335=FACE_OUTER_BOUND('',#1983,.T.);
#1336=FACE_OUTER_BOUND('',#1984,.T.);
#1337=FACE_OUTER_BOUND('',#1985,.T.);
#1338=FACE_OUTER_BOUND('',#1986,.T.);
#1339=FACE_OUTER_BOUND('',#1987,.T.);
#1340=FACE_OUTER_BOUND('',#1988,.T.);
#1341=FACE_OUTER_BOUND('',#1989,.T.);
#1342=FACE_OUTER_BOUND('',#1990,.T.);
#1343=FACE_OUTER_BOUND('',#1991,.T.);
#1344=FACE_OUTER_BOUND('',#1992,.T.);
#1345=FACE_OUTER_BOUND('',#1993,.T.);
#1346=FACE_OUTER_BOUND('',#1994,.T.);
#1347=FACE_OUTER_BOUND('',#1995,.T.);
#1348=FACE_OUTER_BOUND('',#1996,.T.);
#1349=FACE_OUTER_BOUND('',#1997,.T.);
#1350=FACE_OUTER_BOUND('',#1998,.T.);
#1351=FACE_OUTER_BOUND('',#1999,.T.);
#1352=FACE_OUTER_BOUND('',#2000,.T.);
#1353=FACE_OUTER_BOUND('',#2001,.T.);
#1354=FACE_OUTER_BOUND('',#2003,.T.);
#1355=FACE_OUTER_BOUND('',#2004,.T.);
#1356=FACE_OUTER_BOUND('',#2006,.T.);
#1357=FACE_OUTER_BOUND('',#2007,.T.);
#1358=FACE_OUTER_BOUND('',#2008,.T.);
#1359=FACE_OUTER_BOUND('',#2009,.T.);
#1360=FACE_OUTER_BOUND('',#2010,.T.);
#1361=FACE_OUTER_BOUND('',#2011,.T.);
#1362=FACE_OUTER_BOUND('',#2012,.T.);
#1363=FACE_OUTER_BOUND('',#2013,.T.);
#1364=FACE_OUTER_BOUND('',#2014,.T.);
#1365=FACE_OUTER_BOUND('',#2015,.T.);
#1366=FACE_OUTER_BOUND('',#2016,.T.);
#1367=FACE_OUTER_BOUND('',#2017,.T.);
#1368=FACE_OUTER_BOUND('',#2018,.T.);
#1369=FACE_OUTER_BOUND('',#2020,.T.);
#1370=FACE_OUTER_BOUND('',#2021,.T.);
#1371=FACE_OUTER_BOUND('',#2023,.T.);
#1372=FACE_OUTER_BOUND('',#2024,.T.);
#1373=FACE_OUTER_BOUND('',#2025,.T.);
#1374=FACE_OUTER_BOUND('',#2026,.T.);
#1375=FACE_OUTER_BOUND('',#2028,.T.);
#1376=FACE_OUTER_BOUND('',#2029,.T.);
#1377=FACE_OUTER_BOUND('',#2030,.T.);
#1378=FACE_OUTER_BOUND('',#2031,.T.);
#1379=FACE_OUTER_BOUND('',#2032,.T.);
#1380=FACE_OUTER_BOUND('',#2034,.T.);
#1381=FACE_OUTER_BOUND('',#2035,.T.);
#1382=FACE_OUTER_BOUND('',#2036,.T.);
#1383=FACE_OUTER_BOUND('',#2037,.T.);
#1384=FACE_OUTER_BOUND('',#2038,.T.);
#1385=FACE_OUTER_BOUND('',#2039,.T.);
#1386=FACE_OUTER_BOUND('',#2040,.T.);
#1387=FACE_OUTER_BOUND('',#2041,.T.);
#1388=FACE_OUTER_BOUND('',#2043,.T.);
#1389=FACE_OUTER_BOUND('',#2044,.T.);
#1390=FACE_OUTER_BOUND('',#2045,.T.);
#1391=FACE_OUTER_BOUND('',#2046,.T.);
#1392=FACE_OUTER_BOUND('',#2047,.T.);
#1393=FACE_OUTER_BOUND('',#2048,.T.);
#1394=FACE_OUTER_BOUND('',#2049,.T.);
#1395=FACE_OUTER_BOUND('',#2050,.T.);
#1396=FACE_OUTER_BOUND('',#2051,.T.);
#1397=FACE_OUTER_BOUND('',#2052,.T.);
#1398=FACE_OUTER_BOUND('',#2057,.T.);
#1399=EDGE_LOOP('',(#5755,#5756,#5757,#5758,#5759,#5760));
#1400=EDGE_LOOP('',(#5761,#5762,#5763,#5764,#5765,#5766,#5767,#5768,#5769,
#5770));
#1401=EDGE_LOOP('',(#5771,#5772,#5773,#5774));
#1402=EDGE_LOOP('',(#5775,#5776,#5777,#5778));
#1403=EDGE_LOOP('',(#5779,#5780,#5781,#5782,#5783));
#1404=EDGE_LOOP('',(#5784,#5785,#5786,#5787));
#1405=EDGE_LOOP('',(#5788,#5789,#5790,#5791));
#1406=EDGE_LOOP('',(#5792,#5793,#5794,#5795,#5796));
#1407=EDGE_LOOP('',(#5797,#5798,#5799,#5800));
#1408=EDGE_LOOP('',(#5801,#5802,#5803,#5804));
#1409=EDGE_LOOP('',(#5805,#5806,#5807,#5808,#5809,#5810));
#1410=EDGE_LOOP('',(#5811,#5812,#5813,#5814));
#1411=EDGE_LOOP('',(#5815,#5816,#5817,#5818));
#1412=EDGE_LOOP('',(#5819,#5820,#5821,#5822));
#1413=EDGE_LOOP('',(#5823,#5824,#5825,#5826));
#1414=EDGE_LOOP('',(#5827,#5828,#5829,#5830));
#1415=EDGE_LOOP('',(#5831,#5832,#5833,#5834));
#1416=EDGE_LOOP('',(#5835,#5836,#5837,#5838,#5839,#5840,#5841,#5842,#5843,
#5844));
#1417=EDGE_LOOP('',(#5845,#5846,#5847,#5848));
#1418=EDGE_LOOP('',(#5849,#5850,#5851,#5852,#5853,#5854));
#1419=EDGE_LOOP('',(#5855,#5856,#5857,#5858));
#1420=EDGE_LOOP('',(#5859,#5860,#5861,#5862,#5863,#5864));
#1421=EDGE_LOOP('',(#5865,#5866,#5867,#5868));
#1422=EDGE_LOOP('',(#5869,#5870,#5871,#5872,#5873,#5874));
#1423=EDGE_LOOP('',(#5875,#5876,#5877,#5878));
#1424=EDGE_LOOP('',(#5879,#5880,#5881,#5882,#5883,#5884,#5885,#5886,#5887,
#5888,#5889,#5890));
#1425=EDGE_LOOP('',(#5891));
#1426=EDGE_LOOP('',(#5892));
#1427=EDGE_LOOP('',(#5893));
#1428=EDGE_LOOP('',(#5894));
#1429=EDGE_LOOP('',(#5895,#5896,#5897,#5898,#5899));
#1430=EDGE_LOOP('',(#5900,#5901,#5902,#5903));
#1431=EDGE_LOOP('',(#5904,#5905,#5906,#5907,#5908,#5909,#5910,#5911,#5912,
#5913));
#1432=EDGE_LOOP('',(#5914));
#1433=EDGE_LOOP('',(#5915,#5916,#5917,#5918));
#1434=EDGE_LOOP('',(#5919,#5920,#5921,#5922,#5923));
#1435=EDGE_LOOP('',(#5924,#5925,#5926,#5927));
#1436=EDGE_LOOP('',(#5928,#5929,#5930,#5931));
#1437=EDGE_LOOP('',(#5932,#5933,#5934,#5935,#5936,#5937));
#1438=EDGE_LOOP('',(#5938,#5939,#5940,#5941));
#1439=EDGE_LOOP('',(#5942,#5943,#5944,#5945));
#1440=EDGE_LOOP('',(#5946,#5947,#5948,#5949,#5950,#5951));
#1441=EDGE_LOOP('',(#5952,#5953,#5954,#5955));
#1442=EDGE_LOOP('',(#5956,#5957,#5958,#5959));
#1443=EDGE_LOOP('',(#5960,#5961,#5962,#5963));
#1444=EDGE_LOOP('',(#5964,#5965,#5966,#5967));
#1445=EDGE_LOOP('',(#5968,#5969,#5970,#5971,#5972,#5973));
#1446=EDGE_LOOP('',(#5974,#5975,#5976,#5977));
#1447=EDGE_LOOP('',(#5978,#5979,#5980,#5981,#5982,#5983));
#1448=EDGE_LOOP('',(#5984,#5985,#5986,#5987));
#1449=EDGE_LOOP('',(#5988,#5989,#5990,#5991,#5992,#5993));
#1450=EDGE_LOOP('',(#5994,#5995,#5996,#5997));
#1451=EDGE_LOOP('',(#5998,#5999,#6000,#6001,#6002,#6003));
#1452=EDGE_LOOP('',(#6004,#6005,#6006,#6007,#6008,#6009,#6010,#6011));
#1453=EDGE_LOOP('',(#6012));
#1454=EDGE_LOOP('',(#6013));
#1455=EDGE_LOOP('',(#6014));
#1456=EDGE_LOOP('',(#6015));
#1457=EDGE_LOOP('',(#6016));
#1458=EDGE_LOOP('',(#6017,#6018,#6019,#6020,#6021));
#1459=EDGE_LOOP('',(#6022));
#1460=EDGE_LOOP('',(#6023));
#1461=EDGE_LOOP('',(#6024,#6025,#6026,#6027,#6028));
#1462=EDGE_LOOP('',(#6029,#6030,#6031,#6032,#6033));
#1463=EDGE_LOOP('',(#6034,#6035,#6036,#6037,#6038,#6039));
#1464=EDGE_LOOP('',(#6040,#6041,#6042,#6043,#6044));
#1465=EDGE_LOOP('',(#6045));
#1466=EDGE_LOOP('',(#6046));
#1467=EDGE_LOOP('',(#6047,#6048,#6049,#6050,#6051));
#1468=EDGE_LOOP('',(#6052,#6053,#6054,#6055,#6056));
#1469=EDGE_LOOP('',(#6057,#6058,#6059));
#1470=EDGE_LOOP('',(#6060,#6061,#6062));
#1471=EDGE_LOOP('',(#6063,#6064,#6065,#6066,#6067));
#1472=EDGE_LOOP('',(#6068,#6069,#6070,#6071,#6072));
#1473=EDGE_LOOP('',(#6073,#6074,#6075,#6076,#6077,#6078,#6079,#6080,#6081,
#6082,#6083,#6084,#6085,#6086,#6087,#6088,#6089,#6090,#6091,#6092));
#1474=EDGE_LOOP('',(#6093));
#1475=EDGE_LOOP('',(#6094,#6095,#6096,#6097));
#1476=EDGE_LOOP('',(#6098,#6099,#6100,#6101));
#1477=EDGE_LOOP('',(#6102,#6103,#6104,#6105));
#1478=EDGE_LOOP('',(#6106,#6107,#6108,#6109));
#1479=EDGE_LOOP('',(#6110,#6111,#6112,#6113));
#1480=EDGE_LOOP('',(#6114,#6115,#6116,#6117));
#1481=EDGE_LOOP('',(#6118,#6119,#6120));
#1482=EDGE_LOOP('',(#6121,#6122,#6123));
#1483=EDGE_LOOP('',(#6124,#6125,#6126));
#1484=EDGE_LOOP('',(#6127,#6128,#6129));
#1485=EDGE_LOOP('',(#6130,#6131,#6132));
#1486=EDGE_LOOP('',(#6133,#6134,#6135));
#1487=EDGE_LOOP('',(#6136,#6137,#6138,#6139));
#1488=EDGE_LOOP('',(#6140,#6141,#6142,#6143));
#1489=EDGE_LOOP('',(#6144,#6145,#6146,#6147));
#1490=EDGE_LOOP('',(#6148,#6149,#6150,#6151));
#1491=EDGE_LOOP('',(#6152,#6153,#6154,#6155));
#1492=EDGE_LOOP('',(#6156,#6157,#6158,#6159,#6160,#6161));
#1493=EDGE_LOOP('',(#6162,#6163,#6164,#6165,#6166,#6167));
#1494=EDGE_LOOP('',(#6168,#6169,#6170,#6171));
#1495=EDGE_LOOP('',(#6172,#6173,#6174,#6175));
#1496=EDGE_LOOP('',(#6176,#6177,#6178,#6179));
#1497=EDGE_LOOP('',(#6180,#6181,#6182,#6183));
#1498=EDGE_LOOP('',(#6184,#6185,#6186,#6187));
#1499=EDGE_LOOP('',(#6188,#6189,#6190,#6191));
#1500=EDGE_LOOP('',(#6192,#6193,#6194));
#1501=EDGE_LOOP('',(#6195,#6196,#6197));
#1502=EDGE_LOOP('',(#6198,#6199,#6200));
#1503=EDGE_LOOP('',(#6201,#6202,#6203));
#1504=EDGE_LOOP('',(#6204,#6205,#6206));
#1505=EDGE_LOOP('',(#6207,#6208,#6209));
#1506=EDGE_LOOP('',(#6210,#6211,#6212,#6213));
#1507=EDGE_LOOP('',(#6214,#6215,#6216,#6217));
#1508=EDGE_LOOP('',(#6218,#6219,#6220,#6221));
#1509=EDGE_LOOP('',(#6222,#6223,#6224,#6225,#6226,#6227));
#1510=EDGE_LOOP('',(#6228,#6229,#6230,#6231));
#1511=EDGE_LOOP('',(#6232,#6233,#6234,#6235));
#1512=EDGE_LOOP('',(#6236,#6237,#6238,#6239,#6240,#6241));
#1513=EDGE_LOOP('',(#6242,#6243,#6244,#6245));
#1514=EDGE_LOOP('',(#6246,#6247,#6248,#6249));
#1515=EDGE_LOOP('',(#6250,#6251,#6252,#6253));
#1516=EDGE_LOOP('',(#6254,#6255,#6256,#6257));
#1517=EDGE_LOOP('',(#6258,#6259,#6260,#6261));
#1518=EDGE_LOOP('',(#6262,#6263,#6264,#6265,#6266,#6267));
#1519=EDGE_LOOP('',(#6268,#6269,#6270,#6271));
#1520=EDGE_LOOP('',(#6272,#6273,#6274,#6275,#6276,#6277));
#1521=EDGE_LOOP('',(#6278,#6279,#6280,#6281));
#1522=EDGE_LOOP('',(#6282,#6283,#6284,#6285));
#1523=EDGE_LOOP('',(#6286,#6287,#6288,#6289,#6290,#6291,#6292,#6293,#6294,
#6295,#6296,#6297));
#1524=EDGE_LOOP('',(#6298,#6299,#6300,#6301));
#1525=EDGE_LOOP('',(#6302));
#1526=EDGE_LOOP('',(#6303,#6304,#6305,#6306));
#1527=EDGE_LOOP('',(#6307,#6308,#6309,#6310));
#1528=EDGE_LOOP('',(#6311,#6312,#6313,#6314));
#1529=EDGE_LOOP('',(#6315,#6316,#6317,#6318,#6319));
#1530=EDGE_LOOP('',(#6320,#6321,#6322,#6323,#6324));
#1531=EDGE_LOOP('',(#6325));
#1532=EDGE_LOOP('',(#6326));
#1533=EDGE_LOOP('',(#6327,#6328,#6329));
#1534=EDGE_LOOP('',(#6330));
#1535=EDGE_LOOP('',(#6331));
#1536=EDGE_LOOP('',(#6332,#6333,#6334,#6335));
#1537=EDGE_LOOP('',(#6336,#6337,#6338,#6339));
#1538=EDGE_LOOP('',(#6340,#6341,#6342,#6343));
#1539=EDGE_LOOP('',(#6344,#6345,#6346,#6347));
#1540=EDGE_LOOP('',(#6348,#6349,#6350,#6351));
#1541=EDGE_LOOP('',(#6352,#6353,#6354,#6355));
#1542=EDGE_LOOP('',(#6356,#6357,#6358,#6359));
#1543=EDGE_LOOP('',(#6360,#6361,#6362,#6363));
#1544=EDGE_LOOP('',(#6364,#6365,#6366,#6367));
#1545=EDGE_LOOP('',(#6368,#6369,#6370,#6371,#6372,#6373));
#1546=EDGE_LOOP('',(#6374,#6375,#6376,#6377,#6378,#6379));
#1547=EDGE_LOOP('',(#6380));
#1548=EDGE_LOOP('',(#6381,#6382,#6383,#6384,#6385));
#1549=EDGE_LOOP('',(#6386,#6387,#6388,#6389,#6390));
#1550=EDGE_LOOP('',(#6391));
#1551=EDGE_LOOP('',(#6392));
#1552=EDGE_LOOP('',(#6393,#6394,#6395,#6396));
#1553=EDGE_LOOP('',(#6397,#6398,#6399,#6400,#6401));
#1554=EDGE_LOOP('',(#6402,#6403,#6404,#6405,#6406));
#1555=EDGE_LOOP('',(#6407));
#1556=EDGE_LOOP('',(#6408));
#1557=EDGE_LOOP('',(#6409,#6410,#6411,#6412,#6413));
#1558=EDGE_LOOP('',(#6414,#6415,#6416,#6417,#6418));
#1559=EDGE_LOOP('',(#6419));
#1560=EDGE_LOOP('',(#6420));
#1561=EDGE_LOOP('',(#6421));
#1562=EDGE_LOOP('',(#6422));
#1563=EDGE_LOOP('',(#6423,#6424,#6425,#6426));
#1564=EDGE_LOOP('',(#6427));
#1565=EDGE_LOOP('',(#6428));
#1566=EDGE_LOOP('',(#6429,#6430,#6431,#6432));
#1567=EDGE_LOOP('',(#6433,#6434,#6435,#6436));
#1568=EDGE_LOOP('',(#6437,#6438,#6439,#6440));
#1569=EDGE_LOOP('',(#6441));
#1570=EDGE_LOOP('',(#6442,#6443,#6444,#6445));
#1571=EDGE_LOOP('',(#6446,#6447,#6448,#6449));
#1572=EDGE_LOOP('',(#6450));
#1573=EDGE_LOOP('',(#6451,#6452,#6453,#6454,#6455,#6456));
#1574=EDGE_LOOP('',(#6457,#6458,#6459,#6460,#6461,#6462));
#1575=EDGE_LOOP('',(#6463,#6464,#6465,#6466,#6467));
#1576=EDGE_LOOP('',(#6468,#6469,#6470,#6471,#6472));
#1577=EDGE_LOOP('',(#6473,#6474,#6475,#6476,#6477,#6478));
#1578=EDGE_LOOP('',(#6479));
#1579=EDGE_LOOP('',(#6480));
#1580=EDGE_LOOP('',(#6481,#6482,#6483,#6484,#6485));
#1581=EDGE_LOOP('',(#6486));
#1582=EDGE_LOOP('',(#6487));
#1583=EDGE_LOOP('',(#6488));
#1584=EDGE_LOOP('',(#6489));
#1585=EDGE_LOOP('',(#6490));
#1586=EDGE_LOOP('',(#6491));
#1587=EDGE_LOOP('',(#6492,#6493,#6494,#6495,#6496,#6497,#6498,#6499,#6500,
#6501,#6502,#6503,#6504,#6505,#6506,#6507,#6508,#6509,#6510,#6511,#6512));
#1588=EDGE_LOOP('',(#6513,#6514));
#1589=EDGE_LOOP('',(#6515,#6516,#6517,#6518,#6519));
#1590=EDGE_LOOP('',(#6520,#6521,#6522,#6523));
#1591=EDGE_LOOP('',(#6524));
#1592=EDGE_LOOP('',(#6525));
#1593=EDGE_LOOP('',(#6526,#6527,#6528,#6529,#6530));
#1594=EDGE_LOOP('',(#6531,#6532,#6533,#6534,#6535,#6536,#6537,#6538,#6539,
#6540,#6541,#6542,#6543,#6544,#6545,#6546,#6547,#6548,#6549,#6550,#6551,
#6552,#6553,#6554));
#1595=EDGE_LOOP('',(#6555));
#1596=EDGE_LOOP('',(#6556,#6557,#6558,#6559,#6560));
#1597=EDGE_LOOP('',(#6561));
#1598=EDGE_LOOP('',(#6562,#6563,#6564,#6565,#6566));
#1599=EDGE_LOOP('',(#6567,#6568,#6569,#6570,#6571));
#1600=EDGE_LOOP('',(#6572,#6573,#6574,#6575,#6576,#6577));
#1601=EDGE_LOOP('',(#6578));
#1602=EDGE_LOOP('',(#6579,#6580,#6581,#6582,#6583));
#1603=EDGE_LOOP('',(#6584,#6585,#6586,#6587,#6588));
#1604=EDGE_LOOP('',(#6589,#6590,#6591,#6592,#6593,#6594,#6595));
#1605=EDGE_LOOP('',(#6596));
#1606=EDGE_LOOP('',(#6597,#6598,#6599,#6600,#6601));
#1607=EDGE_LOOP('',(#6602,#6603,#6604,#6605,#6606));
#1608=EDGE_LOOP('',(#6607,#6608,#6609,#6610,#6611,#6612));
#1609=EDGE_LOOP('',(#6613));
#1610=EDGE_LOOP('',(#6614,#6615,#6616,#6617,#6618));
#1611=EDGE_LOOP('',(#6619,#6620,#6621,#6622,#6623));
#1612=EDGE_LOOP('',(#6624,#6625,#6626,#6627,#6628,#6629));
#1613=EDGE_LOOP('',(#6630));
#1614=EDGE_LOOP('',(#6631,#6632,#6633,#6634));
#1615=EDGE_LOOP('',(#6635,#6636,#6637,#6638));
#1616=EDGE_LOOP('',(#6639,#6640,#6641,#6642));
#1617=EDGE_LOOP('',(#6643,#6644,#6645,#6646));
#1618=EDGE_LOOP('',(#6647,#6648,#6649,#6650));
#1619=EDGE_LOOP('',(#6651,#6652,#6653,#6654));
#1620=EDGE_LOOP('',(#6655,#6656,#6657,#6658));
#1621=EDGE_LOOP('',(#6659,#6660,#6661,#6662));
#1622=EDGE_LOOP('',(#6663,#6664,#6665,#6666));
#1623=EDGE_LOOP('',(#6667,#6668,#6669,#6670));
#1624=EDGE_LOOP('',(#6671,#6672,#6673,#6674));
#1625=EDGE_LOOP('',(#6675,#6676,#6677,#6678));
#1626=EDGE_LOOP('',(#6679,#6680,#6681,#6682));
#1627=EDGE_LOOP('',(#6683,#6684,#6685,#6686));
#1628=EDGE_LOOP('',(#6687,#6688,#6689,#6690));
#1629=EDGE_LOOP('',(#6691,#6692,#6693,#6694));
#1630=EDGE_LOOP('',(#6695,#6696,#6697,#6698));
#1631=EDGE_LOOP('',(#6699,#6700,#6701,#6702));
#1632=EDGE_LOOP('',(#6703,#6704,#6705,#6706));
#1633=EDGE_LOOP('',(#6707,#6708,#6709,#6710));
#1634=EDGE_LOOP('',(#6711,#6712,#6713,#6714));
#1635=EDGE_LOOP('',(#6715,#6716,#6717,#6718));
#1636=EDGE_LOOP('',(#6719,#6720,#6721,#6722));
#1637=EDGE_LOOP('',(#6723,#6724,#6725,#6726));
#1638=EDGE_LOOP('',(#6727,#6728,#6729,#6730));
#1639=EDGE_LOOP('',(#6731,#6732,#6733,#6734));
#1640=EDGE_LOOP('',(#6735,#6736,#6737,#6738));
#1641=EDGE_LOOP('',(#6739,#6740,#6741,#6742));
#1642=EDGE_LOOP('',(#6743,#6744,#6745,#6746));
#1643=EDGE_LOOP('',(#6747,#6748,#6749,#6750));
#1644=EDGE_LOOP('',(#6751,#6752,#6753,#6754));
#1645=EDGE_LOOP('',(#6755,#6756,#6757,#6758));
#1646=EDGE_LOOP('',(#6759,#6760,#6761,#6762));
#1647=EDGE_LOOP('',(#6763,#6764,#6765,#6766));
#1648=EDGE_LOOP('',(#6767,#6768,#6769,#6770));
#1649=EDGE_LOOP('',(#6771,#6772,#6773,#6774));
#1650=EDGE_LOOP('',(#6775,#6776,#6777,#6778));
#1651=EDGE_LOOP('',(#6779,#6780,#6781,#6782));
#1652=EDGE_LOOP('',(#6783,#6784,#6785,#6786));
#1653=EDGE_LOOP('',(#6787,#6788,#6789,#6790));
#1654=EDGE_LOOP('',(#6791,#6792,#6793,#6794));
#1655=EDGE_LOOP('',(#6795,#6796,#6797,#6798));
#1656=EDGE_LOOP('',(#6799,#6800,#6801,#6802));
#1657=EDGE_LOOP('',(#6803,#6804,#6805,#6806));
#1658=EDGE_LOOP('',(#6807,#6808,#6809,#6810));
#1659=EDGE_LOOP('',(#6811,#6812,#6813,#6814,#6815,#6816,#6817,#6818,#6819,
#6820,#6821,#6822,#6823));
#1660=EDGE_LOOP('',(#6824));
#1661=EDGE_LOOP('',(#6825,#6826,#6827,#6828));
#1662=EDGE_LOOP('',(#6829,#6830,#6831,#6832));
#1663=EDGE_LOOP('',(#6833,#6834,#6835,#6836));
#1664=EDGE_LOOP('',(#6837,#6838,#6839,#6840));
#1665=EDGE_LOOP('',(#6841,#6842,#6843,#6844));
#1666=EDGE_LOOP('',(#6845,#6846,#6847,#6848));
#1667=EDGE_LOOP('',(#6849,#6850,#6851,#6852));
#1668=EDGE_LOOP('',(#6853,#6854,#6855,#6856));
#1669=EDGE_LOOP('',(#6857,#6858,#6859,#6860));
#1670=EDGE_LOOP('',(#6861,#6862,#6863,#6864));
#1671=EDGE_LOOP('',(#6865,#6866,#6867,#6868));
#1672=EDGE_LOOP('',(#6869,#6870,#6871,#6872));
#1673=EDGE_LOOP('',(#6873,#6874,#6875,#6876));
#1674=EDGE_LOOP('',(#6877,#6878,#6879,#6880));
#1675=EDGE_LOOP('',(#6881,#6882,#6883,#6884));
#1676=EDGE_LOOP('',(#6885,#6886,#6887,#6888));
#1677=EDGE_LOOP('',(#6889,#6890,#6891,#6892));
#1678=EDGE_LOOP('',(#6893,#6894,#6895));
#1679=EDGE_LOOP('',(#6896,#6897,#6898));
#1680=EDGE_LOOP('',(#6899,#6900,#6901));
#1681=EDGE_LOOP('',(#6902,#6903,#6904,#6905));
#1682=EDGE_LOOP('',(#6906,#6907,#6908,#6909));
#1683=EDGE_LOOP('',(#6910,#6911,#6912,#6913));
#1684=EDGE_LOOP('',(#6914,#6915,#6916,#6917));
#1685=EDGE_LOOP('',(#6918,#6919,#6920,#6921));
#1686=EDGE_LOOP('',(#6922,#6923,#6924,#6925));
#1687=EDGE_LOOP('',(#6926,#6927,#6928,#6929,#6930,#6931,#6932,#6933));
#1688=EDGE_LOOP('',(#6934,#6935,#6936,#6937));
#1689=EDGE_LOOP('',(#6938,#6939,#6940,#6941));
#1690=EDGE_LOOP('',(#6942,#6943,#6944,#6945,#6946,#6947,#6948,#6949,#6950,
#6951,#6952,#6953,#6954,#6955,#6956,#6957));
#1691=EDGE_LOOP('',(#6958,#6959,#6960,#6961));
#1692=EDGE_LOOP('',(#6962,#6963,#6964,#6965));
#1693=EDGE_LOOP('',(#6966,#6967,#6968,#6969));
#1694=EDGE_LOOP('',(#6970,#6971,#6972,#6973));
#1695=EDGE_LOOP('',(#6974,#6975,#6976,#6977));
#1696=EDGE_LOOP('',(#6978,#6979,#6980,#6981));
#1697=EDGE_LOOP('',(#6982,#6983,#6984,#6985));
#1698=EDGE_LOOP('',(#6986,#6987,#6988,#6989));
#1699=EDGE_LOOP('',(#6990,#6991,#6992,#6993));
#1700=EDGE_LOOP('',(#6994));
#1701=EDGE_LOOP('',(#6995));
#1702=EDGE_LOOP('',(#6996,#6997,#6998,#6999));
#1703=EDGE_LOOP('',(#7000,#7001,#7002,#7003,#7004,#7005));
#1704=EDGE_LOOP('',(#7006));
#1705=EDGE_LOOP('',(#7007,#7008,#7009,#7010));
#1706=EDGE_LOOP('',(#7011));
#1707=EDGE_LOOP('',(#7012));
#1708=EDGE_LOOP('',(#7013,#7014,#7015,#7016,#7017));
#1709=EDGE_LOOP('',(#7018,#7019,#7020,#7021));
#1710=EDGE_LOOP('',(#7022));
#1711=EDGE_LOOP('',(#7023));
#1712=EDGE_LOOP('',(#7024,#7025,#7026,#7027));
#1713=EDGE_LOOP('',(#7028,#7029,#7030,#7031));
#1714=EDGE_LOOP('',(#7032,#7033,#7034,#7035,#7036));
#1715=EDGE_LOOP('',(#7037));
#1716=EDGE_LOOP('',(#7038));
#1717=EDGE_LOOP('',(#7039));
#1718=EDGE_LOOP('',(#7040));
#1719=EDGE_LOOP('',(#7041));
#1720=EDGE_LOOP('',(#7042));
#1721=EDGE_LOOP('',(#7043,#7044,#7045,#7046,#7047));
#1722=EDGE_LOOP('',(#7048,#7049,#7050,#7051));
#1723=EDGE_LOOP('',(#7052,#7053,#7054,#7055));
#1724=EDGE_LOOP('',(#7056,#7057,#7058,#7059));
#1725=EDGE_LOOP('',(#7060,#7061,#7062,#7063));
#1726=EDGE_LOOP('',(#7064,#7065,#7066,#7067));
#1727=EDGE_LOOP('',(#7068,#7069,#7070,#7071));
#1728=EDGE_LOOP('',(#7072,#7073,#7074,#7075));
#1729=EDGE_LOOP('',(#7076,#7077,#7078,#7079));
#1730=EDGE_LOOP('',(#7080,#7081,#7082,#7083,#7084));
#1731=EDGE_LOOP('',(#7085,#7086,#7087,#7088,#7089));
#1732=EDGE_LOOP('',(#7090,#7091,#7092,#7093,#7094));
#1733=EDGE_LOOP('',(#7095));
#1734=EDGE_LOOP('',(#7096));
#1735=EDGE_LOOP('',(#7097));
#1736=EDGE_LOOP('',(#7098));
#1737=EDGE_LOOP('',(#7099));
#1738=EDGE_LOOP('',(#7100));
#1739=EDGE_LOOP('',(#7101));
#1740=EDGE_LOOP('',(#7102));
#1741=EDGE_LOOP('',(#7103));
#1742=EDGE_LOOP('',(#7104));
#1743=EDGE_LOOP('',(#7105,#7106,#7107,#7108));
#1744=EDGE_LOOP('',(#7109));
#1745=EDGE_LOOP('',(#7110));
#1746=EDGE_LOOP('',(#7111,#7112,#7113,#7114));
#1747=EDGE_LOOP('',(#7115,#7116,#7117,#7118,#7119));
#1748=EDGE_LOOP('',(#7120,#7121,#7122,#7123,#7124,#7125));
#1749=EDGE_LOOP('',(#7126));
#1750=EDGE_LOOP('',(#7127,#7128,#7129,#7130,#7131));
#1751=EDGE_LOOP('',(#7132));
#1752=EDGE_LOOP('',(#7133,#7134,#7135,#7136));
#1753=EDGE_LOOP('',(#7137,#7138,#7139,#7140,#7141,#7142,#7143,#7144,#7145,
#7146));
#1754=EDGE_LOOP('',(#7147));
#1755=EDGE_LOOP('',(#7148));
#1756=EDGE_LOOP('',(#7149));
#1757=EDGE_LOOP('',(#7150));
#1758=EDGE_LOOP('',(#7151));
#1759=EDGE_LOOP('',(#7152));
#1760=EDGE_LOOP('',(#7153));
#1761=EDGE_LOOP('',(#7154,#7155,#7156,#7157));
#1762=EDGE_LOOP('',(#7158,#7159,#7160,#7161));
#1763=EDGE_LOOP('',(#7162,#7163,#7164,#7165));
#1764=EDGE_LOOP('',(#7166,#7167,#7168,#7169));
#1765=EDGE_LOOP('',(#7170,#7171,#7172,#7173));
#1766=EDGE_LOOP('',(#7174,#7175,#7176,#7177));
#1767=EDGE_LOOP('',(#7178,#7179,#7180,#7181));
#1768=EDGE_LOOP('',(#7182,#7183,#7184,#7185));
#1769=EDGE_LOOP('',(#7186,#7187,#7188,#7189));
#1770=EDGE_LOOP('',(#7190,#7191,#7192,#7193,#7194,#7195,#7196));
#1771=EDGE_LOOP('',(#7197,#7198,#7199,#7200,#7201,#7202,#7203,#7204));
#1772=EDGE_LOOP('',(#7205));
#1773=EDGE_LOOP('',(#7206,#7207,#7208,#7209,#7210,#7211,#7212,#7213));
#1774=EDGE_LOOP('',(#7214,#7215,#7216,#7217,#7218,#7219,#7220,#7221));
#1775=EDGE_LOOP('',(#7222));
#1776=EDGE_LOOP('',(#7223,#7224,#7225,#7226,#7227,#7228,#7229,#7230));
#1777=EDGE_LOOP('',(#7231,#7232,#7233,#7234));
#1778=EDGE_LOOP('',(#7235,#7236,#7237,#7238,#7239));
#1779=EDGE_LOOP('',(#7240,#7241,#7242,#7243,#7244));
#1780=EDGE_LOOP('',(#7245,#7246,#7247,#7248));
#1781=EDGE_LOOP('',(#7249));
#1782=EDGE_LOOP('',(#7250));
#1783=EDGE_LOOP('',(#7251,#7252,#7253,#7254));
#1784=EDGE_LOOP('',(#7255,#7256,#7257,#7258));
#1785=EDGE_LOOP('',(#7259,#7260,#7261,#7262));
#1786=EDGE_LOOP('',(#7263,#7264,#7265,#7266,#7267,#7268,#7269,#7270,#7271,
#7272,#7273,#7274,#7275,#7276,#7277,#7278,#7279,#7280,#7281,#7282,#7283,
#7284,#7285,#7286));
#1787=EDGE_LOOP('',(#7287,#7288));
#1788=EDGE_LOOP('',(#7289,#7290,#7291,#7292));
#1789=EDGE_LOOP('',(#7293,#7294,#7295,#7296));
#1790=EDGE_LOOP('',(#7297,#7298,#7299,#7300));
#1791=EDGE_LOOP('',(#7301));
#1792=EDGE_LOOP('',(#7302));
#1793=EDGE_LOOP('',(#7303,#7304,#7305,#7306,#7307));
#1794=EDGE_LOOP('',(#7308,#7309,#7310,#7311));
#1795=EDGE_LOOP('',(#7312,#7313,#7314,#7315,#7316));
#1796=EDGE_LOOP('',(#7317));
#1797=EDGE_LOOP('',(#7318,#7319,#7320,#7321));
#1798=EDGE_LOOP('',(#7322,#7323,#7324,#7325));
#1799=EDGE_LOOP('',(#7326,#7327,#7328,#7329));
#1800=EDGE_LOOP('',(#7330,#7331,#7332,#7333));
#1801=EDGE_LOOP('',(#7334,#7335,#7336,#7337));
#1802=EDGE_LOOP('',(#7338,#7339,#7340,#7341));
#1803=EDGE_LOOP('',(#7342,#7343,#7344,#7345));
#1804=EDGE_LOOP('',(#7346,#7347,#7348,#7349));
#1805=EDGE_LOOP('',(#7350,#7351,#7352,#7353,#7354,#7355));
#1806=EDGE_LOOP('',(#7356));
#1807=EDGE_LOOP('',(#7357,#7358,#7359,#7360,#7361));
#1808=EDGE_LOOP('',(#7362,#7363,#7364,#7365));
#1809=EDGE_LOOP('',(#7366,#7367,#7368,#7369));
#1810=EDGE_LOOP('',(#7370,#7371,#7372,#7373,#7374,#7375));
#1811=EDGE_LOOP('',(#7376));
#1812=EDGE_LOOP('',(#7377,#7378,#7379,#7380,#7381));
#1813=EDGE_LOOP('',(#7382,#7383,#7384,#7385));
#1814=EDGE_LOOP('',(#7386,#7387,#7388,#7389));
#1815=EDGE_LOOP('',(#7390,#7391,#7392,#7393,#7394,#7395,#7396));
#1816=EDGE_LOOP('',(#7397));
#1817=EDGE_LOOP('',(#7398,#7399,#7400,#7401,#7402));
#1818=EDGE_LOOP('',(#7403,#7404,#7405,#7406));
#1819=EDGE_LOOP('',(#7407,#7408,#7409,#7410));
#1820=EDGE_LOOP('',(#7411,#7412,#7413,#7414));
#1821=EDGE_LOOP('',(#7415,#7416,#7417,#7418));
#1822=EDGE_LOOP('',(#7419,#7420,#7421,#7422,#7423,#7424));
#1823=EDGE_LOOP('',(#7425));
#1824=EDGE_LOOP('',(#7426,#7427,#7428,#7429,#7430));
#1825=EDGE_LOOP('',(#7431,#7432,#7433,#7434));
#1826=EDGE_LOOP('',(#7435));
#1827=EDGE_LOOP('',(#7436,#7437,#7438));
#1828=EDGE_LOOP('',(#7439,#7440,#7441,#7442));
#1829=EDGE_LOOP('',(#7443,#7444,#7445,#7446));
#1830=EDGE_LOOP('',(#7447,#7448,#7449,#7450));
#1831=EDGE_LOOP('',(#7451,#7452,#7453,#7454));
#1832=EDGE_LOOP('',(#7455,#7456,#7457,#7458));
#1833=EDGE_LOOP('',(#7459,#7460,#7461,#7462));
#1834=EDGE_LOOP('',(#7463,#7464,#7465,#7466,#7467,#7468,#7469,#7470,#7471));
#1835=EDGE_LOOP('',(#7472));
#1836=EDGE_LOOP('',(#7473));
#1837=EDGE_LOOP('',(#7474,#7475,#7476,#7477));
#1838=EDGE_LOOP('',(#7478,#7479,#7480,#7481,#7482));
#1839=EDGE_LOOP('',(#7483,#7484,#7485,#7486));
#1840=EDGE_LOOP('',(#7487));
#1841=EDGE_LOOP('',(#7488));
#1842=EDGE_LOOP('',(#7489));
#1843=EDGE_LOOP('',(#7490));
#1844=EDGE_LOOP('',(#7491));
#1845=EDGE_LOOP('',(#7492));
#1846=EDGE_LOOP('',(#7493));
#1847=EDGE_LOOP('',(#7494));
#1848=EDGE_LOOP('',(#7495,#7496,#7497,#7498));
#1849=EDGE_LOOP('',(#7499,#7500,#7501,#7502));
#1850=EDGE_LOOP('',(#7503,#7504,#7505,#7506));
#1851=EDGE_LOOP('',(#7507,#7508,#7509,#7510,#7511));
#1852=EDGE_LOOP('',(#7512));
#1853=EDGE_LOOP('',(#7513));
#1854=EDGE_LOOP('',(#7514,#7515,#7516,#7517,#7518));
#1855=EDGE_LOOP('',(#7519,#7520,#7521,#7522,#7523));
#1856=EDGE_LOOP('',(#7524));
#1857=EDGE_LOOP('',(#7525));
#1858=EDGE_LOOP('',(#7526,#7527,#7528,#7529,#7530));
#1859=EDGE_LOOP('',(#7531,#7532,#7533,#7534,#7535));
#1860=EDGE_LOOP('',(#7536));
#1861=EDGE_LOOP('',(#7537));
#1862=EDGE_LOOP('',(#7538,#7539,#7540,#7541,#7542));
#1863=EDGE_LOOP('',(#7543,#7544,#7545,#7546,#7547));
#1864=EDGE_LOOP('',(#7548));
#1865=EDGE_LOOP('',(#7549));
#1866=EDGE_LOOP('',(#7550,#7551,#7552,#7553,#7554));
#1867=EDGE_LOOP('',(#7555,#7556,#7557,#7558,#7559));
#1868=EDGE_LOOP('',(#7560,#7561,#7562,#7563,#7564));
#1869=EDGE_LOOP('',(#7565,#7566,#7567,#7568));
#1870=EDGE_LOOP('',(#7569,#7570,#7571,#7572));
#1871=EDGE_LOOP('',(#7573,#7574,#7575,#7576));
#1872=EDGE_LOOP('',(#7577,#7578,#7579,#7580));
#1873=EDGE_LOOP('',(#7581,#7582,#7583,#7584));
#1874=EDGE_LOOP('',(#7585,#7586,#7587,#7588));
#1875=EDGE_LOOP('',(#7589,#7590,#7591,#7592));
#1876=EDGE_LOOP('',(#7593,#7594,#7595,#7596));
#1877=EDGE_LOOP('',(#7597,#7598,#7599,#7600));
#1878=EDGE_LOOP('',(#7601,#7602,#7603,#7604));
#1879=EDGE_LOOP('',(#7605));
#1880=EDGE_LOOP('',(#7606));
#1881=EDGE_LOOP('',(#7607));
#1882=EDGE_LOOP('',(#7608));
#1883=EDGE_LOOP('',(#7609));
#1884=EDGE_LOOP('',(#7610));
#1885=EDGE_LOOP('',(#7611));
#1886=EDGE_LOOP('',(#7612));
#1887=EDGE_LOOP('',(#7613,#7614,#7615,#7616,#7617,#7618,#7619));
#1888=EDGE_LOOP('',(#7620,#7621,#7622,#7623));
#1889=EDGE_LOOP('',(#7624,#7625));
#1890=EDGE_LOOP('',(#7626));
#1891=EDGE_LOOP('',(#7627,#7628,#7629,#7630));
#1892=EDGE_LOOP('',(#7631));
#1893=EDGE_LOOP('',(#7632));
#1894=EDGE_LOOP('',(#7633,#7634,#7635,#7636,#7637));
#1895=EDGE_LOOP('',(#7638,#7639,#7640,#7641));
#1896=EDGE_LOOP('',(#7642));
#1897=EDGE_LOOP('',(#7643));
#1898=EDGE_LOOP('',(#7644,#7645,#7646,#7647,#7648,#7649,#7650,#7651,#7652));
#1899=EDGE_LOOP('',(#7653));
#1900=EDGE_LOOP('',(#7654));
#1901=EDGE_LOOP('',(#7655,#7656,#7657,#7658,#7659));
#1902=EDGE_LOOP('',(#7660,#7661,#7662,#7663,#7664,#7665));
#1903=EDGE_LOOP('',(#7666,#7667,#7668,#7669,#7670));
#1904=EDGE_LOOP('',(#7671));
#1905=EDGE_LOOP('',(#7672));
#1906=EDGE_LOOP('',(#7673,#7674,#7675,#7676));
#1907=EDGE_LOOP('',(#7677));
#1908=EDGE_LOOP('',(#7678));
#1909=EDGE_LOOP('',(#7679,#7680,#7681,#7682));
#1910=EDGE_LOOP('',(#7683,#7684,#7685,#7686));
#1911=EDGE_LOOP('',(#7687,#7688,#7689,#7690,#7691,#7692,#7693,#7694));
#1912=EDGE_LOOP('',(#7695));
#1913=EDGE_LOOP('',(#7696));
#1914=EDGE_LOOP('',(#7697));
#1915=EDGE_LOOP('',(#7698));
#1916=EDGE_LOOP('',(#7699));
#1917=EDGE_LOOP('',(#7700,#7701,#7702,#7703,#7704));
#1918=EDGE_LOOP('',(#7705));
#1919=EDGE_LOOP('',(#7706));
#1920=EDGE_LOOP('',(#7707,#7708,#7709,#7710,#7711));
#1921=EDGE_LOOP('',(#7712,#7713,#7714,#7715,#7716));
#1922=EDGE_LOOP('',(#7717,#7718,#7719,#7720,#7721));
#1923=EDGE_LOOP('',(#7722,#7723,#7724,#7725,#7726));
#1924=EDGE_LOOP('',(#7727));
#1925=EDGE_LOOP('',(#7728));
#1926=EDGE_LOOP('',(#7729,#7730,#7731,#7732,#7733));
#1927=EDGE_LOOP('',(#7734,#7735,#7736,#7737,#7738));
#1928=EDGE_LOOP('',(#7739,#7740,#7741,#7742,#7743));
#1929=EDGE_LOOP('',(#7744,#7745,#7746,#7747));
#1930=EDGE_LOOP('',(#7748,#7749,#7750,#7751,#7752,#7753,#7754,#7755));
#1931=EDGE_LOOP('',(#7756));
#1932=EDGE_LOOP('',(#7757));
#1933=EDGE_LOOP('',(#7758));
#1934=EDGE_LOOP('',(#7759));
#1935=EDGE_LOOP('',(#7760));
#1936=EDGE_LOOP('',(#7761,#7762,#7763,#7764,#7765));
#1937=EDGE_LOOP('',(#7766));
#1938=EDGE_LOOP('',(#7767));
#1939=EDGE_LOOP('',(#7768,#7769,#7770,#7771,#7772));
#1940=EDGE_LOOP('',(#7773,#7774,#7775,#7776,#7777));
#1941=EDGE_LOOP('',(#7778,#7779,#7780,#7781,#7782));
#1942=EDGE_LOOP('',(#7783,#7784,#7785,#7786,#7787));
#1943=EDGE_LOOP('',(#7788));
#1944=EDGE_LOOP('',(#7789));
#1945=EDGE_LOOP('',(#7790,#7791,#7792,#7793,#7794));
#1946=EDGE_LOOP('',(#7795,#7796,#7797,#7798,#7799));
#1947=EDGE_LOOP('',(#7800,#7801,#7802,#7803,#7804));
#1948=EDGE_LOOP('',(#7805,#7806,#7807,#7808));
#1949=EDGE_LOOP('',(#7809,#7810,#7811,#7812));
#1950=EDGE_LOOP('',(#7813,#7814,#7815,#7816));
#1951=EDGE_LOOP('',(#7817,#7818,#7819,#7820));
#1952=EDGE_LOOP('',(#7821,#7822,#7823,#7824));
#1953=EDGE_LOOP('',(#7825,#7826,#7827,#7828));
#1954=EDGE_LOOP('',(#7829,#7830,#7831,#7832));
#1955=EDGE_LOOP('',(#7833,#7834,#7835,#7836));
#1956=EDGE_LOOP('',(#7837,#7838,#7839,#7840));
#1957=EDGE_LOOP('',(#7841,#7842,#7843,#7844));
#1958=EDGE_LOOP('',(#7845,#7846,#7847,#7848));
#1959=EDGE_LOOP('',(#7849,#7850,#7851,#7852));
#1960=EDGE_LOOP('',(#7853,#7854,#7855,#7856));
#1961=EDGE_LOOP('',(#7857,#7858,#7859,#7860));
#1962=EDGE_LOOP('',(#7861,#7862,#7863,#7864));
#1963=EDGE_LOOP('',(#7865,#7866,#7867,#7868));
#1964=EDGE_LOOP('',(#7869,#7870,#7871,#7872));
#1965=EDGE_LOOP('',(#7873,#7874,#7875,#7876));
#1966=EDGE_LOOP('',(#7877,#7878,#7879));
#1967=EDGE_LOOP('',(#7880,#7881,#7882,#7883));
#1968=EDGE_LOOP('',(#7884,#7885,#7886));
#1969=EDGE_LOOP('',(#7887,#7888,#7889,#7890));
#1970=EDGE_LOOP('',(#7891,#7892,#7893));
#1971=EDGE_LOOP('',(#7894,#7895,#7896,#7897));
#1972=EDGE_LOOP('',(#7898,#7899,#7900));
#1973=EDGE_LOOP('',(#7901,#7902,#7903,#7904));
#1974=EDGE_LOOP('',(#7905,#7906,#7907));
#1975=EDGE_LOOP('',(#7908,#7909,#7910));
#1976=EDGE_LOOP('',(#7911,#7912,#7913,#7914));
#1977=EDGE_LOOP('',(#7915,#7916,#7917,#7918));
#1978=EDGE_LOOP('',(#7919,#7920,#7921,#7922));
#1979=EDGE_LOOP('',(#7923,#7924,#7925,#7926));
#1980=EDGE_LOOP('',(#7927,#7928,#7929,#7930));
#1981=EDGE_LOOP('',(#7931,#7932,#7933,#7934));
#1982=EDGE_LOOP('',(#7935,#7936,#7937,#7938,#7939,#7940,#7941,#7942,#7943));
#1983=EDGE_LOOP('',(#7944,#7945,#7946,#7947));
#1984=EDGE_LOOP('',(#7948,#7949,#7950,#7951));
#1985=EDGE_LOOP('',(#7952,#7953,#7954));
#1986=EDGE_LOOP('',(#7955,#7956,#7957,#7958));
#1987=EDGE_LOOP('',(#7959,#7960,#7961));
#1988=EDGE_LOOP('',(#7962,#7963,#7964,#7965));
#1989=EDGE_LOOP('',(#7966,#7967,#7968));
#1990=EDGE_LOOP('',(#7969,#7970,#7971,#7972));
#1991=EDGE_LOOP('',(#7973,#7974,#7975));
#1992=EDGE_LOOP('',(#7976,#7977,#7978,#7979));
#1993=EDGE_LOOP('',(#7980,#7981,#7982));
#1994=EDGE_LOOP('',(#7983,#7984,#7985));
#1995=EDGE_LOOP('',(#7986,#7987,#7988,#7989));
#1996=EDGE_LOOP('',(#7990,#7991,#7992,#7993));
#1997=EDGE_LOOP('',(#7994,#7995,#7996,#7997));
#1998=EDGE_LOOP('',(#7998,#7999,#8000,#8001,#8002,#8003,#8004,#8005,#8006));
#1999=EDGE_LOOP('',(#8007,#8008,#8009,#8010));
#2000=EDGE_LOOP('',(#8011,#8012,#8013,#8014));
#2001=EDGE_LOOP('',(#8015));
#2002=EDGE_LOOP('',(#8016));
#2003=EDGE_LOOP('',(#8017,#8018,#8019,#8020));
#2004=EDGE_LOOP('',(#8021));
#2005=EDGE_LOOP('',(#8022));
#2006=EDGE_LOOP('',(#8023,#8024,#8025,#8026));
#2007=EDGE_LOOP('',(#8027,#8028,#8029,#8030));
#2008=EDGE_LOOP('',(#8031,#8032,#8033,#8034));
#2009=EDGE_LOOP('',(#8035,#8036,#8037,#8038,#8039,#8040));
#2010=EDGE_LOOP('',(#8041,#8042,#8043,#8044,#8045,#8046));
#2011=EDGE_LOOP('',(#8047,#8048,#8049,#8050,#8051,#8052));
#2012=EDGE_LOOP('',(#8053,#8054,#8055,#8056,#8057,#8058));
#2013=EDGE_LOOP('',(#8059,#8060,#8061,#8062));
#2014=EDGE_LOOP('',(#8063));
#2015=EDGE_LOOP('',(#8064,#8065,#8066,#8067));
#2016=EDGE_LOOP('',(#8068,#8069,#8070,#8071));
#2017=EDGE_LOOP('',(#8072));
#2018=EDGE_LOOP('',(#8073));
#2019=EDGE_LOOP('',(#8074));
#2020=EDGE_LOOP('',(#8075,#8076,#8077,#8078));
#2021=EDGE_LOOP('',(#8079));
#2022=EDGE_LOOP('',(#8080));
#2023=EDGE_LOOP('',(#8081,#8082,#8083,#8084));
#2024=EDGE_LOOP('',(#8085,#8086,#8087,#8088));
#2025=EDGE_LOOP('',(#8089,#8090,#8091,#8092));
#2026=EDGE_LOOP('',(#8093));
#2027=EDGE_LOOP('',(#8094,#8095,#8096,#8097,#8098,#8099));
#2028=EDGE_LOOP('',(#8100,#8101,#8102,#8103,#8104));
#2029=EDGE_LOOP('',(#8105,#8106,#8107,#8108,#8109));
#2030=EDGE_LOOP('',(#8110));
#2031=EDGE_LOOP('',(#8111,#8112,#8113,#8114));
#2032=EDGE_LOOP('',(#8115));
#2033=EDGE_LOOP('',(#8116));
#2034=EDGE_LOOP('',(#8117,#8118,#8119,#8120));
#2035=EDGE_LOOP('',(#8121,#8122,#8123,#8124));
#2036=EDGE_LOOP('',(#8125,#8126,#8127,#8128));
#2037=EDGE_LOOP('',(#8129,#8130,#8131,#8132));
#2038=EDGE_LOOP('',(#8133,#8134,#8135,#8136));
#2039=EDGE_LOOP('',(#8137,#8138,#8139,#8140));
#2040=EDGE_LOOP('',(#8141,#8142,#8143,#8144,#8145,#8146));
#2041=EDGE_LOOP('',(#8147));
#2042=EDGE_LOOP('',(#8148));
#2043=EDGE_LOOP('',(#8149,#8150,#8151,#8152));
#2044=EDGE_LOOP('',(#8153));
#2045=EDGE_LOOP('',(#8154,#8155,#8156,#8157));
#2046=EDGE_LOOP('',(#8158));
#2047=EDGE_LOOP('',(#8159,#8160,#8161,#8162));
#2048=EDGE_LOOP('',(#8163));
#2049=EDGE_LOOP('',(#8164,#8165,#8166,#8167));
#2050=EDGE_LOOP('',(#8168));
#2051=EDGE_LOOP('',(#8169,#8170,#8171,#8172));
#2052=EDGE_LOOP('',(#8173));
#2053=EDGE_LOOP('',(#8174));
#2054=EDGE_LOOP('',(#8175));
#2055=EDGE_LOOP('',(#8176));
#2056=EDGE_LOOP('',(#8177));
#2057=EDGE_LOOP('',(#8178));
#2058=LINE('',#13390,#2613);
#2059=LINE('',#13398,#2614);
#2060=LINE('',#13402,#2615);
#2061=LINE('',#13406,#2616);
#2062=LINE('',#13411,#2617);
#2063=LINE('',#13414,#2618);
#2064=LINE('',#13417,#2619);
#2065=LINE('',#13420,#2620);
#2066=LINE('',#13425,#2621);
#2067=LINE('',#13429,#2622);
#2068=LINE('',#13432,#2623);
#2069=LINE('',#13435,#2624);
#2070=LINE('',#13440,#2625);
#2071=LINE('',#13444,#2626);
#2072=LINE('',#13447,#2627);
#2073=LINE('',#13450,#2628);
#2074=LINE('',#13455,#2629);
#2075=LINE('',#13459,#2630);
#2076=LINE('',#13462,#2631);
#2077=LINE('',#13465,#2632);
#2078=LINE('',#13470,#2633);
#2079=LINE('',#13472,#2634);
#2080=LINE('',#13474,#2635);
#2081=LINE('',#13475,#2636);
#2082=LINE('',#13478,#2637);
#2083=LINE('',#13481,#2638);
#2084=LINE('',#13485,#2639);
#2085=LINE('',#13488,#2640);
#2086=LINE('',#13489,#2641);
#2087=LINE('',#13492,#2642);
#2088=LINE('',#13493,#2643);
#2089=LINE('',#13495,#2644);
#2090=LINE('',#13496,#2645);
#2091=LINE('',#13500,#2646);
#2092=LINE('',#13503,#2647);
#2093=LINE('',#13504,#2648);
#2094=LINE('',#13508,#2649);
#2095=LINE('',#13511,#2650);
#2096=LINE('',#13512,#2651);
#2097=LINE('',#13516,#2652);
#2098=LINE('',#13519,#2653);
#2099=LINE('',#13520,#2654);
#2100=LINE('',#13529,#2655);
#2101=LINE('',#13535,#2656);
#2102=LINE('',#13538,#2657);
#2103=LINE('',#13541,#2658);
#2104=LINE('',#13545,#2659);
#2105=LINE('',#13551,#2660);
#2106=LINE('',#13556,#2661);
#2107=LINE('',#13562,#2662);
#2108=LINE('',#13566,#2663);
#2109=LINE('',#13570,#2664);
#2110=LINE('',#13573,#2665);
#2111=LINE('',#13577,#2666);
#2112=LINE('',#13581,#2667);
#2113=LINE('',#13585,#2668);
#2114=LINE('',#13588,#2669);
#2115=LINE('',#13592,#2670);
#2116=LINE('',#13596,#2671);
#2117=LINE('',#13600,#2672);
#2118=LINE('',#13603,#2673);
#2119=LINE('',#13607,#2674);
#2120=LINE('',#13611,#2675);
#2121=LINE('',#13616,#2676);
#2122=LINE('',#13617,#2677);
#2123=LINE('',#13620,#2678);
#2124=LINE('',#13621,#2679);
#2125=LINE('',#13625,#2680);
#2126=LINE('',#13628,#2681);
#2127=LINE('',#13629,#2682);
#2128=LINE('',#13633,#2683);
#2129=LINE('',#13636,#2684);
#2130=LINE('',#13637,#2685);
#2131=LINE('',#13641,#2686);
#2132=LINE('',#13643,#2687);
#2133=LINE('',#13651,#2688);
#2134=LINE('',#13659,#2689);
#2135=LINE('',#13665,#2690);
#2136=LINE('',#13669,#2691);
#2137=LINE('',#13675,#2692);
#2138=LINE('',#13684,#2693);
#2139=LINE('',#13689,#2694);
#2140=LINE('',#13692,#2695);
#2141=LINE('',#13695,#2696);
#2142=LINE('',#13702,#2697);
#2143=LINE('',#13707,#2698);
#2144=LINE('',#13716,#2699);
#2145=LINE('',#13720,#2700);
#2146=LINE('',#13724,#2701);
#2147=LINE('',#13728,#2702);
#2148=LINE('',#13736,#2703);
#2149=LINE('',#13740,#2704);
#2150=LINE('',#13744,#2705);
#2151=LINE('',#13748,#2706);
#2152=LINE('',#13753,#2707);
#2153=LINE('',#13757,#2708);
#2154=LINE('',#13761,#2709);
#2155=LINE('',#13763,#2710);
#2156=LINE('',#13765,#2711);
#2157=LINE('',#13766,#2712);
#2158=LINE('',#13769,#2713);
#2159=LINE('',#13771,#2714);
#2160=LINE('',#13773,#2715);
#2161=LINE('',#13774,#2716);
#2162=LINE('',#13777,#2717);
#2163=LINE('',#13781,#2718);
#2164=LINE('',#13785,#2719);
#2165=LINE('',#13787,#2720);
#2166=LINE('',#13789,#2721);
#2167=LINE('',#13790,#2722);
#2168=LINE('',#13793,#2723);
#2169=LINE('',#13794,#2724);
#2170=LINE('',#13796,#2725);
#2171=LINE('',#13797,#2726);
#2172=LINE('',#13811,#2727);
#2173=LINE('',#13812,#2728);
#2174=LINE('',#13814,#2729);
#2175=LINE('',#13816,#2730);
#2176=LINE('',#13818,#2731);
#2177=LINE('',#13820,#2732);
#2178=LINE('',#13823,#2733);
#2179=LINE('',#13825,#2734);
#2180=LINE('',#13826,#2735);
#2181=LINE('',#13831,#2736);
#2182=LINE('',#13835,#2737);
#2183=LINE('',#13839,#2738);
#2184=LINE('',#13841,#2739);
#2185=LINE('',#13843,#2740);
#2186=LINE('',#13844,#2741);
#2187=LINE('',#13847,#2742);
#2188=LINE('',#13849,#2743);
#2189=LINE('',#13851,#2744);
#2190=LINE('',#13852,#2745);
#2191=LINE('',#13855,#2746);
#2192=LINE('',#13859,#2747);
#2193=LINE('',#13863,#2748);
#2194=LINE('',#13865,#2749);
#2195=LINE('',#13867,#2750);
#2196=LINE('',#13868,#2751);
#2197=LINE('',#13871,#2752);
#2198=LINE('',#13872,#2753);
#2199=LINE('',#13874,#2754);
#2200=LINE('',#13875,#2755);
#2201=LINE('',#13890,#2756);
#2202=LINE('',#13893,#2757);
#2203=LINE('',#13896,#2758);
#2204=LINE('',#13900,#2759);
#2205=LINE('',#13903,#2760);
#2206=LINE('',#13905,#2761);
#2207=LINE('',#13906,#2762);
#2208=LINE('',#13908,#2763);
#2209=LINE('',#13910,#2764);
#2210=LINE('',#13913,#2765);
#2211=LINE('',#13915,#2766);
#2212=LINE('',#13917,#2767);
#2213=LINE('',#13919,#2768);
#2214=LINE('',#13921,#2769);
#2215=LINE('',#13922,#2770);
#2216=LINE('',#13925,#2771);
#2217=LINE('',#13927,#2772);
#2218=LINE('',#13928,#2773);
#2219=LINE('',#13930,#2774);
#2220=LINE('',#13933,#2775);
#2221=LINE('',#13934,#2776);
#2222=LINE('',#13938,#2777);
#2223=LINE('',#13942,#2778);
#2224=LINE('',#13958,#2779);
#2225=LINE('',#13964,#2780);
#2226=LINE('',#13970,#2781);
#2227=LINE('',#13979,#2782);
#2228=LINE('',#13983,#2783);
#2229=LINE('',#13985,#2784);
#2230=LINE('',#13989,#2785);
#2231=LINE('',#13991,#2786);
#2232=LINE('',#13993,#2787);
#2233=LINE('',#13994,#2788);
#2234=LINE('',#13997,#2789);
#2235=LINE('',#13999,#2790);
#2236=LINE('',#14000,#2791);
#2237=LINE('',#14003,#2792);
#2238=LINE('',#14005,#2793);
#2239=LINE('',#14006,#2794);
#2240=LINE('',#14009,#2795);
#2241=LINE('',#14011,#2796);
#2242=LINE('',#14012,#2797);
#2243=LINE('',#14015,#2798);
#2244=LINE('',#14017,#2799);
#2245=LINE('',#14018,#2800);
#2246=LINE('',#14020,#2801);
#2247=LINE('',#14021,#2802);
#2248=LINE('',#14030,#2803);
#2249=LINE('',#14036,#2804);
#2250=LINE('',#14043,#2805);
#2251=LINE('',#14049,#2806);
#2252=LINE('',#14054,#2807);
#2253=LINE('',#14064,#2808);
#2254=LINE('',#14068,#2809);
#2255=LINE('',#14083,#2810);
#2256=LINE('',#14093,#2811);
#2257=LINE('',#14117,#2812);
#2258=LINE('',#14124,#2813);
#2259=LINE('',#14138,#2814);
#2260=LINE('',#14165,#2815);
#2261=LINE('',#14169,#2816);
#2262=LINE('',#14173,#2817);
#2263=LINE('',#14177,#2818);
#2264=LINE('',#14181,#2819);
#2265=LINE('',#14185,#2820);
#2266=LINE('',#14189,#2821);
#2267=LINE('',#14193,#2822);
#2268=LINE('',#14196,#2823);
#2269=LINE('',#14249,#2824);
#2270=LINE('',#14253,#2825);
#2271=LINE('',#14261,#2826);
#2272=LINE('',#14265,#2827);
#2273=LINE('',#14273,#2828);
#2274=LINE('',#14277,#2829);
#2275=LINE('',#14285,#2830);
#2276=LINE('',#14289,#2831);
#2277=LINE('',#14297,#2832);
#2278=LINE('',#14305,#2833);
#2279=LINE('',#14309,#2834);
#2280=LINE('',#14313,#2835);
#2281=LINE('',#14317,#2836);
#2282=LINE('',#14325,#2837);
#2283=LINE('',#14329,#2838);
#2284=LINE('',#14333,#2839);
#2285=LINE('',#14337,#2840);
#2286=LINE('',#14345,#2841);
#2287=LINE('',#14349,#2842);
#2288=LINE('',#14353,#2843);
#2289=LINE('',#14357,#2844);
#2290=LINE('',#14365,#2845);
#2291=LINE('',#14369,#2846);
#2292=LINE('',#14373,#2847);
#2293=LINE('',#14377,#2848);
#2294=LINE('',#14382,#2849);
#2295=LINE('',#14384,#2850);
#2296=LINE('',#14385,#2851);
#2297=LINE('',#14388,#2852);
#2298=LINE('',#14392,#2853);
#2299=LINE('',#14393,#2854);
#2300=LINE('',#14396,#2855);
#2301=LINE('',#14398,#2856);
#2302=LINE('',#14402,#2857);
#2303=LINE('',#14405,#2858);
#2304=LINE('',#14406,#2859);
#2305=LINE('',#14409,#2860);
#2306=LINE('',#14413,#2861);
#2307=LINE('',#14414,#2862);
#2308=LINE('',#14417,#2863);
#2309=LINE('',#14419,#2864);
#2310=LINE('',#14423,#2865);
#2311=LINE('',#14426,#2866);
#2312=LINE('',#14427,#2867);
#2313=LINE('',#14430,#2868);
#2314=LINE('',#14434,#2869);
#2315=LINE('',#14435,#2870);
#2316=LINE('',#14438,#2871);
#2317=LINE('',#14440,#2872);
#2318=LINE('',#14444,#2873);
#2319=LINE('',#14447,#2874);
#2320=LINE('',#14448,#2875);
#2321=LINE('',#14451,#2876);
#2322=LINE('',#14455,#2877);
#2323=LINE('',#14456,#2878);
#2324=LINE('',#14459,#2879);
#2325=LINE('',#14461,#2880);
#2326=LINE('',#14465,#2881);
#2327=LINE('',#14467,#2882);
#2328=LINE('',#14469,#2883);
#2329=LINE('',#14471,#2884);
#2330=LINE('',#14473,#2885);
#2331=LINE('',#14476,#2886);
#2332=LINE('',#14478,#2887);
#2333=LINE('',#14480,#2888);
#2334=LINE('',#14482,#2889);
#2335=LINE('',#14484,#2890);
#2336=LINE('',#14486,#2891);
#2337=LINE('',#14488,#2892);
#2338=LINE('',#14491,#2893);
#2339=LINE('',#14492,#2894);
#2340=LINE('',#14496,#2895);
#2341=LINE('',#14497,#2896);
#2342=LINE('',#14505,#2897);
#2343=LINE('',#14510,#2898);
#2344=LINE('',#14518,#2899);
#2345=LINE('',#14524,#2900);
#2346=LINE('',#14530,#2901);
#2347=LINE('',#14536,#2902);
#2348=LINE('',#14541,#2903);
#2349=LINE('',#14543,#2904);
#2350=LINE('',#14545,#2905);
#2351=LINE('',#14546,#2906);
#2352=LINE('',#14550,#2907);
#2353=LINE('',#14556,#2908);
#2354=LINE('',#14558,#2909);
#2355=LINE('',#14560,#2910);
#2356=LINE('',#14561,#2911);
#2357=LINE('',#14564,#2912);
#2358=LINE('',#14570,#2913);
#2359=LINE('',#14571,#2914);
#2360=LINE('',#14573,#2915);
#2361=LINE('',#14574,#2916);
#2362=LINE('',#14579,#2917);
#2363=LINE('',#14584,#2918);
#2364=LINE('',#14591,#2919);
#2365=LINE('',#14596,#2920);
#2366=LINE('',#14597,#2921);
#2367=LINE('',#14598,#2922);
#2368=LINE('',#14602,#2923);
#2369=LINE('',#14608,#2924);
#2370=LINE('',#14609,#2925);
#2371=LINE('',#14610,#2926);
#2372=LINE('',#14615,#2927);
#2373=LINE('',#14620,#2928);
#2374=LINE('',#14627,#2929);
#2375=LINE('',#14632,#2930);
#2376=LINE('',#14633,#2931);
#2377=LINE('',#14634,#2932);
#2378=LINE('',#14637,#2933);
#2379=LINE('',#14647,#2934);
#2380=LINE('',#14648,#2935);
#2381=LINE('',#14651,#2936);
#2382=LINE('',#14654,#2937);
#2383=LINE('',#14657,#2938);
#2384=LINE('',#14658,#2939);
#2385=LINE('',#14661,#2940);
#2386=LINE('',#14665,#2941);
#2387=LINE('',#14666,#2942);
#2388=LINE('',#14669,#2943);
#2389=LINE('',#14673,#2944);
#2390=LINE('',#14675,#2945);
#2391=LINE('',#14677,#2946);
#2392=LINE('',#14680,#2947);
#2393=LINE('',#14682,#2948);
#2394=LINE('',#14683,#2949);
#2395=LINE('',#14685,#2950);
#2396=LINE('',#14687,#2951);
#2397=LINE('',#14688,#2952);
#2398=LINE('',#14690,#2953);
#2399=LINE('',#14692,#2954);
#2400=LINE('',#14699,#2955);
#2401=LINE('',#14709,#2956);
#2402=LINE('',#14719,#2957);
#2403=LINE('',#14724,#2958);
#2404=LINE('',#14731,#2959);
#2405=LINE('',#14734,#2960);
#2406=LINE('',#14740,#2961);
#2407=LINE('',#14757,#2962);
#2408=LINE('',#14761,#2963);
#2409=LINE('',#14764,#2964);
#2410=LINE('',#14769,#2965);
#2411=LINE('',#14772,#2966);
#2412=LINE('',#14777,#2967);
#2413=LINE('',#14780,#2968);
#2414=LINE('',#14785,#2969);
#2415=LINE('',#14788,#2970);
#2416=LINE('',#14794,#2971);
#2417=LINE('',#14798,#2972);
#2418=LINE('',#14802,#2973);
#2419=LINE('',#14827,#2974);
#2420=LINE('',#14832,#2975);
#2421=LINE('',#14839,#2976);
#2422=LINE('',#14847,#2977);
#2423=LINE('',#14860,#2978);
#2424=LINE('',#14869,#2979);
#2425=LINE('',#14885,#2980);
#2426=LINE('',#14889,#2981);
#2427=LINE('',#14893,#2982);
#2428=LINE('',#14897,#2983);
#2429=LINE('',#14901,#2984);
#2430=LINE('',#14905,#2985);
#2431=LINE('',#14909,#2986);
#2432=LINE('',#14914,#2987);
#2433=LINE('',#14918,#2988);
#2434=LINE('',#14936,#2989);
#2435=LINE('',#14944,#2990);
#2436=LINE('',#14952,#2991);
#2437=LINE('',#14960,#2992);
#2438=LINE('',#14966,#2993);
#2439=LINE('',#14974,#2994);
#2440=LINE('',#14982,#2995);
#2441=LINE('',#14990,#2996);
#2442=LINE('',#14995,#2997);
#2443=LINE('',#15004,#2998);
#2444=LINE('',#15014,#2999);
#2445=LINE('',#15016,#3000);
#2446=LINE('',#15019,#3001);
#2447=LINE('',#15022,#3002);
#2448=LINE('',#15026,#3003);
#2449=LINE('',#15028,#3004);
#2450=LINE('',#15031,#3005);
#2451=LINE('',#15033,#3006);
#2452=LINE('',#15036,#3007);
#2453=LINE('',#15038,#3008);
#2454=LINE('',#15041,#3009);
#2455=LINE('',#15043,#3010);
#2456=LINE('',#15046,#3011);
#2457=LINE('',#15048,#3012);
#2458=LINE('',#15091,#3013);
#2459=LINE('',#15094,#3014);
#2460=LINE('',#15095,#3015);
#2461=LINE('',#15100,#3016);
#2462=LINE('',#15109,#3017);
#2463=LINE('',#15115,#3018);
#2464=LINE('',#15121,#3019);
#2465=LINE('',#15124,#3020);
#2466=LINE('',#15129,#3021);
#2467=LINE('',#15132,#3022);
#2468=LINE('',#15137,#3023);
#2469=LINE('',#15140,#3024);
#2470=LINE('',#15141,#3025);
#2471=LINE('',#15144,#3026);
#2472=LINE('',#15148,#3027);
#2473=LINE('',#15149,#3028);
#2474=LINE('',#15153,#3029);
#2475=LINE('',#15155,#3030);
#2476=LINE('',#15159,#3031);
#2477=LINE('',#15160,#3032);
#2478=LINE('',#15164,#3033);
#2479=LINE('',#15166,#3034);
#2480=LINE('',#15170,#3035);
#2481=LINE('',#15171,#3036);
#2482=LINE('',#15178,#3037);
#2483=LINE('',#15181,#3038);
#2484=LINE('',#15182,#3039);
#2485=LINE('',#15185,#3040);
#2486=LINE('',#15189,#3041);
#2487=LINE('',#15190,#3042);
#2488=LINE('',#15196,#3043);
#2489=LINE('',#15202,#3044);
#2490=LINE('',#15206,#3045);
#2491=LINE('',#15210,#3046);
#2492=LINE('',#15213,#3047);
#2493=LINE('',#15216,#3048);
#2494=LINE('',#15220,#3049);
#2495=LINE('',#15225,#3050);
#2496=LINE('',#15229,#3051);
#2497=LINE('',#15232,#3052);
#2498=LINE('',#15238,#3053);
#2499=LINE('',#15257,#3054);
#2500=LINE('',#15262,#3055);
#2501=LINE('',#15265,#3056);
#2502=LINE('',#15272,#3057);
#2503=LINE('',#15279,#3058);
#2504=LINE('',#15285,#3059);
#2505=LINE('',#15292,#3060);
#2506=LINE('',#15298,#3061);
#2507=LINE('',#15305,#3062);
#2508=LINE('',#15311,#3063);
#2509=LINE('',#15318,#3064);
#2510=LINE('',#15323,#3065);
#2511=LINE('',#15327,#3066);
#2512=LINE('',#15332,#3067);
#2513=LINE('',#15336,#3068);
#2514=LINE('',#15340,#3069);
#2515=LINE('',#15344,#3070);
#2516=LINE('',#15348,#3071);
#2517=LINE('',#15352,#3072);
#2518=LINE('',#15356,#3073);
#2519=LINE('',#15360,#3074);
#2520=LINE('',#15364,#3075);
#2521=LINE('',#15368,#3076);
#2522=LINE('',#15411,#3077);
#2523=LINE('',#15456,#3078);
#2524=LINE('',#15463,#3079);
#2525=LINE('',#15473,#3080);
#2526=LINE('',#15483,#3081);
#2527=LINE('',#15484,#3082);
#2528=LINE('',#15493,#3083);
#2529=LINE('',#15529,#3084);
#2530=LINE('',#17859,#3085);
#2531=LINE('',#17863,#3086);
#2532=LINE('',#17895,#3087);
#2533=LINE('',#17902,#3088);
#2534=LINE('',#17907,#3089);
#2535=LINE('',#17912,#3090);
#2536=LINE('',#17918,#3091);
#2537=LINE('',#17925,#3092);
#2538=LINE('',#17930,#3093);
#2539=LINE('',#17935,#3094);
#2540=LINE('',#17938,#3095);
#2541=LINE('',#17966,#3096);
#2542=LINE('',#17973,#3097);
#2543=LINE('',#17978,#3098);
#2544=LINE('',#17981,#3099);
#2545=LINE('',#17987,#3100);
#2546=LINE('',#17994,#3101);
#2547=LINE('',#17999,#3102);
#2548=LINE('',#18002,#3103);
#2549=LINE('',#18005,#3104);
#2550=LINE('',#18008,#3105);
#2551=LINE('',#18011,#3106);
#2552=LINE('',#18015,#3107);
#2553=LINE('',#18019,#3108);
#2554=LINE('',#18023,#3109);
#2555=LINE('',#18027,#3110);
#2556=LINE('',#18031,#3111);
#2557=LINE('',#18036,#3112);
#2558=LINE('',#18037,#3113);
#2559=LINE('',#18039,#3114);
#2560=LINE('',#18041,#3115);
#2561=LINE('',#18043,#3116);
#2562=LINE('',#18045,#3117);
#2563=LINE('',#18046,#3118);
#2564=LINE('',#18048,#3119);
#2565=LINE('',#18228,#3120);
#2566=LINE('',#18231,#3121);
#2567=LINE('',#18234,#3122);
#2568=LINE('',#18238,#3123);
#2569=LINE('',#18242,#3124);
#2570=LINE('',#18246,#3125);
#2571=LINE('',#18250,#3126);
#2572=LINE('',#18254,#3127);
#2573=LINE('',#18418,#3128);
#2574=LINE('',#18420,#3129);
#2575=LINE('',#18422,#3130);
#2576=LINE('',#18425,#3131);
#2577=LINE('',#18431,#3132);
#2578=LINE('',#18435,#3133);
#2579=LINE('',#18440,#3134);
#2580=LINE('',#18444,#3135);
#2581=LINE('',#18446,#3136);
#2582=LINE('',#18455,#3137);
#2583=LINE('',#18470,#3138);
#2584=LINE('',#18710,#3139);
#2585=LINE('',#18726,#3140);
#2586=LINE('',#18734,#3141);
#2587=LINE('',#18738,#3142);
#2588=LINE('',#18740,#3143);
#2589=LINE('',#18742,#3144);
#2590=LINE('',#18744,#3145);
#2591=LINE('',#18746,#3146);
#2592=LINE('',#18747,#3147);
#2593=LINE('',#18753,#3148);
#2594=LINE('',#18759,#3149);
#2595=LINE('',#18765,#3150);
#2596=LINE('',#18770,#3151);
#2597=LINE('',#18772,#3152);
#2598=LINE('',#18773,#3153);
#2599=LINE('',#18776,#3154);
#2600=LINE('',#18777,#3155);
#2601=LINE('',#18780,#3156);
#2602=LINE('',#18781,#3157);
#2603=LINE('',#18784,#3158);
#2604=LINE('',#18785,#3159);
#2605=LINE('',#18788,#3160);
#2606=LINE('',#18789,#3161);
#2607=LINE('',#18791,#3162);
#2608=LINE('',#18835,#3163);
#2609=LINE('',#18842,#3164);
#2610=LINE('',#18849,#3165);
#2611=LINE('',#18856,#3166);
#2612=LINE('',#18863,#3167);
#2613=VECTOR('',#10359,4.5);
#2614=VECTOR('',#10368,10.);
#2615=VECTOR('',#10371,10.);
#2616=VECTOR('',#10374,10.);
#2617=VECTOR('',#10379,10.);
#2618=VECTOR('',#10382,10.);
#2619=VECTOR('',#10385,10.);
#2620=VECTOR('',#10388,3.);
#2621=VECTOR('',#10395,4.5);
#2622=VECTOR('',#10400,10.);
#2623=VECTOR('',#10403,10.);
#2624=VECTOR('',#10406,3.);
#2625=VECTOR('',#10413,4.5);
#2626=VECTOR('',#10418,10.);
#2627=VECTOR('',#10421,10.);
#2628=VECTOR('',#10424,3.);
#2629=VECTOR('',#10431,4.5);
#2630=VECTOR('',#10436,10.);
#2631=VECTOR('',#10439,10.);
#2632=VECTOR('',#10442,3.);
#2633=VECTOR('',#10447,10.);
#2634=VECTOR('',#10448,10.);
#2635=VECTOR('',#10449,10.);
#2636=VECTOR('',#10450,10.);
#2637=VECTOR('',#10453,10.);
#2638=VECTOR('',#10456,10.);
#2639=VECTOR('',#10461,10.);
#2640=VECTOR('',#10464,10.);
#2641=VECTOR('',#10465,10.);
#2642=VECTOR('',#10468,10.);
#2643=VECTOR('',#10469,10.);
#2644=VECTOR('',#10470,10.);
#2645=VECTOR('',#10471,10.);
#2646=VECTOR('',#10476,10.);
#2647=VECTOR('',#10479,10.);
#2648=VECTOR('',#10480,10.);
#2649=VECTOR('',#10485,10.);
#2650=VECTOR('',#10488,10.);
#2651=VECTOR('',#10489,10.);
#2652=VECTOR('',#10494,10.);
#2653=VECTOR('',#10497,10.);
#2654=VECTOR('',#10498,10.);
#2655=VECTOR('',#10511,4.5);
#2656=VECTOR('',#10518,10.);
#2657=VECTOR('',#10521,10.);
#2658=VECTOR('',#10524,10.);
#2659=VECTOR('',#10527,10.);
#2660=VECTOR('',#10532,10.);
#2661=VECTOR('',#10537,10.);
#2662=VECTOR('',#10544,3.);
#2663=VECTOR('',#10549,4.5);
#2664=VECTOR('',#10554,10.);
#2665=VECTOR('',#10557,10.);
#2666=VECTOR('',#10562,3.);
#2667=VECTOR('',#10567,4.5);
#2668=VECTOR('',#10572,10.);
#2669=VECTOR('',#10575,10.);
#2670=VECTOR('',#10580,3.);
#2671=VECTOR('',#10585,4.5);
#2672=VECTOR('',#10590,10.);
#2673=VECTOR('',#10593,10.);
#2674=VECTOR('',#10598,3.);
#2675=VECTOR('',#10603,8.25);
#2676=VECTOR('',#10608,10.);
#2677=VECTOR('',#10609,10.);
#2678=VECTOR('',#10612,10.);
#2679=VECTOR('',#10613,10.);
#2680=VECTOR('',#10618,10.);
#2681=VECTOR('',#10621,10.);
#2682=VECTOR('',#10622,10.);
#2683=VECTOR('',#10627,10.);
#2684=VECTOR('',#10630,10.);
#2685=VECTOR('',#10631,10.);
#2686=VECTOR('',#10636,10.);
#2687=VECTOR('',#10639,10.);
#2688=VECTOR('',#10648,2.8);
#2689=VECTOR('',#10659,2.55);
#2690=VECTOR('',#10666,5.75);
#2691=VECTOR('',#10671,6.);
#2692=VECTOR('',#10678,5.75);
#2693=VECTOR('',#10689,2.8);
#2694=VECTOR('',#10696,2.55);
#2695=VECTOR('',#10699,1.275);
#2696=VECTOR('',#10702,1.275);
#2697=VECTOR('',#10709,19.4);
#2698=VECTOR('',#10716,19.15);
#2699=VECTOR('',#10725,10.);
#2700=VECTOR('',#10728,10.);
#2701=VECTOR('',#10731,10.);
#2702=VECTOR('',#10734,10.);
#2703=VECTOR('',#10741,10.);
#2704=VECTOR('',#10744,10.);
#2705=VECTOR('',#10747,10.);
#2706=VECTOR('',#10750,10.);
#2707=VECTOR('',#10755,10.);
#2708=VECTOR('',#10758,10.);
#2709=VECTOR('',#10763,10.);
#2710=VECTOR('',#10764,10.);
#2711=VECTOR('',#10765,10.);
#2712=VECTOR('',#10766,10.);
#2713=VECTOR('',#10769,9.99999999999999);
#2714=VECTOR('',#10770,10.);
#2715=VECTOR('',#10771,9.99999999999999);
#2716=VECTOR('',#10772,10.);
#2717=VECTOR('',#10775,10.);
#2718=VECTOR('',#10778,10.);
#2719=VECTOR('',#10783,9.99999999999999);
#2720=VECTOR('',#10784,10.);
#2721=VECTOR('',#10785,9.99999999999999);
#2722=VECTOR('',#10786,10.);
#2723=VECTOR('',#10789,10.);
#2724=VECTOR('',#10790,10.);
#2725=VECTOR('',#10791,10.);
#2726=VECTOR('',#10792,10.);
#2727=VECTOR('',#10819,10.);
#2728=VECTOR('',#10820,10.);
#2729=VECTOR('',#10823,10.);
#2730=VECTOR('',#10826,10.);
#2731=VECTOR('',#10829,10.);
#2732=VECTOR('',#10832,10.);
#2733=VECTOR('',#10835,10.);
#2734=VECTOR('',#10836,10.);
#2735=VECTOR('',#10837,10.);
#2736=VECTOR('',#10842,10.);
#2737=VECTOR('',#10845,10.);
#2738=VECTOR('',#10850,9.99999999999999);
#2739=VECTOR('',#10851,10.);
#2740=VECTOR('',#10852,9.99999999999999);
#2741=VECTOR('',#10853,10.);
#2742=VECTOR('',#10856,10.);
#2743=VECTOR('',#10857,10.);
#2744=VECTOR('',#10858,10.);
#2745=VECTOR('',#10859,10.);
#2746=VECTOR('',#10862,10.);
#2747=VECTOR('',#10865,10.);
#2748=VECTOR('',#10870,10.);
#2749=VECTOR('',#10871,10.);
#2750=VECTOR('',#10872,10.);
#2751=VECTOR('',#10873,10.);
#2752=VECTOR('',#10876,9.99999999999999);
#2753=VECTOR('',#10877,10.);
#2754=VECTOR('',#10878,9.99999999999999);
#2755=VECTOR('',#10879,10.);
#2756=VECTOR('',#10906,10.);
#2757=VECTOR('',#10909,10.);
#2758=VECTOR('',#10912,10.);
#2759=VECTOR('',#10917,10.);
#2760=VECTOR('',#10922,10.);
#2761=VECTOR('',#10923,10.);
#2762=VECTOR('',#10924,10.);
#2763=VECTOR('',#10927,10.);
#2764=VECTOR('',#10930,10.);
#2765=VECTOR('',#10935,10.);
#2766=VECTOR('',#10938,10.);
#2767=VECTOR('',#10941,10.);
#2768=VECTOR('',#10944,10.);
#2769=VECTOR('',#10947,10.);
#2770=VECTOR('',#10948,10.);
#2771=VECTOR('',#10951,10.);
#2772=VECTOR('',#10952,10.);
#2773=VECTOR('',#10953,10.);
#2774=VECTOR('',#10956,10.);
#2775=VECTOR('',#10959,10.);
#2776=VECTOR('',#10960,10.);
#2777=VECTOR('',#10965,10.);
#2778=VECTOR('',#10970,10.);
#2779=VECTOR('',#10995,4.35);
#2780=VECTOR('',#11004,3.6);
#2781=VECTOR('',#11011,1.8);
#2782=VECTOR('',#11022,8.);
#2783=VECTOR('',#11027,8.49999999999999);
#2784=VECTOR('',#11030,9.);
#2785=VECTOR('',#11033,10.);
#2786=VECTOR('',#11034,10.);
#2787=VECTOR('',#11035,10.);
#2788=VECTOR('',#11036,10.);
#2789=VECTOR('',#11039,9.99999999999999);
#2790=VECTOR('',#11040,9.99999999999999);
#2791=VECTOR('',#11041,10.);
#2792=VECTOR('',#11044,10.);
#2793=VECTOR('',#11045,10.);
#2794=VECTOR('',#11046,10.);
#2795=VECTOR('',#11049,10.);
#2796=VECTOR('',#11050,10.);
#2797=VECTOR('',#11051,10.);
#2798=VECTOR('',#11054,10.);
#2799=VECTOR('',#11055,10.);
#2800=VECTOR('',#11056,10.);
#2801=VECTOR('',#11059,9.99999999999999);
#2802=VECTOR('',#11060,9.99999999999999);
#2803=VECTOR('',#11071,3.98);
#2804=VECTOR('',#11080,4.98);
#2805=VECTOR('',#11089,1.7);
#2806=VECTOR('',#11094,9.5);
#2807=VECTOR('',#11101,10.);
#2808=VECTOR('',#11112,2.855);
#2809=VECTOR('',#11119,2.98);
#2810=VECTOR('',#11140,5.5);
#2811=VECTOR('',#11153,19.);
#2812=VECTOR('',#11188,4.40083015283884);
#2813=VECTOR('',#11197,1.7);
#2814=VECTOR('',#11214,10.);
#2815=VECTOR('',#11245,19.05);
#2816=VECTOR('',#11248,10.);
#2817=VECTOR('',#11251,10.);
#2818=VECTOR('',#11254,10.);
#2819=VECTOR('',#11257,10.);
#2820=VECTOR('',#11260,10.);
#2821=VECTOR('',#11263,10.);
#2822=VECTOR('',#11266,10.);
#2823=VECTOR('',#11269,10.);
#2824=VECTOR('',#11290,10.);
#2825=VECTOR('',#11293,10.);
#2826=VECTOR('',#11300,10.);
#2827=VECTOR('',#11303,10.);
#2828=VECTOR('',#11310,10.);
#2829=VECTOR('',#11313,10.);
#2830=VECTOR('',#11320,10.);
#2831=VECTOR('',#11323,10.);
#2832=VECTOR('',#11332,1.);
#2833=VECTOR('',#11341,3.025);
#2834=VECTOR('',#11348,2.9);
#2835=VECTOR('',#11351,10.);
#2836=VECTOR('',#11354,10.);
#2837=VECTOR('',#11363,3.025);
#2838=VECTOR('',#11370,2.9);
#2839=VECTOR('',#11373,10.);
#2840=VECTOR('',#11376,10.);
#2841=VECTOR('',#11385,3.025);
#2842=VECTOR('',#11392,2.9);
#2843=VECTOR('',#11395,10.);
#2844=VECTOR('',#11398,10.);
#2845=VECTOR('',#11407,3.025);
#2846=VECTOR('',#11414,2.9);
#2847=VECTOR('',#11417,10.);
#2848=VECTOR('',#11420,10.);
#2849=VECTOR('',#11427,10.);
#2850=VECTOR('',#11428,10.);
#2851=VECTOR('',#11429,10.);
#2852=VECTOR('',#11432,10.);
#2853=VECTOR('',#11437,10.);
#2854=VECTOR('',#11438,10.);
#2855=VECTOR('',#11443,10.);
#2856=VECTOR('',#11446,10.);
#2857=VECTOR('',#11451,9.99999999999999);
#2858=VECTOR('',#11454,9.99999999999999);
#2859=VECTOR('',#11455,10.);
#2860=VECTOR('',#11458,10.);
#2861=VECTOR('',#11463,10.);
#2862=VECTOR('',#11464,10.);
#2863=VECTOR('',#11469,10.);
#2864=VECTOR('',#11472,10.);
#2865=VECTOR('',#11477,10.);
#2866=VECTOR('',#11480,10.);
#2867=VECTOR('',#11481,10.);
#2868=VECTOR('',#11484,10.);
#2869=VECTOR('',#11489,10.);
#2870=VECTOR('',#11490,10.);
#2871=VECTOR('',#11495,10.);
#2872=VECTOR('',#11498,10.);
#2873=VECTOR('',#11503,10.);
#2874=VECTOR('',#11506,10.);
#2875=VECTOR('',#11507,10.);
#2876=VECTOR('',#11510,10.);
#2877=VECTOR('',#11515,10.);
#2878=VECTOR('',#11516,10.);
#2879=VECTOR('',#11521,10.);
#2880=VECTOR('',#11524,10.);
#2881=VECTOR('',#11531,10.);
#2882=VECTOR('',#11534,10.);
#2883=VECTOR('',#11537,10.);
#2884=VECTOR('',#11540,10.);
#2885=VECTOR('',#11543,10.);
#2886=VECTOR('',#11548,10.);
#2887=VECTOR('',#11551,10.);
#2888=VECTOR('',#11554,10.);
#2889=VECTOR('',#11557,10.);
#2890=VECTOR('',#11560,10.);
#2891=VECTOR('',#11563,10.);
#2892=VECTOR('',#11566,10.);
#2893=VECTOR('',#11571,10.);
#2894=VECTOR('',#11572,10.);
#2895=VECTOR('',#11579,10.);
#2896=VECTOR('',#11580,10.);
#2897=VECTOR('',#11591,2.075);
#2898=VECTOR('',#11596,10.);
#2899=VECTOR('',#11603,10.);
#2900=VECTOR('',#11608,10.);
#2901=VECTOR('',#11613,10.);
#2902=VECTOR('',#11620,1.95);
#2903=VECTOR('',#11625,10.);
#2904=VECTOR('',#11626,10.);
#2905=VECTOR('',#11627,10.);
#2906=VECTOR('',#11628,10.);
#2907=VECTOR('',#11631,10.);
#2908=VECTOR('',#11638,10.);
#2909=VECTOR('',#11639,10.);
#2910=VECTOR('',#11640,10.);
#2911=VECTOR('',#11641,10.);
#2912=VECTOR('',#11644,10.);
#2913=VECTOR('',#11651,10.);
#2914=VECTOR('',#11652,10.);
#2915=VECTOR('',#11653,10.);
#2916=VECTOR('',#11654,10.);
#2917=VECTOR('',#11659,10.);
#2918=VECTOR('',#11664,10.);
#2919=VECTOR('',#11673,10.);
#2920=VECTOR('',#11678,10.);
#2921=VECTOR('',#11679,10.);
#2922=VECTOR('',#11680,10.);
#2923=VECTOR('',#11683,10.);
#2924=VECTOR('',#11690,10.);
#2925=VECTOR('',#11691,10.);
#2926=VECTOR('',#11692,10.);
#2927=VECTOR('',#11697,10.);
#2928=VECTOR('',#11702,10.);
#2929=VECTOR('',#11711,10.);
#2930=VECTOR('',#11716,10.);
#2931=VECTOR('',#11717,10.);
#2932=VECTOR('',#11718,10.);
#2933=VECTOR('',#11721,10.);
#2934=VECTOR('',#11740,10.);
#2935=VECTOR('',#11741,10.);
#2936=VECTOR('',#11744,10.);
#2937=VECTOR('',#11747,10.);
#2938=VECTOR('',#11750,10.);
#2939=VECTOR('',#11751,10.);
#2940=VECTOR('',#11754,10.);
#2941=VECTOR('',#11759,10.);
#2942=VECTOR('',#11760,10.);
#2943=VECTOR('',#11763,10.);
#2944=VECTOR('',#11770,10.);
#2945=VECTOR('',#11773,10.);
#2946=VECTOR('',#11776,10.);
#2947=VECTOR('',#11781,10.);
#2948=VECTOR('',#11784,10.);
#2949=VECTOR('',#11785,10.);
#2950=VECTOR('',#11788,10.);
#2951=VECTOR('',#11791,10.);
#2952=VECTOR('',#11792,10.);
#2953=VECTOR('',#11795,10.);
#2954=VECTOR('',#11798,10.);
#2955=VECTOR('',#11807,2.9);
#2956=VECTOR('',#11822,10.145);
#2957=VECTOR('',#11835,10.02);
#2958=VECTOR('',#11840,10.145);
#2959=VECTOR('',#11849,10.02);
#2960=VECTOR('',#11854,11.8);
#2961=VECTOR('',#11859,18.95);
#2962=VECTOR('',#11880,19.05);
#2963=VECTOR('',#11885,2.1);
#2964=VECTOR('',#11888,2.);
#2965=VECTOR('',#11895,2.1);
#2966=VECTOR('',#11898,2.);
#2967=VECTOR('',#11905,2.1);
#2968=VECTOR('',#11908,2.);
#2969=VECTOR('',#11915,2.1);
#2970=VECTOR('',#11918,2.);
#2971=VECTOR('',#11925,12.1);
#2972=VECTOR('',#11930,12.);
#2973=VECTOR('',#11935,10.12);
#2974=VECTOR('',#11970,1.8);
#2975=VECTOR('',#11977,1.925);
#2976=VECTOR('',#11986,1.8);
#2977=VECTOR('',#11997,3.025);
#2978=VECTOR('',#12010,10.);
#2979=VECTOR('',#12019,10.);
#2980=VECTOR('',#12036,2.9);
#2981=VECTOR('',#12041,3.025);
#2982=VECTOR('',#12046,2.9);
#2983=VECTOR('',#12051,3.025);
#2984=VECTOR('',#12056,2.9);
#2985=VECTOR('',#12061,3.025);
#2986=VECTOR('',#12066,2.9);
#2987=VECTOR('',#12071,0.55);
#2988=VECTOR('',#12076,1.1);
#2989=VECTOR('',#12097,10.);
#2990=VECTOR('',#12104,10.);
#2991=VECTOR('',#12113,10.);
#2992=VECTOR('',#12120,10.);
#2993=VECTOR('',#12127,10.);
#2994=VECTOR('',#12134,10.);
#2995=VECTOR('',#12143,10.);
#2996=VECTOR('',#12150,10.);
#2997=VECTOR('',#12157,10.);
#2998=VECTOR('',#12168,9.75);
#2999=VECTOR('',#12183,1.3);
#3000=VECTOR('',#12186,1.3);
#3001=VECTOR('',#12189,10.);
#3002=VECTOR('',#12192,10.);
#3003=VECTOR('',#12197,10.);
#3004=VECTOR('',#12198,19.05);
#3005=VECTOR('',#12201,10.);
#3006=VECTOR('',#12202,10.);
#3007=VECTOR('',#12205,10.);
#3008=VECTOR('',#12206,10.);
#3009=VECTOR('',#12209,10.);
#3010=VECTOR('',#12210,10.);
#3011=VECTOR('',#12213,10.);
#3012=VECTOR('',#12214,10.);
#3013=VECTOR('',#12221,10.);
#3014=VECTOR('',#12224,10.);
#3015=VECTOR('',#12225,10.);
#3016=VECTOR('',#12230,1.55);
#3017=VECTOR('',#12241,1.5);
#3018=VECTOR('',#12250,1.);
#3019=VECTOR('',#12259,10.);
#3020=VECTOR('',#12262,10.);
#3021=VECTOR('',#12269,10.);
#3022=VECTOR('',#12272,10.);
#3023=VECTOR('',#12279,10.);
#3024=VECTOR('',#12282,10.);
#3025=VECTOR('',#12283,10.);
#3026=VECTOR('',#12286,10.);
#3027=VECTOR('',#12291,10.);
#3028=VECTOR('',#12292,10.);
#3029=VECTOR('',#12297,10.);
#3030=VECTOR('',#12300,10.);
#3031=VECTOR('',#12305,10.);
#3032=VECTOR('',#12306,10.);
#3033=VECTOR('',#12311,10.);
#3034=VECTOR('',#12314,10.);
#3035=VECTOR('',#12319,10.);
#3036=VECTOR('',#12320,10.);
#3037=VECTOR('',#12331,10.);
#3038=VECTOR('',#12334,10.);
#3039=VECTOR('',#12335,10.);
#3040=VECTOR('',#12338,10.);
#3041=VECTOR('',#12343,10.);
#3042=VECTOR('',#12344,10.);
#3043=VECTOR('',#12353,0.55);
#3044=VECTOR('',#12360,1.);
#3045=VECTOR('',#12365,2.);
#3046=VECTOR('',#12370,10.);
#3047=VECTOR('',#12373,10.);
#3048=VECTOR('',#12376,10.);
#3049=VECTOR('',#12381,10.);
#3050=VECTOR('',#12390,10.);
#3051=VECTOR('',#12395,2.9);
#3052=VECTOR('',#12400,2.9);
#3053=VECTOR('',#12407,1.625);
#3054=VECTOR('',#12428,1.5);
#3055=VECTOR('',#12435,1.625);
#3056=VECTOR('',#12438,1.5);
#3057=VECTOR('',#12445,2.775);
#3058=VECTOR('',#12456,2.9);
#3059=VECTOR('',#12461,2.775);
#3060=VECTOR('',#12472,2.9);
#3061=VECTOR('',#12477,2.775);
#3062=VECTOR('',#12488,2.9);
#3063=VECTOR('',#12493,2.775);
#3064=VECTOR('',#12504,2.9);
#3065=VECTOR('',#12509,18.8);
#3066=VECTOR('',#12514,19.05);
#3067=VECTOR('',#12521,3.65);
#3068=VECTOR('',#12526,3.4);
#3069=VECTOR('',#12531,2.2);
#3070=VECTOR('',#12536,1.95);
#3071=VECTOR('',#12541,2.2);
#3072=VECTOR('',#12546,1.95);
#3073=VECTOR('',#12551,2.2);
#3074=VECTOR('',#12556,1.95);
#3075=VECTOR('',#12561,2.2);
#3076=VECTOR('',#12566,1.95);
#3077=VECTOR('',#12573,0.5);
#3078=VECTOR('',#12578,0.975);
#3079=VECTOR('',#12587,0.800000000000003);
#3080=VECTOR('',#12600,0.950000000000006);
#3081=VECTOR('',#12613,1.25);
#3082=VECTOR('',#12614,1.25);
#3083=VECTOR('',#12625,0.950000000000003);
#3084=VECTOR('',#12636,0.950000000000006);
#3085=VECTOR('',#12651,5.5);
#3086=VECTOR('',#12656,5.);
#3087=VECTOR('',#12689,2.075);
#3088=VECTOR('',#12700,1.95);
#3089=VECTOR('',#12705,2.475);
#3090=VECTOR('',#12712,2.6);
#3091=VECTOR('',#12717,2.075);
#3092=VECTOR('',#12728,1.95);
#3093=VECTOR('',#12733,2.475);
#3094=VECTOR('',#12740,2.6);
#3095=VECTOR('',#12743,5.125);
#3096=VECTOR('',#12772,2.075);
#3097=VECTOR('',#12783,1.95);
#3098=VECTOR('',#12788,2.475);
#3099=VECTOR('',#12793,2.6);
#3100=VECTOR('',#12798,2.475);
#3101=VECTOR('',#12809,2.6);
#3102=VECTOR('',#12814,2.075);
#3103=VECTOR('',#12819,1.95);
#3104=VECTOR('',#12822,10.);
#3105=VECTOR('',#12825,10.);
#3106=VECTOR('',#12828,10.);
#3107=VECTOR('',#12833,10.);
#3108=VECTOR('',#12838,10.);
#3109=VECTOR('',#12843,10.);
#3110=VECTOR('',#12848,10.);
#3111=VECTOR('',#12853,10.);
#3112=VECTOR('',#12862,10.);
#3113=VECTOR('',#12863,10.);
#3114=VECTOR('',#12866,10.);
#3115=VECTOR('',#12869,10.);
#3116=VECTOR('',#12872,10.);
#3117=VECTOR('',#12875,10.);
#3118=VECTOR('',#12876,10.);
#3119=VECTOR('',#12879,10.);
#3120=VECTOR('',#12960,10.);
#3121=VECTOR('',#12963,10.);
#3122=VECTOR('',#12966,10.);
#3123=VECTOR('',#12971,10.);
#3124=VECTOR('',#12976,10.);
#3125=VECTOR('',#12981,10.);
#3126=VECTOR('',#12986,10.);
#3127=VECTOR('',#12991,3.3933578735598);
#3128=VECTOR('',#13056,10.);
#3129=VECTOR('',#13059,10.);
#3130=VECTOR('',#13062,10.);
#3131=VECTOR('',#13065,3.3933578735598);
#3132=VECTOR('',#13072,1.825);
#3133=VECTOR('',#13077,1.7);
#3134=VECTOR('',#13084,1.825);
#3135=VECTOR('',#13091,10.);
#3136=VECTOR('',#13094,10.);
#3137=VECTOR('',#13105,10.);
#3138=VECTOR('',#13124,11.7);
#3139=VECTOR('',#13145,1.96);
#3140=VECTOR('',#13168,3.425);
#3141=VECTOR('',#13179,2.7);
#3142=VECTOR('',#13182,10.);
#3143=VECTOR('',#13183,9.99999999999999);
#3144=VECTOR('',#13184,10.);
#3145=VECTOR('',#13185,10.);
#3146=VECTOR('',#13186,10.);
#3147=VECTOR('',#13187,10.);
#3148=VECTOR('',#13192,1.345);
#3149=VECTOR('',#13201,1.47);
#3150=VECTOR('',#13208,1.67);
#3151=VECTOR('',#13215,10.);
#3152=VECTOR('',#13216,10.);
#3153=VECTOR('',#13217,10.);
#3154=VECTOR('',#13220,10.);
#3155=VECTOR('',#13221,10.);
#3156=VECTOR('',#13224,10.);
#3157=VECTOR('',#13225,10.);
#3158=VECTOR('',#13228,10.);
#3159=VECTOR('',#13229,10.);
#3160=VECTOR('',#13232,10.);
#3161=VECTOR('',#13233,10.);
#3162=VECTOR('',#13236,9.99999999999999);
#3163=VECTOR('',#13319,1.95);
#3164=VECTOR('',#13328,1.95);
#3165=VECTOR('',#13337,1.95);
#3166=VECTOR('',#13346,1.95);
#3167=VECTOR('',#13355,20.4);
#3168=CIRCLE('',#9115,3.);
#3169=CIRCLE('',#9116,6.);
#3170=CIRCLE('',#9117,6.);
#3171=CIRCLE('',#9118,6.);
#3172=CIRCLE('',#9120,6.);
#3173=CIRCLE('',#9121,6.);
#3174=CIRCLE('',#9122,6.);
#3175=CIRCLE('',#9123,6.);
#3176=CIRCLE('',#9125,4.);
#3177=CIRCLE('',#9127,3.);
#3178=CIRCLE('',#9129,3.);
#3179=CIRCLE('',#9130,6.);
#3180=CIRCLE('',#9132,4.);
#3181=CIRCLE('',#9134,3.);
#3182=CIRCLE('',#9136,3.);
#3183=CIRCLE('',#9137,6.);
#3184=CIRCLE('',#9139,4.);
#3185=CIRCLE('',#9141,3.);
#3186=CIRCLE('',#9143,3.);
#3187=CIRCLE('',#9144,6.);
#3188=CIRCLE('',#9146,4.);
#3189=CIRCLE('',#9148,3.);
#3190=CIRCLE('',#9151,19.);
#3191=CIRCLE('',#9153,19.);
#3192=CIRCLE('',#9157,4.);
#3193=CIRCLE('',#9160,4.);
#3194=CIRCLE('',#9163,4.);
#3195=CIRCLE('',#9166,4.);
#3196=CIRCLE('',#9170,3.);
#3197=CIRCLE('',#9171,6.);
#3198=CIRCLE('',#9172,6.);
#3199=CIRCLE('',#9174,4.);
#3200=CIRCLE('',#9176,6.);
#3201=CIRCLE('',#9177,6.);
#3202=CIRCLE('',#9178,6.);
#3203=CIRCLE('',#9179,6.);
#3204=CIRCLE('',#9180,6.);
#3205=CIRCLE('',#9181,8.25);
#3206=CIRCLE('',#9183,3.);
#3207=CIRCLE('',#9185,3.);
#3208=CIRCLE('',#9186,6.);
#3209=CIRCLE('',#9188,4.);
#3210=CIRCLE('',#9190,3.);
#3211=CIRCLE('',#9192,3.);
#3212=CIRCLE('',#9193,6.);
#3213=CIRCLE('',#9195,4.);
#3214=CIRCLE('',#9197,3.);
#3215=CIRCLE('',#9199,3.);
#3216=CIRCLE('',#9200,6.);
#3217=CIRCLE('',#9202,4.);
#3218=CIRCLE('',#9204,3.);
#3219=CIRCLE('',#9206,8.25);
#3220=CIRCLE('',#9208,4.);
#3221=CIRCLE('',#9211,4.);
#3222=CIRCLE('',#9214,4.);
#3223=CIRCLE('',#9217,4.);
#3224=CIRCLE('',#9222,2.55);
#3225=CIRCLE('',#9223,3.05);
#3226=CIRCLE('',#9224,2.55);
#3227=CIRCLE('',#9226,5.5);
#3228=CIRCLE('',#9228,2.55);
#3229=CIRCLE('',#9230,6.);
#3230=CIRCLE('',#9231,6.);
#3231=CIRCLE('',#9233,6.);
#3232=CIRCLE('',#9234,6.);
#3233=CIRCLE('',#9236,5.5);
#3234=CIRCLE('',#9238,3.05);
#3235=CIRCLE('',#9240,2.55);
#3236=CIRCLE('',#9241,2.55);
#3237=CIRCLE('',#9243,2.55);
#3238=CIRCLE('',#9248,19.15);
#3239=CIRCLE('',#9249,19.65);
#3240=CIRCLE('',#9250,19.15);
#3241=CIRCLE('',#9252,19.15);
#3242=CIRCLE('',#9254,22.15);
#3243=CIRCLE('',#9255,1.);
#3244=CIRCLE('',#9256,1.);
#3245=CIRCLE('',#9257,21.);
#3246=CIRCLE('',#9258,1.);
#3247=CIRCLE('',#9259,1.);
#3248=CIRCLE('',#9260,22.15);
#3249=CIRCLE('',#9261,1.);
#3250=CIRCLE('',#9262,1.);
#3251=CIRCLE('',#9263,21.);
#3252=CIRCLE('',#9264,1.);
#3253=CIRCLE('',#9265,1.);
#3254=CIRCLE('',#9267,7.05);
#3255=CIRCLE('',#9268,6.05);
#3256=CIRCLE('',#9272,23.15);
#3257=CIRCLE('',#9273,22.15);
#3258=CIRCLE('',#9277,0.999999999999999);
#3259=CIRCLE('',#9279,1.);
#3260=CIRCLE('',#9281,1.);
#3261=CIRCLE('',#9283,0.999999999999999);
#3262=CIRCLE('',#9285,0.999999999999999);
#3263=CIRCLE('',#9287,0.999999999999999);
#3264=CIRCLE('',#9296,23.15);
#3265=CIRCLE('',#9297,22.15);
#3266=CIRCLE('',#9301,7.05);
#3267=CIRCLE('',#9302,6.05);
#3268=CIRCLE('',#9306,0.999999999999999);
#3269=CIRCLE('',#9308,0.999999999999999);
#3270=CIRCLE('',#9310,0.999999999999999);
#3271=CIRCLE('',#9312,0.999999999999999);
#3272=CIRCLE('',#9314,1.);
#3273=CIRCLE('',#9316,1.);
#3274=CIRCLE('',#9318,1.);
#3275=CIRCLE('',#9320,6.05);
#3276=CIRCLE('',#9322,1.);
#3277=CIRCLE('',#9336,1.);
#3278=CIRCLE('',#9338,6.05);
#3279=CIRCLE('',#9340,21.);
#3280=CIRCLE('',#9341,21.);
#3281=CIRCLE('',#9342,1.);
#3282=CIRCLE('',#9350,3.6);
#3283=CIRCLE('',#9351,5.1);
#3284=CIRCLE('',#9352,3.6);
#3285=CIRCLE('',#9354,3.6);
#3286=CIRCLE('',#9356,7.99999999999999);
#3287=CIRCLE('',#9359,9.00000000000001);
#3288=CIRCLE('',#9360,8.);
#3289=CIRCLE('',#9362,8.);
#3290=CIRCLE('',#9364,8.99999999999999);
#3291=CIRCLE('',#9376,4.98);
#3292=CIRCLE('',#9377,2.98);
#3293=CIRCLE('',#9378,4.98);
#3294=CIRCLE('',#9380,4.98);
#3295=CIRCLE('',#9382,1.7);
#3296=CIRCLE('',#9384,1.7);
#3297=CIRCLE('',#9386,10.);
#3298=CIRCLE('',#9387,9.);
#3299=CIRCLE('',#9388,10.);
#3300=CIRCLE('',#9390,10.);
#3301=CIRCLE('',#9392,2.98);
#3302=CIRCLE('',#9394,2.98);
#3303=CIRCLE('',#9395,2.73);
#3304=CIRCLE('',#9396,2.98);
#3305=CIRCLE('',#9402,6.);
#3306=CIRCLE('',#9403,0.5);
#3307=CIRCLE('',#9404,5.5);
#3308=CIRCLE('',#9406,18.5);
#3309=CIRCLE('',#9408,5.5);
#3310=CIRCLE('',#9410,18.5);
#3311=CIRCLE('',#9411,0.5);
#3312=CIRCLE('',#9412,19.);
#3313=CIRCLE('',#9414,19.);
#3314=CIRCLE('',#9417,0.5);
#3315=CIRCLE('',#9419,0.5);
#3316=CIRCLE('',#9420,5.);
#3317=CIRCLE('',#9425,1.7);
#3318=CIRCLE('',#9426,0.25);
#3319=CIRCLE('',#9427,1.74521198892775);
#3320=CIRCLE('',#9428,1.74521198892775);
#3321=CIRCLE('',#9429,1.7);
#3322=CIRCLE('',#9431,7.02701405724337);
#3323=CIRCLE('',#9432,7.02701405724337);
#3324=CIRCLE('',#9434,1.7);
#3325=CIRCLE('',#9436,10.);
#3326=CIRCLE('',#9437,0.25);
#3327=CIRCLE('',#9438,9.75);
#3328=CIRCLE('',#9439,10.);
#3329=CIRCLE('',#9441,10.);
#3330=CIRCLE('',#9442,10.);
#3331=CIRCLE('',#9444,6.24833147735479);
#3332=CIRCLE('',#9446,19.05);
#3333=CIRCLE('',#9447,0.2);
#3334=CIRCLE('',#9448,18.85);
#3335=CIRCLE('',#9449,19.05);
#3336=CIRCLE('',#9451,10.5);
#3337=CIRCLE('',#9452,2.9);
#3338=CIRCLE('',#9453,2.9);
#3339=CIRCLE('',#9454,2.9);
#3340=CIRCLE('',#9455,2.9);
#3341=CIRCLE('',#9457,19.05);
#3342=CIRCLE('',#9458,19.05);
#3343=CIRCLE('',#9459,19.05);
#3344=CIRCLE('',#9460,19.05);
#3345=CIRCLE('',#9461,19.05);
#3346=CIRCLE('',#9462,19.05);
#3347=CIRCLE('',#9463,19.05);
#3348=CIRCLE('',#9464,19.05);
#3349=CIRCLE('',#9465,19.05);
#3350=CIRCLE('',#9467,0.5);
#3351=CIRCLE('',#9469,1.5);
#3352=CIRCLE('',#9470,4.75166852264521);
#3353=CIRCLE('',#9473,0.25);
#3354=CIRCLE('',#9474,7.23180206831561);
#3355=CIRCLE('',#9476,7.75);
#3356=CIRCLE('',#9477,0.249999999999997);
#3357=CIRCLE('',#9478,18.8);
#3358=CIRCLE('',#9479,0.249999999999999);
#3359=CIRCLE('',#9480,7.75);
#3360=CIRCLE('',#9481,0.249999999999999);
#3361=CIRCLE('',#9482,18.8);
#3362=CIRCLE('',#9483,0.249999999999999);
#3363=CIRCLE('',#9484,7.75);
#3364=CIRCLE('',#9485,0.249999999999999);
#3365=CIRCLE('',#9486,18.8);
#3366=CIRCLE('',#9487,0.249999999999999);
#3367=CIRCLE('',#9488,7.75);
#3368=CIRCLE('',#9489,0.249999999999999);
#3369=CIRCLE('',#9490,18.8);
#3370=CIRCLE('',#9491,0.249999999999999);
#3371=CIRCLE('',#9493,1.);
#3372=CIRCLE('',#9496,2.9);
#3373=CIRCLE('',#9497,3.15);
#3374=CIRCLE('',#9498,2.9);
#3375=CIRCLE('',#9501,7.5);
#3376=CIRCLE('',#9502,0.5);
#3377=CIRCLE('',#9503,0.5);
#3378=CIRCLE('',#9505,2.9);
#3379=CIRCLE('',#9506,3.15);
#3380=CIRCLE('',#9507,2.9);
#3381=CIRCLE('',#9510,7.5);
#3382=CIRCLE('',#9511,0.5);
#3383=CIRCLE('',#9512,0.5);
#3384=CIRCLE('',#9514,2.9);
#3385=CIRCLE('',#9515,3.15);
#3386=CIRCLE('',#9516,2.9);
#3387=CIRCLE('',#9519,7.5);
#3388=CIRCLE('',#9520,0.5);
#3389=CIRCLE('',#9521,0.5);
#3390=CIRCLE('',#9523,2.9);
#3391=CIRCLE('',#9524,3.15);
#3392=CIRCLE('',#9525,2.9);
#3393=CIRCLE('',#9528,7.5);
#3394=CIRCLE('',#9529,0.5);
#3395=CIRCLE('',#9530,0.5);
#3396=CIRCLE('',#9533,7.5);
#3397=CIRCLE('',#9536,0.5);
#3398=CIRCLE('',#9539,0.5);
#3399=CIRCLE('',#9542,7.5);
#3400=CIRCLE('',#9545,0.5);
#3401=CIRCLE('',#9548,0.5);
#3402=CIRCLE('',#9551,7.5);
#3403=CIRCLE('',#9554,0.5);
#3404=CIRCLE('',#9557,0.5);
#3405=CIRCLE('',#9560,7.5);
#3406=CIRCLE('',#9563,0.5);
#3407=CIRCLE('',#9566,0.5);
#3408=CIRCLE('',#9589,1.95);
#3409=CIRCLE('',#9590,2.2);
#3410=CIRCLE('',#9592,0.5);
#3411=CIRCLE('',#9593,19.05);
#3412=CIRCLE('',#9594,0.5);
#3413=CIRCLE('',#9595,0.1);
#3414=CIRCLE('',#9596,1.1);
#3415=CIRCLE('',#9597,0.1);
#3416=CIRCLE('',#9598,1.1);
#3417=CIRCLE('',#9599,0.1);
#3418=CIRCLE('',#9600,1.1);
#3419=CIRCLE('',#9602,1.95);
#3420=CIRCLE('',#9605,1.2);
#3421=CIRCLE('',#9606,1.1);
#3422=CIRCLE('',#9609,1.2);
#3423=CIRCLE('',#9610,1.1);
#3424=CIRCLE('',#9613,0.5);
#3425=CIRCLE('',#9614,0.4);
#3426=CIRCLE('',#9616,18.95);
#3427=CIRCLE('',#9617,19.05);
#3428=CIRCLE('',#9619,1.);
#3429=CIRCLE('',#9620,0.9);
#3430=CIRCLE('',#9623,7.4);
#3431=CIRCLE('',#9624,7.5);
#3432=CIRCLE('',#9627,1.);
#3433=CIRCLE('',#9628,0.9);
#3434=CIRCLE('',#9630,18.95);
#3435=CIRCLE('',#9631,19.05);
#3436=CIRCLE('',#9633,0.5);
#3437=CIRCLE('',#9634,0.4);
#3438=CIRCLE('',#9637,1.2);
#3439=CIRCLE('',#9638,1.1);
#3440=CIRCLE('',#9640,0.1);
#3441=CIRCLE('',#9642,0.0999999999999999);
#3442=CIRCLE('',#9644,0.0999999999999999);
#3443=CIRCLE('',#9647,1.);
#3444=CIRCLE('',#9650,7.5);
#3445=CIRCLE('',#9653,1.);
#3446=CIRCLE('',#9655,19.05);
#3447=CIRCLE('',#9668,2.9);
#3448=CIRCLE('',#9669,2.9);
#3449=CIRCLE('',#9675,10.02);
#3450=CIRCLE('',#9676,10.27);
#3451=CIRCLE('',#9678,11.8);
#3452=CIRCLE('',#9680,10.02);
#3453=CIRCLE('',#9681,10.02);
#3454=CIRCLE('',#9683,10.02);
#3455=CIRCLE('',#9684,10.27);
#3456=CIRCLE('',#9686,11.8);
#3457=CIRCLE('',#9688,10.02);
#3458=CIRCLE('',#9691,19.05);
#3459=CIRCLE('',#9692,18.85);
#3460=CIRCLE('',#9693,19.05);
#3461=CIRCLE('',#9695,2.2);
#3462=CIRCLE('',#9696,2.2);
#3463=CIRCLE('',#9697,12.2);
#3464=CIRCLE('',#9698,2.2);
#3465=CIRCLE('',#9699,2.2);
#3466=CIRCLE('',#9701,19.05);
#3467=CIRCLE('',#9703,2.);
#3468=CIRCLE('',#9705,2.);
#3469=CIRCLE('',#9707,2.);
#3470=CIRCLE('',#9709,2.);
#3471=CIRCLE('',#9711,2.);
#3472=CIRCLE('',#9713,2.);
#3473=CIRCLE('',#9715,2.);
#3474=CIRCLE('',#9717,2.);
#3475=CIRCLE('',#9719,12.);
#3476=CIRCLE('',#9720,12.);
#3477=CIRCLE('',#9722,12.);
#3478=CIRCLE('',#9724,10.22);
#3479=CIRCLE('',#9729,11.5267826876426);
#3480=CIRCLE('',#9730,10.4732173123574);
#3481=CIRCLE('',#9732,10.4732173123574);
#3482=CIRCLE('',#9733,1.);
#3483=CIRCLE('',#9735,11.5267826876426);
#3484=CIRCLE('',#9737,1.);
#3485=CIRCLE('',#9740,1.925);
#3486=CIRCLE('',#9741,1.675);
#3487=CIRCLE('',#9742,1.925);
#3488=CIRCLE('',#9744,1.925);
#3489=CIRCLE('',#9745,1.925);
#3490=CIRCLE('',#9748,1.675);
#3491=CIRCLE('',#9752,2.9);
#3492=CIRCLE('',#9753,3.15);
#3493=CIRCLE('',#9755,0.25);
#3494=CIRCLE('',#9756,19.05);
#3495=CIRCLE('',#9757,19.05);
#3496=CIRCLE('',#9758,0.25);
#3497=CIRCLE('',#9759,5.);
#3498=CIRCLE('',#9760,2.2);
#3499=CIRCLE('',#9761,4.25);
#3500=CIRCLE('',#9762,2.1);
#3501=CIRCLE('',#9763,3.15);
#3502=CIRCLE('',#9764,3.15);
#3503=CIRCLE('',#9765,1.3);
#3504=CIRCLE('',#9766,1.3);
#3505=CIRCLE('',#9767,2.9);
#3506=CIRCLE('',#9768,3.15);
#3507=CIRCLE('',#9770,2.9);
#3508=CIRCLE('',#9772,2.9);
#3509=CIRCLE('',#9774,2.9);
#3510=CIRCLE('',#9776,2.9);
#3511=CIRCLE('',#9778,2.9);
#3512=CIRCLE('',#9780,2.9);
#3513=CIRCLE('',#9782,2.9);
#3514=CIRCLE('',#9784,0.55);
#3515=CIRCLE('',#9785,1.1);
#3516=CIRCLE('',#9787,1.1);
#3517=CIRCLE('',#9789,10.);
#3518=CIRCLE('',#9790,0.5);
#3519=CIRCLE('',#9791,10.5);
#3520=CIRCLE('',#9792,10.5);
#3521=CIRCLE('',#9793,10.5);
#3522=CIRCLE('',#9794,10.5);
#3523=CIRCLE('',#9796,4.5);
#3524=CIRCLE('',#9797,1.);
#3525=CIRCLE('',#9798,19.05);
#3526=CIRCLE('',#9799,1.);
#3527=CIRCLE('',#9800,4.5);
#3528=CIRCLE('',#9801,1.3);
#3529=CIRCLE('',#9803,4.5);
#3530=CIRCLE('',#9804,1.);
#3531=CIRCLE('',#9805,19.05);
#3532=CIRCLE('',#9806,1.);
#3533=CIRCLE('',#9807,4.5);
#3534=CIRCLE('',#9809,4.5);
#3535=CIRCLE('',#9810,1.);
#3536=CIRCLE('',#9811,19.05);
#3537=CIRCLE('',#9812,1.);
#3538=CIRCLE('',#9813,4.5);
#3539=CIRCLE('',#9814,1.3);
#3540=CIRCLE('',#9816,4.5);
#3541=CIRCLE('',#9817,1.);
#3542=CIRCLE('',#9818,19.05);
#3543=CIRCLE('',#9819,1.);
#3544=CIRCLE('',#9820,4.5);
#3545=CIRCLE('',#9822,10.);
#3546=CIRCLE('',#9824,9.78033008588991);
#3547=CIRCLE('',#9825,0.75);
#3548=CIRCLE('',#9826,9.78033008588991);
#3549=CIRCLE('',#9828,9.64644660940673);
#3550=CIRCLE('',#9830,0.5);
#3551=CIRCLE('',#9831,9.29289321881345);
#3552=CIRCLE('',#9833,6.24833147735479);
#3553=CIRCLE('',#9837,0.25);
#3554=CIRCLE('',#9839,19.05);
#3555=CIRCLE('',#9840,19.05);
#3556=CIRCLE('',#9841,19.05);
#3557=CIRCLE('',#9842,19.05);
#3558=CIRCLE('',#9843,19.05);
#3559=CIRCLE('',#9844,19.05);
#3560=CIRCLE('',#9846,0.25);
#3561=CIRCLE('',#9849,1.5);
#3562=CIRCLE('',#9850,1.6);
#3563=CIRCLE('',#9852,4.75166852264521);
#3564=CIRCLE('',#9854,1.5);
#3565=CIRCLE('',#9855,1.5);
#3566=CIRCLE('',#9857,1.5);
#3567=CIRCLE('',#9859,0.999999999999998);
#3568=CIRCLE('',#9862,1.);
#3569=CIRCLE('',#9864,1.);
#3570=CIRCLE('',#9866,1.);
#3571=CIRCLE('',#9868,1.);
#3572=CIRCLE('',#9870,1.);
#3573=CIRCLE('',#9873,1.);
#3574=CIRCLE('',#9876,4.5);
#3575=CIRCLE('',#9881,4.5);
#3576=CIRCLE('',#9886,4.5);
#3577=CIRCLE('',#9889,1.);
#3578=CIRCLE('',#9892,1.);
#3579=CIRCLE('',#9895,4.5);
#3580=CIRCLE('',#9898,0.55);
#3581=CIRCLE('',#9901,2.);
#3582=CIRCLE('',#9903,2.);
#3583=CIRCLE('',#9905,2.1);
#3584=CIRCLE('',#9907,4.25);
#3585=CIRCLE('',#9909,2.2);
#3586=CIRCLE('',#9911,5.);
#3587=CIRCLE('',#9915,2.9);
#3588=CIRCLE('',#9919,1.5);
#3589=CIRCLE('',#9920,1.75);
#3590=CIRCLE('',#9922,18.55);
#3591=CIRCLE('',#9923,1.75);
#3592=CIRCLE('',#9924,3.9);
#3593=CIRCLE('',#9925,2.9);
#3594=CIRCLE('',#9926,2.9);
#3595=CIRCLE('',#9927,2.9);
#3596=CIRCLE('',#9928,2.9);
#3597=CIRCLE('',#9930,1.5);
#3598=CIRCLE('',#9932,1.5);
#3599=CIRCLE('',#9934,1.5);
#3600=CIRCLE('',#9936,2.9);
#3601=CIRCLE('',#9937,2.65);
#3602=CIRCLE('',#9938,2.9);
#3603=CIRCLE('',#9940,2.45);
#3604=CIRCLE('',#9943,2.9);
#3605=CIRCLE('',#9944,2.65);
#3606=CIRCLE('',#9945,2.9);
#3607=CIRCLE('',#9947,2.45);
#3608=CIRCLE('',#9950,2.9);
#3609=CIRCLE('',#9951,2.65);
#3610=CIRCLE('',#9952,2.9);
#3611=CIRCLE('',#9954,2.45);
#3612=CIRCLE('',#9957,2.9);
#3613=CIRCLE('',#9958,2.65);
#3614=CIRCLE('',#9959,2.9);
#3615=CIRCLE('',#9961,2.45);
#3616=CIRCLE('',#9964,19.05);
#3617=CIRCLE('',#9965,19.05);
#3618=CIRCLE('',#9967,19.05);
#3619=CIRCLE('',#9969,3.4);
#3620=CIRCLE('',#9971,3.4);
#3621=CIRCLE('',#9973,1.95);
#3622=CIRCLE('',#9975,1.95);
#3623=CIRCLE('',#9977,1.95);
#3624=CIRCLE('',#9979,1.95);
#3625=CIRCLE('',#9981,1.95);
#3626=CIRCLE('',#9983,1.95);
#3627=CIRCLE('',#9985,1.95);
#3628=CIRCLE('',#9987,1.95);
#3629=CIRCLE('',#9992,0.975);
#3630=CIRCLE('',#9993,0.975);
#3631=CIRCLE('',#9996,0.800000000000003);
#3632=CIRCLE('',#9997,0.800000000000003);
#3633=CIRCLE('',#9999,0.950000000000006);
#3634=CIRCLE('',#10001,0.950000000000006);
#3635=CIRCLE('',#10002,0.950000000000006);
#3636=CIRCLE('',#10004,0.95);
#3637=CIRCLE('',#10006,1.25);
#3638=CIRCLE('',#10008,1.25);
#3639=CIRCLE('',#10010,0.950000000000003);
#3640=CIRCLE('',#10012,0.950000000000003);
#3641=CIRCLE('',#10013,0.950000000000003);
#3642=CIRCLE('',#10014,17.0511363636366);
#3643=CIRCLE('',#10015,0.950000000000006);
#3644=CIRCLE('',#10016,0.950000000000006);
#3645=CIRCLE('',#10018,0.950000000000006);
#3646=CIRCLE('',#10025,5.);
#3647=CIRCLE('',#10026,6.);
#3648=CIRCLE('',#10028,5.);
#3649=CIRCLE('',#10030,3.95);
#3650=CIRCLE('',#10031,22.5);
#3651=CIRCLE('',#10032,3.95);
#3652=CIRCLE('',#10033,22.5);
#3653=CIRCLE('',#10034,3.95);
#3654=CIRCLE('',#10035,22.5);
#3655=CIRCLE('',#10036,3.95);
#3656=CIRCLE('',#10037,22.5);
#3657=CIRCLE('',#10038,1.95);
#3658=CIRCLE('',#10039,1.95);
#3659=CIRCLE('',#10040,1.95);
#3660=CIRCLE('',#10041,1.95);
#3661=CIRCLE('',#10043,1.95);
#3662=CIRCLE('',#10044,2.2);
#3663=CIRCLE('',#10045,1.95);
#3664=CIRCLE('',#10047,2.35);
#3665=CIRCLE('',#10050,2.6);
#3666=CIRCLE('',#10051,2.6);
#3667=CIRCLE('',#10053,2.6);
#3668=CIRCLE('',#10055,1.95);
#3669=CIRCLE('',#10056,2.2);
#3670=CIRCLE('',#10057,1.95);
#3671=CIRCLE('',#10059,2.35);
#3672=CIRCLE('',#10062,2.6);
#3673=CIRCLE('',#10063,2.6);
#3674=CIRCLE('',#10065,2.6);
#3675=CIRCLE('',#10067,5.25);
#3676=CIRCLE('',#10069,22.75);
#3677=CIRCLE('',#10070,3.7);
#3678=CIRCLE('',#10071,22.75);
#3679=CIRCLE('',#10072,3.7);
#3680=CIRCLE('',#10073,22.75);
#3681=CIRCLE('',#10074,3.7);
#3682=CIRCLE('',#10075,22.75);
#3683=CIRCLE('',#10076,3.7);
#3684=CIRCLE('',#10077,2.6);
#3685=CIRCLE('',#10078,2.6);
#3686=CIRCLE('',#10080,1.95);
#3687=CIRCLE('',#10081,2.2);
#3688=CIRCLE('',#10082,1.95);
#3689=CIRCLE('',#10084,2.35);
#3690=CIRCLE('',#10087,2.6);
#3691=CIRCLE('',#10088,2.6);
#3692=CIRCLE('',#10091,2.6);
#3693=CIRCLE('',#10092,2.35);
#3694=CIRCLE('',#10093,2.6);
#3695=CIRCLE('',#10095,2.2);
#3696=CIRCLE('',#10098,1.95);
#3697=CIRCLE('',#10099,1.95);
#3698=CIRCLE('',#10102,22.5);
#3699=CIRCLE('',#10104,3.95);
#3700=CIRCLE('',#10106,22.5);
#3701=CIRCLE('',#10108,3.95);
#3702=CIRCLE('',#10110,22.5);
#3703=CIRCLE('',#10112,3.95);
#3704=CIRCLE('',#10114,22.5);
#3705=CIRCLE('',#10116,3.95);
#3706=CIRCLE('',#10126,0.2);
#3707=CIRCLE('',#10127,31.6280377902634);
#3708=CIRCLE('',#10128,0.2);
#3709=CIRCLE('',#10130,0.2);
#3710=CIRCLE('',#10131,31.6280377902632);
#3711=CIRCLE('',#10132,0.2);
#3712=CIRCLE('',#10135,0.2);
#3713=CIRCLE('',#10136,0.2);
#3714=CIRCLE('',#10137,31.6280377902633);
#3715=CIRCLE('',#10138,0.2);
#3716=CIRCLE('',#10141,0.2);
#3717=CIRCLE('',#10142,0.2);
#3718=CIRCLE('',#10143,31.6280377902634);
#3719=CIRCLE('',#10144,0.2);
#3720=CIRCLE('',#10147,0.2);
#3721=CIRCLE('',#10148,0.2);
#3722=CIRCLE('',#10149,31.6280377902633);
#3723=CIRCLE('',#10150,0.2);
#3724=CIRCLE('',#10153,0.2);
#3725=CIRCLE('',#10154,0.2);
#3726=CIRCLE('',#10155,31.6280377902633);
#3727=CIRCLE('',#10156,0.2);
#3728=CIRCLE('',#10159,0.2);
#3729=CIRCLE('',#10161,0.2);
#3730=CIRCLE('',#10163,0.2);
#3731=CIRCLE('',#10165,31.6280377902609);
#3732=CIRCLE('',#10167,0.2);
#3733=CIRCLE('',#10169,31.6280377902609);
#3734=CIRCLE('',#10171,0.2);
#3735=CIRCLE('',#10173,31.6280377902609);
#3736=CIRCLE('',#10175,2.7683578735598);
#3737=CIRCLE('',#10176,0.2);
#3738=CIRCLE('',#10177,31.6280377902653);
#3739=CIRCLE('',#10178,0.2);
#3740=CIRCLE('',#10180,0.2);
#3741=CIRCLE('',#10181,0.2);
#3742=CIRCLE('',#10184,0.2);
#3743=CIRCLE('',#10185,0.2);
#3744=CIRCLE('',#10186,0.199999999999999);
#3745=CIRCLE('',#10189,0.2);
#3746=CIRCLE('',#10190,0.2);
#3747=CIRCLE('',#10193,0.2);
#3748=CIRCLE('',#10194,31.628037790263);
#3749=CIRCLE('',#10195,0.2);
#3750=CIRCLE('',#10198,0.2);
#3751=CIRCLE('',#10199,31.6280377902653);
#3752=CIRCLE('',#10200,0.2);
#3753=CIRCLE('',#10203,0.2);
#3754=CIRCLE('',#10205,0.2);
#3755=CIRCLE('',#10210,2.7683578735598);
#3756=CIRCLE('',#10212,1.7);
#3757=CIRCLE('',#10213,1.95);
#3758=CIRCLE('',#10215,1.7);
#3759=CIRCLE('',#10218,1.95);
#3760=CIRCLE('',#10225,10.);
#3761=CIRCLE('',#10226,10.);
#3762=CIRCLE('',#10227,10.);
#3763=CIRCLE('',#10228,10.);
#3764=CIRCLE('',#10230,11.7);
#3765=CIRCLE('',#10231,11.7);
#3766=CIRCLE('',#10232,1.);
#3767=CIRCLE('',#10234,11.7);
#3768=CIRCLE('',#10235,11.7);
#3769=CIRCLE('',#10237,1.);
#3770=CIRCLE('',#10241,1.96);
#3771=CIRCLE('',#10242,0.1);
#3772=CIRCLE('',#10243,1.86);
#3773=CIRCLE('',#10245,1.96);
#3774=CIRCLE('',#10250,3.425);
#3775=CIRCLE('',#10251,0.1);
#3776=CIRCLE('',#10252,3.325);
#3777=CIRCLE('',#10254,2.7);
#3778=CIRCLE('',#10256,3.425);
#3779=CIRCLE('',#10258,2.45);
#3780=CIRCLE('',#10259,0.25);
#3781=CIRCLE('',#10260,2.7);
#3782=CIRCLE('',#10264,1.47);
#3783=CIRCLE('',#10265,1.22);
#3784=CIRCLE('',#10266,1.47);
#3785=CIRCLE('',#10268,1.47);
#3786=CIRCLE('',#10271,1.67);
#3787=CIRCLE('',#10272,1.67);
#3788=CIRCLE('',#10320,1.95);
#3789=CIRCLE('',#10321,1.95);
#3790=CIRCLE('',#10324,1.95);
#3791=CIRCLE('',#10325,1.95);
#3792=CIRCLE('',#10328,1.95);
#3793=CIRCLE('',#10329,1.95);
#3794=CIRCLE('',#10332,1.95);
#3795=CIRCLE('',#10333,1.95);
#3796=CIRCLE('',#10336,20.4);
#3797=CIRCLE('',#10337,20.4);
#3798=VERTEX_POINT('',#13387);
#3799=VERTEX_POINT('',#13389);
#3800=VERTEX_POINT('',#13391);
#3801=VERTEX_POINT('',#13393);
#3802=VERTEX_POINT('',#13397);
#3803=VERTEX_POINT('',#13399);
#3804=VERTEX_POINT('',#13401);
#3805=VERTEX_POINT('',#13403);
#3806=VERTEX_POINT('',#13405);
#3807=VERTEX_POINT('',#13407);
#3808=VERTEX_POINT('',#13409);
#3809=VERTEX_POINT('',#13413);
#3810=VERTEX_POINT('',#13415);
#3811=VERTEX_POINT('',#13419);
#3812=VERTEX_POINT('',#13423);
#3813=VERTEX_POINT('',#13428);
#3814=VERTEX_POINT('',#13430);
#3815=VERTEX_POINT('',#13434);
#3816=VERTEX_POINT('',#13438);
#3817=VERTEX_POINT('',#13443);
#3818=VERTEX_POINT('',#13445);
#3819=VERTEX_POINT('',#13449);
#3820=VERTEX_POINT('',#13453);
#3821=VERTEX_POINT('',#13458);
#3822=VERTEX_POINT('',#13460);
#3823=VERTEX_POINT('',#13464);
#3824=VERTEX_POINT('',#13468);
#3825=VERTEX_POINT('',#13469);
#3826=VERTEX_POINT('',#13471);
#3827=VERTEX_POINT('',#13473);
#3828=VERTEX_POINT('',#13477);
#3829=VERTEX_POINT('',#13479);
#3830=VERTEX_POINT('',#13483);
#3831=VERTEX_POINT('',#13487);
#3832=VERTEX_POINT('',#13491);
#3833=VERTEX_POINT('',#13494);
#3834=VERTEX_POINT('',#13498);
#3835=VERTEX_POINT('',#13502);
#3836=VERTEX_POINT('',#13506);
#3837=VERTEX_POINT('',#13510);
#3838=VERTEX_POINT('',#13514);
#3839=VERTEX_POINT('',#13518);
#3840=VERTEX_POINT('',#13526);
#3841=VERTEX_POINT('',#13528);
#3842=VERTEX_POINT('',#13530);
#3843=VERTEX_POINT('',#13534);
#3844=VERTEX_POINT('',#13536);
#3845=VERTEX_POINT('',#13540);
#3846=VERTEX_POINT('',#13542);
#3847=VERTEX_POINT('',#13544);
#3848=VERTEX_POINT('',#13546);
#3849=VERTEX_POINT('',#13548);
#3850=VERTEX_POINT('',#13550);
#3851=VERTEX_POINT('',#13552);
#3852=VERTEX_POINT('',#13554);
#3853=VERTEX_POINT('',#13557);
#3854=VERTEX_POINT('',#13560);
#3855=VERTEX_POINT('',#13564);
#3856=VERTEX_POINT('',#13569);
#3857=VERTEX_POINT('',#13571);
#3858=VERTEX_POINT('',#13575);
#3859=VERTEX_POINT('',#13579);
#3860=VERTEX_POINT('',#13584);
#3861=VERTEX_POINT('',#13586);
#3862=VERTEX_POINT('',#13590);
#3863=VERTEX_POINT('',#13594);
#3864=VERTEX_POINT('',#13599);
#3865=VERTEX_POINT('',#13601);
#3866=VERTEX_POINT('',#13605);
#3867=VERTEX_POINT('',#13609);
#3868=VERTEX_POINT('',#13613);
#3869=VERTEX_POINT('',#13614);
#3870=VERTEX_POINT('',#13619);
#3871=VERTEX_POINT('',#13623);
#3872=VERTEX_POINT('',#13627);
#3873=VERTEX_POINT('',#13631);
#3874=VERTEX_POINT('',#13635);
#3875=VERTEX_POINT('',#13639);
#3876=VERTEX_POINT('',#13647);
#3877=VERTEX_POINT('',#13648);
#3878=VERTEX_POINT('',#13650);
#3879=VERTEX_POINT('',#13655);
#3880=VERTEX_POINT('',#13658);
#3881=VERTEX_POINT('',#13662);
#3882=VERTEX_POINT('',#13663);
#3883=VERTEX_POINT('',#13668);
#3884=VERTEX_POINT('',#13670);
#3885=VERTEX_POINT('',#13674);
#3886=VERTEX_POINT('',#13678);
#3887=VERTEX_POINT('',#13681);
#3888=VERTEX_POINT('',#13682);
#3889=VERTEX_POINT('',#13687);
#3890=VERTEX_POINT('',#13691);
#3891=VERTEX_POINT('',#13694);
#3892=VERTEX_POINT('',#13698);
#3893=VERTEX_POINT('',#13699);
#3894=VERTEX_POINT('',#13701);
#3895=VERTEX_POINT('',#13706);
#3896=VERTEX_POINT('',#13710);
#3897=VERTEX_POINT('',#13711);
#3898=VERTEX_POINT('',#13713);
#3899=VERTEX_POINT('',#13715);
#3900=VERTEX_POINT('',#13717);
#3901=VERTEX_POINT('',#13719);
#3902=VERTEX_POINT('',#13721);
#3903=VERTEX_POINT('',#13723);
#3904=VERTEX_POINT('',#13725);
#3905=VERTEX_POINT('',#13727);
#3906=VERTEX_POINT('',#13729);
#3907=VERTEX_POINT('',#13731);
#3908=VERTEX_POINT('',#13733);
#3909=VERTEX_POINT('',#13735);
#3910=VERTEX_POINT('',#13737);
#3911=VERTEX_POINT('',#13739);
#3912=VERTEX_POINT('',#13741);
#3913=VERTEX_POINT('',#13743);
#3914=VERTEX_POINT('',#13745);
#3915=VERTEX_POINT('',#13747);
#3916=VERTEX_POINT('',#13751);
#3917=VERTEX_POINT('',#13752);
#3918=VERTEX_POINT('',#13754);
#3919=VERTEX_POINT('',#13756);
#3920=VERTEX_POINT('',#13760);
#3921=VERTEX_POINT('',#13762);
#3922=VERTEX_POINT('',#13764);
#3923=VERTEX_POINT('',#13768);
#3924=VERTEX_POINT('',#13770);
#3925=VERTEX_POINT('',#13772);
#3926=VERTEX_POINT('',#13776);
#3927=VERTEX_POINT('',#13778);
#3928=VERTEX_POINT('',#13780);
#3929=VERTEX_POINT('',#13784);
#3930=VERTEX_POINT('',#13786);
#3931=VERTEX_POINT('',#13788);
#3932=VERTEX_POINT('',#13792);
#3933=VERTEX_POINT('',#13795);
#3934=VERTEX_POINT('',#13822);
#3935=VERTEX_POINT('',#13824);
#3936=VERTEX_POINT('',#13829);
#3937=VERTEX_POINT('',#13830);
#3938=VERTEX_POINT('',#13832);
#3939=VERTEX_POINT('',#13834);
#3940=VERTEX_POINT('',#13838);
#3941=VERTEX_POINT('',#13840);
#3942=VERTEX_POINT('',#13842);
#3943=VERTEX_POINT('',#13846);
#3944=VERTEX_POINT('',#13848);
#3945=VERTEX_POINT('',#13850);
#3946=VERTEX_POINT('',#13854);
#3947=VERTEX_POINT('',#13856);
#3948=VERTEX_POINT('',#13858);
#3949=VERTEX_POINT('',#13862);
#3950=VERTEX_POINT('',#13864);
#3951=VERTEX_POINT('',#13866);
#3952=VERTEX_POINT('',#13870);
#3953=VERTEX_POINT('',#13873);
#3954=VERTEX_POINT('',#13889);
#3955=VERTEX_POINT('',#13891);
#3956=VERTEX_POINT('',#13895);
#3957=VERTEX_POINT('',#13899);
#3958=VERTEX_POINT('',#13904);
#3959=VERTEX_POINT('',#13924);
#3960=VERTEX_POINT('',#13926);
#3961=VERTEX_POINT('',#13932);
#3962=VERTEX_POINT('',#13936);
#3963=VERTEX_POINT('',#13940);
#3964=VERTEX_POINT('',#13954);
#3965=VERTEX_POINT('',#13955);
#3966=VERTEX_POINT('',#13957);
#3967=VERTEX_POINT('',#13962);
#3968=VERTEX_POINT('',#13966);
#3969=VERTEX_POINT('',#13969);
#3970=VERTEX_POINT('',#13972);
#3971=VERTEX_POINT('',#13974);
#3972=VERTEX_POINT('',#13977);
#3973=VERTEX_POINT('',#13981);
#3974=VERTEX_POINT('',#13987);
#3975=VERTEX_POINT('',#13988);
#3976=VERTEX_POINT('',#13990);
#3977=VERTEX_POINT('',#13992);
#3978=VERTEX_POINT('',#13996);
#3979=VERTEX_POINT('',#13998);
#3980=VERTEX_POINT('',#14002);
#3981=VERTEX_POINT('',#14004);
#3982=VERTEX_POINT('',#14008);
#3983=VERTEX_POINT('',#14010);
#3984=VERTEX_POINT('',#14014);
#3985=VERTEX_POINT('',#14016);
#3986=VERTEX_POINT('',#14026);
#3987=VERTEX_POINT('',#14027);
#3988=VERTEX_POINT('',#14029);
#3989=VERTEX_POINT('',#14034);
#3990=VERTEX_POINT('',#14038);
#3991=VERTEX_POINT('',#14041);
#3992=VERTEX_POINT('',#14045);
#3993=VERTEX_POINT('',#14046);
#3994=VERTEX_POINT('',#14048);
#3995=VERTEX_POINT('',#14053);
#3996=VERTEX_POINT('',#14057);
#3997=VERTEX_POINT('',#14060);
#3998=VERTEX_POINT('',#14061);
#3999=VERTEX_POINT('',#14063);
#4000=VERTEX_POINT('',#14073);
#4001=VERTEX_POINT('',#14075);
#4002=VERTEX_POINT('',#14079);
#4003=VERTEX_POINT('',#14082);
#4004=VERTEX_POINT('',#14086);
#4005=VERTEX_POINT('',#14088);
#4006=VERTEX_POINT('',#14092);
#4007=VERTEX_POINT('',#14099);
#4008=VERTEX_POINT('',#14106);
#4009=VERTEX_POINT('',#14107);
#4010=VERTEX_POINT('',#14109);
#4011=VERTEX_POINT('',#14111);
#4012=VERTEX_POINT('',#14116);
#4013=VERTEX_POINT('',#14118);
#4014=VERTEX_POINT('',#14122);
#4015=VERTEX_POINT('',#14126);
#4016=VERTEX_POINT('',#14127);
#4017=VERTEX_POINT('',#14129);
#4018=VERTEX_POINT('',#14134);
#4019=VERTEX_POINT('',#14135);
#4020=VERTEX_POINT('',#14140);
#4021=VERTEX_POINT('',#14143);
#4022=VERTEX_POINT('',#14144);
#4023=VERTEX_POINT('',#14146);
#4024=VERTEX_POINT('',#14151);
#4025=VERTEX_POINT('',#14153);
#4026=VERTEX_POINT('',#14155);
#4027=VERTEX_POINT('',#14157);
#4028=VERTEX_POINT('',#14159);
#4029=VERTEX_POINT('',#14162);
#4030=VERTEX_POINT('',#14163);
#4031=VERTEX_POINT('',#14166);
#4032=VERTEX_POINT('',#14168);
#4033=VERTEX_POINT('',#14170);
#4034=VERTEX_POINT('',#14172);
#4035=VERTEX_POINT('',#14174);
#4036=VERTEX_POINT('',#14176);
#4037=VERTEX_POINT('',#14178);
#4038=VERTEX_POINT('',#14180);
#4039=VERTEX_POINT('',#14182);
#4040=VERTEX_POINT('',#14184);
#4041=VERTEX_POINT('',#14186);
#4042=VERTEX_POINT('',#14188);
#4043=VERTEX_POINT('',#14190);
#4044=VERTEX_POINT('',#14192);
#4045=VERTEX_POINT('',#14194);
#4046=VERTEX_POINT('',#14197);
#4047=VERTEX_POINT('',#14198);
#4048=VERTEX_POINT('',#14238);
#4049=VERTEX_POINT('',#14243);
#4050=VERTEX_POINT('',#14247);
#4051=VERTEX_POINT('',#14248);
#4052=VERTEX_POINT('',#14250);
#4053=VERTEX_POINT('',#14252);
#4054=VERTEX_POINT('',#14254);
#4055=VERTEX_POINT('',#14256);
#4056=VERTEX_POINT('',#14258);
#4057=VERTEX_POINT('',#14260);
#4058=VERTEX_POINT('',#14262);
#4059=VERTEX_POINT('',#14264);
#4060=VERTEX_POINT('',#14266);
#4061=VERTEX_POINT('',#14268);
#4062=VERTEX_POINT('',#14270);
#4063=VERTEX_POINT('',#14272);
#4064=VERTEX_POINT('',#14274);
#4065=VERTEX_POINT('',#14276);
#4066=VERTEX_POINT('',#14278);
#4067=VERTEX_POINT('',#14280);
#4068=VERTEX_POINT('',#14282);
#4069=VERTEX_POINT('',#14284);
#4070=VERTEX_POINT('',#14286);
#4071=VERTEX_POINT('',#14288);
#4072=VERTEX_POINT('',#14290);
#4073=VERTEX_POINT('',#14292);
#4074=VERTEX_POINT('',#14296);
#4075=VERTEX_POINT('',#14301);
#4076=VERTEX_POINT('',#14302);
#4077=VERTEX_POINT('',#14304);
#4078=VERTEX_POINT('',#14311);
#4079=VERTEX_POINT('',#14312);
#4080=VERTEX_POINT('',#14314);
#4081=VERTEX_POINT('',#14316);
#4082=VERTEX_POINT('',#14321);
#4083=VERTEX_POINT('',#14322);
#4084=VERTEX_POINT('',#14324);
#4085=VERTEX_POINT('',#14331);
#4086=VERTEX_POINT('',#14332);
#4087=VERTEX_POINT('',#14334);
#4088=VERTEX_POINT('',#14336);
#4089=VERTEX_POINT('',#14341);
#4090=VERTEX_POINT('',#14342);
#4091=VERTEX_POINT('',#14344);
#4092=VERTEX_POINT('',#14351);
#4093=VERTEX_POINT('',#14352);
#4094=VERTEX_POINT('',#14354);
#4095=VERTEX_POINT('',#14356);
#4096=VERTEX_POINT('',#14361);
#4097=VERTEX_POINT('',#14362);
#4098=VERTEX_POINT('',#14364);
#4099=VERTEX_POINT('',#14371);
#4100=VERTEX_POINT('',#14372);
#4101=VERTEX_POINT('',#14374);
#4102=VERTEX_POINT('',#14376);
#4103=VERTEX_POINT('',#14381);
#4104=VERTEX_POINT('',#14383);
#4105=VERTEX_POINT('',#14387);
#4106=VERTEX_POINT('',#14391);
#4107=VERTEX_POINT('',#14400);
#4108=VERTEX_POINT('',#14404);
#4109=VERTEX_POINT('',#14408);
#4110=VERTEX_POINT('',#14412);
#4111=VERTEX_POINT('',#14421);
#4112=VERTEX_POINT('',#14425);
#4113=VERTEX_POINT('',#14429);
#4114=VERTEX_POINT('',#14433);
#4115=VERTEX_POINT('',#14442);
#4116=VERTEX_POINT('',#14446);
#4117=VERTEX_POINT('',#14450);
#4118=VERTEX_POINT('',#14454);
#4119=VERTEX_POINT('',#14502);
#4120=VERTEX_POINT('',#14504);
#4121=VERTEX_POINT('',#14508);
#4122=VERTEX_POINT('',#14509);
#4123=VERTEX_POINT('',#14511);
#4124=VERTEX_POINT('',#14513);
#4125=VERTEX_POINT('',#14515);
#4126=VERTEX_POINT('',#14517);
#4127=VERTEX_POINT('',#14519);
#4128=VERTEX_POINT('',#14521);
#4129=VERTEX_POINT('',#14523);
#4130=VERTEX_POINT('',#14525);
#4131=VERTEX_POINT('',#14527);
#4132=VERTEX_POINT('',#14529);
#4133=VERTEX_POINT('',#14531);
#4134=VERTEX_POINT('',#14535);
#4135=VERTEX_POINT('',#14539);
#4136=VERTEX_POINT('',#14540);
#4137=VERTEX_POINT('',#14542);
#4138=VERTEX_POINT('',#14544);
#4139=VERTEX_POINT('',#14548);
#4140=VERTEX_POINT('',#14549);
#4141=VERTEX_POINT('',#14554);
#4142=VERTEX_POINT('',#14555);
#4143=VERTEX_POINT('',#14557);
#4144=VERTEX_POINT('',#14559);
#4145=VERTEX_POINT('',#14563);
#4146=VERTEX_POINT('',#14568);
#4147=VERTEX_POINT('',#14569);
#4148=VERTEX_POINT('',#14572);
#4149=VERTEX_POINT('',#14576);
#4150=VERTEX_POINT('',#14578);
#4151=VERTEX_POINT('',#14582);
#4152=VERTEX_POINT('',#14583);
#4153=VERTEX_POINT('',#14588);
#4154=VERTEX_POINT('',#14590);
#4155=VERTEX_POINT('',#14594);
#4156=VERTEX_POINT('',#14595);
#4157=VERTEX_POINT('',#14600);
#4158=VERTEX_POINT('',#14601);
#4159=VERTEX_POINT('',#14606);
#4160=VERTEX_POINT('',#14607);
#4161=VERTEX_POINT('',#14612);
#4162=VERTEX_POINT('',#14614);
#4163=VERTEX_POINT('',#14618);
#4164=VERTEX_POINT('',#14619);
#4165=VERTEX_POINT('',#14624);
#4166=VERTEX_POINT('',#14626);
#4167=VERTEX_POINT('',#14630);
#4168=VERTEX_POINT('',#14631);
#4169=VERTEX_POINT('',#14636);
#4170=VERTEX_POINT('',#14650);
#4171=VERTEX_POINT('',#14652);
#4172=VERTEX_POINT('',#14656);
#4173=VERTEX_POINT('',#14660);
#4174=VERTEX_POINT('',#14664);
#4175=VERTEX_POINT('',#14668);
#4176=VERTEX_POINT('',#14696);
#4177=VERTEX_POINT('',#14698);
#4178=VERTEX_POINT('',#14706);
#4179=VERTEX_POINT('',#14708);
#4180=VERTEX_POINT('',#14712);
#4181=VERTEX_POINT('',#14715);
#4182=VERTEX_POINT('',#14716);
#4183=VERTEX_POINT('',#14721);
#4184=VERTEX_POINT('',#14723);
#4185=VERTEX_POINT('',#14727);
#4186=VERTEX_POINT('',#14730);
#4187=VERTEX_POINT('',#14736);
#4188=VERTEX_POINT('',#14737);
#4189=VERTEX_POINT('',#14739);
#4190=VERTEX_POINT('',#14744);
#4191=VERTEX_POINT('',#14746);
#4192=VERTEX_POINT('',#14748);
#4193=VERTEX_POINT('',#14750);
#4194=VERTEX_POINT('',#14752);
#4195=VERTEX_POINT('',#14755);
#4196=VERTEX_POINT('',#14759);
#4197=VERTEX_POINT('',#14763);
#4198=VERTEX_POINT('',#14767);
#4199=VERTEX_POINT('',#14771);
#4200=VERTEX_POINT('',#14775);
#4201=VERTEX_POINT('',#14779);
#4202=VERTEX_POINT('',#14783);
#4203=VERTEX_POINT('',#14787);
#4204=VERTEX_POINT('',#14791);
#4205=VERTEX_POINT('',#14792);
#4206=VERTEX_POINT('',#14797);
#4207=VERTEX_POINT('',#14801);
#4208=VERTEX_POINT('',#14808);
#4209=VERTEX_POINT('',#14810);
#4210=VERTEX_POINT('',#14813);
#4211=VERTEX_POINT('',#14817);
#4212=VERTEX_POINT('',#14823);
#4213=VERTEX_POINT('',#14824);
#4214=VERTEX_POINT('',#14826);
#4215=VERTEX_POINT('',#14831);
#4216=VERTEX_POINT('',#14833);
#4217=VERTEX_POINT('',#14838);
#4218=VERTEX_POINT('',#14844);
#4219=VERTEX_POINT('',#14846);
#4220=VERTEX_POINT('',#14850);
#4221=VERTEX_POINT('',#14851);
#4222=VERTEX_POINT('',#14853);
#4223=VERTEX_POINT('',#14855);
#4224=VERTEX_POINT('',#14857);
#4225=VERTEX_POINT('',#14859);
#4226=VERTEX_POINT('',#14861);
#4227=VERTEX_POINT('',#14863);
#4228=VERTEX_POINT('',#14865);
#4229=VERTEX_POINT('',#14867);
#4230=VERTEX_POINT('',#14870);
#4231=VERTEX_POINT('',#14872);
#4232=VERTEX_POINT('',#14874);
#4233=VERTEX_POINT('',#14876);
#4234=VERTEX_POINT('',#14878);
#4235=VERTEX_POINT('',#14880);
#4236=VERTEX_POINT('',#14883);
#4237=VERTEX_POINT('',#14887);
#4238=VERTEX_POINT('',#14891);
#4239=VERTEX_POINT('',#14895);
#4240=VERTEX_POINT('',#14899);
#4241=VERTEX_POINT('',#14903);
#4242=VERTEX_POINT('',#14907);
#4243=VERTEX_POINT('',#14911);
#4244=VERTEX_POINT('',#14913);
#4245=VERTEX_POINT('',#14917);
#4246=VERTEX_POINT('',#14921);
#4247=VERTEX_POINT('',#14923);
#4248=VERTEX_POINT('',#14925);
#4249=VERTEX_POINT('',#14927);
#4250=VERTEX_POINT('',#14929);
#4251=VERTEX_POINT('',#14933);
#4252=VERTEX_POINT('',#14935);
#4253=VERTEX_POINT('',#14937);
#4254=VERTEX_POINT('',#14939);
#4255=VERTEX_POINT('',#14941);
#4256=VERTEX_POINT('',#14943);
#4257=VERTEX_POINT('',#14946);
#4258=VERTEX_POINT('',#14949);
#4259=VERTEX_POINT('',#14951);
#4260=VERTEX_POINT('',#14953);
#4261=VERTEX_POINT('',#14955);
#4262=VERTEX_POINT('',#14957);
#4263=VERTEX_POINT('',#14959);
#4264=VERTEX_POINT('',#14963);
#4265=VERTEX_POINT('',#14965);
#4266=VERTEX_POINT('',#14967);
#4267=VERTEX_POINT('',#14969);
#4268=VERTEX_POINT('',#14971);
#4269=VERTEX_POINT('',#14973);
#4270=VERTEX_POINT('',#14976);
#4271=VERTEX_POINT('',#14979);
#4272=VERTEX_POINT('',#14981);
#4273=VERTEX_POINT('',#14983);
#4274=VERTEX_POINT('',#14985);
#4275=VERTEX_POINT('',#14987);
#4276=VERTEX_POINT('',#14989);
#4277=VERTEX_POINT('',#14993);
#4278=VERTEX_POINT('',#14997);
#4279=VERTEX_POINT('',#14998);
#4280=VERTEX_POINT('',#15003);
#4281=VERTEX_POINT('',#15007);
#4282=VERTEX_POINT('',#15011);
#4283=VERTEX_POINT('',#15018);
#4284=VERTEX_POINT('',#15020);
#4285=VERTEX_POINT('',#15024);
#4286=VERTEX_POINT('',#15027);
#4287=VERTEX_POINT('',#15029);
#4288=VERTEX_POINT('',#15032);
#4289=VERTEX_POINT('',#15034);
#4290=VERTEX_POINT('',#15037);
#4291=VERTEX_POINT('',#15039);
#4292=VERTEX_POINT('',#15042);
#4293=VERTEX_POINT('',#15044);
#4294=VERTEX_POINT('',#15047);
#4295=VERTEX_POINT('',#15050);
#4296=VERTEX_POINT('',#15051);
#4297=VERTEX_POINT('',#15089);
#4298=VERTEX_POINT('',#15093);
#4299=VERTEX_POINT('',#15097);
#4300=VERTEX_POINT('',#15099);
#4301=VERTEX_POINT('',#15103);
#4302=VERTEX_POINT('',#15106);
#4303=VERTEX_POINT('',#15107);
#4304=VERTEX_POINT('',#15114);
#4305=VERTEX_POINT('',#15119);
#4306=VERTEX_POINT('',#15123);
#4307=VERTEX_POINT('',#15127);
#4308=VERTEX_POINT('',#15131);
#4309=VERTEX_POINT('',#15135);
#4310=VERTEX_POINT('',#15139);
#4311=VERTEX_POINT('',#15143);
#4312=VERTEX_POINT('',#15147);
#4313=VERTEX_POINT('',#15151);
#4314=VERTEX_POINT('',#15158);
#4315=VERTEX_POINT('',#15162);
#4316=VERTEX_POINT('',#15169);
#4317=VERTEX_POINT('',#15176);
#4318=VERTEX_POINT('',#15180);
#4319=VERTEX_POINT('',#15184);
#4320=VERTEX_POINT('',#15188);
#4321=VERTEX_POINT('',#15195);
#4322=VERTEX_POINT('',#15200);
#4323=VERTEX_POINT('',#15201);
#4324=VERTEX_POINT('',#15205);
#4325=VERTEX_POINT('',#15209);
#4326=VERTEX_POINT('',#15211);
#4327=VERTEX_POINT('',#15215);
#4328=VERTEX_POINT('',#15219);
#4329=VERTEX_POINT('',#15228);
#4330=VERTEX_POINT('',#15235);
#4331=VERTEX_POINT('',#15237);
#4332=VERTEX_POINT('',#15241);
#4333=VERTEX_POINT('',#15243);
#4334=VERTEX_POINT('',#15245);
#4335=VERTEX_POINT('',#15247);
#4336=VERTEX_POINT('',#15249);
#4337=VERTEX_POINT('',#15251);
#4338=VERTEX_POINT('',#15253);
#4339=VERTEX_POINT('',#15256);
#4340=VERTEX_POINT('',#15260);
#4341=VERTEX_POINT('',#15264);
#4342=VERTEX_POINT('',#15268);
#4343=VERTEX_POINT('',#15269);
#4344=VERTEX_POINT('',#15271);
#4345=VERTEX_POINT('',#15276);
#4346=VERTEX_POINT('',#15281);
#4347=VERTEX_POINT('',#15282);
#4348=VERTEX_POINT('',#15284);
#4349=VERTEX_POINT('',#15289);
#4350=VERTEX_POINT('',#15294);
#4351=VERTEX_POINT('',#15295);
#4352=VERTEX_POINT('',#15297);
#4353=VERTEX_POINT('',#15302);
#4354=VERTEX_POINT('',#15307);
#4355=VERTEX_POINT('',#15308);
#4356=VERTEX_POINT('',#15310);
#4357=VERTEX_POINT('',#15315);
#4358=VERTEX_POINT('',#15320);
#4359=VERTEX_POINT('',#15321);
#4360=VERTEX_POINT('',#15326);
#4361=VERTEX_POINT('',#15330);
#4362=VERTEX_POINT('',#15334);
#4363=VERTEX_POINT('',#15338);
#4364=VERTEX_POINT('',#15342);
#4365=VERTEX_POINT('',#15346);
#4366=VERTEX_POINT('',#15350);
#4367=VERTEX_POINT('',#15354);
#4368=VERTEX_POINT('',#15358);
#4369=VERTEX_POINT('',#15362);
#4370=VERTEX_POINT('',#15366);
#4371=VERTEX_POINT('',#15372);
#4372=VERTEX_POINT('',#15373);
#4373=VERTEX_POINT('',#15410);
#4374=VERTEX_POINT('',#15412);
#4375=VERTEX_POINT('',#15431);
#4376=VERTEX_POINT('',#15453);
#4377=VERTEX_POINT('',#15455);
#4378=VERTEX_POINT('',#15460);
#4379=VERTEX_POINT('',#15462);
#4380=VERTEX_POINT('',#15466);
#4381=VERTEX_POINT('',#15469);
#4382=VERTEX_POINT('',#15470);
#4383=VERTEX_POINT('',#15475);
#4384=VERTEX_POINT('',#15478);
#4385=VERTEX_POINT('',#15481);
#4386=VERTEX_POINT('',#15486);
#4387=VERTEX_POINT('',#15489);
#4388=VERTEX_POINT('',#15490);
#4389=VERTEX_POINT('',#15521);
#4390=VERTEX_POINT('',#15523);
#4391=VERTEX_POINT('',#15527);
#4392=VERTEX_POINT('',#17707);
#4393=VERTEX_POINT('',#17747);
#4394=VERTEX_POINT('',#17856);
#4395=VERTEX_POINT('',#17858);
#4396=VERTEX_POINT('',#17862);
#4397=VERTEX_POINT('',#17866);
#4398=VERTEX_POINT('',#17867);
#4399=VERTEX_POINT('',#17869);
#4400=VERTEX_POINT('',#17871);
#4401=VERTEX_POINT('',#17873);
#4402=VERTEX_POINT('',#17875);
#4403=VERTEX_POINT('',#17877);
#4404=VERTEX_POINT('',#17879);
#4405=VERTEX_POINT('',#17882);
#4406=VERTEX_POINT('',#17884);
#4407=VERTEX_POINT('',#17886);
#4408=VERTEX_POINT('',#17888);
#4409=VERTEX_POINT('',#17891);
#4410=VERTEX_POINT('',#17892);
#4411=VERTEX_POINT('',#17894);
#4412=VERTEX_POINT('',#17899);
#4413=VERTEX_POINT('',#17904);
#4414=VERTEX_POINT('',#17905);
#4415=VERTEX_POINT('',#17910);
#4416=VERTEX_POINT('',#17914);
#4417=VERTEX_POINT('',#17915);
#4418=VERTEX_POINT('',#17917);
#4419=VERTEX_POINT('',#17922);
#4420=VERTEX_POINT('',#17927);
#4421=VERTEX_POINT('',#17928);
#4422=VERTEX_POINT('',#17933);
#4423=VERTEX_POINT('',#17937);
#4424=VERTEX_POINT('',#17941);
#4425=VERTEX_POINT('',#17942);
#4426=VERTEX_POINT('',#17944);
#4427=VERTEX_POINT('',#17946);
#4428=VERTEX_POINT('',#17948);
#4429=VERTEX_POINT('',#17950);
#4430=VERTEX_POINT('',#17952);
#4431=VERTEX_POINT('',#17954);
#4432=VERTEX_POINT('',#17957);
#4433=VERTEX_POINT('',#17959);
#4434=VERTEX_POINT('',#17962);
#4435=VERTEX_POINT('',#17963);
#4436=VERTEX_POINT('',#17965);
#4437=VERTEX_POINT('',#17970);
#4438=VERTEX_POINT('',#17975);
#4439=VERTEX_POINT('',#17976);
#4440=VERTEX_POINT('',#17983);
#4441=VERTEX_POINT('',#17984);
#4442=VERTEX_POINT('',#17986);
#4443=VERTEX_POINT('',#17991);
#4444=VERTEX_POINT('',#17996);
#4445=VERTEX_POINT('',#17997);
#4446=VERTEX_POINT('',#18004);
#4447=VERTEX_POINT('',#18006);
#4448=VERTEX_POINT('',#18010);
#4449=VERTEX_POINT('',#18014);
#4450=VERTEX_POINT('',#18018);
#4451=VERTEX_POINT('',#18022);
#4452=VERTEX_POINT('',#18026);
#4453=VERTEX_POINT('',#18030);
#4454=VERTEX_POINT('',#18072);
#4455=VERTEX_POINT('',#18073);
#4456=VERTEX_POINT('',#18075);
#4457=VERTEX_POINT('',#18077);
#4458=VERTEX_POINT('',#18100);
#4459=VERTEX_POINT('',#18101);
#4460=VERTEX_POINT('',#18103);
#4461=VERTEX_POINT('',#18129);
#4462=VERTEX_POINT('',#18130);
#4463=VERTEX_POINT('',#18132);
#4464=VERTEX_POINT('',#18158);
#4465=VERTEX_POINT('',#18159);
#4466=VERTEX_POINT('',#18161);
#4467=VERTEX_POINT('',#18187);
#4468=VERTEX_POINT('',#18188);
#4469=VERTEX_POINT('',#18190);
#4470=VERTEX_POINT('',#18216);
#4471=VERTEX_POINT('',#18218);
#4472=VERTEX_POINT('',#18227);
#4473=VERTEX_POINT('',#18229);
#4474=VERTEX_POINT('',#18233);
#4475=VERTEX_POINT('',#18237);
#4476=VERTEX_POINT('',#18241);
#4477=VERTEX_POINT('',#18245);
#4478=VERTEX_POINT('',#18249);
#4479=VERTEX_POINT('',#18253);
#4480=VERTEX_POINT('',#18276);
#4481=VERTEX_POINT('',#18277);
#4482=VERTEX_POINT('',#18279);
#4483=VERTEX_POINT('',#18281);
#4484=VERTEX_POINT('',#18304);
#4485=VERTEX_POINT('',#18330);
#4486=VERTEX_POINT('',#18355);
#4487=VERTEX_POINT('',#18380);
#4488=VERTEX_POINT('',#18381);
#4489=VERTEX_POINT('',#18407);
#4490=VERTEX_POINT('',#18409);
#4491=VERTEX_POINT('',#18424);
#4492=VERTEX_POINT('',#18428);
#4493=VERTEX_POINT('',#18430);
#4494=VERTEX_POINT('',#18434);
#4495=VERTEX_POINT('',#18439);
#4496=VERTEX_POINT('',#18450);
#4497=VERTEX_POINT('',#18451);
#4498=VERTEX_POINT('',#18454);
#4499=VERTEX_POINT('',#18456);
#4500=VERTEX_POINT('',#18460);
#4501=VERTEX_POINT('',#18461);
#4502=VERTEX_POINT('',#18466);
#4503=VERTEX_POINT('',#18467);
#4504=VERTEX_POINT('',#18634);
#4505=VERTEX_POINT('',#18645);
#4506=VERTEX_POINT('',#18702);
#4507=VERTEX_POINT('',#18704);
#4508=VERTEX_POINT('',#18708);
#4509=VERTEX_POINT('',#18715);
#4510=VERTEX_POINT('',#18717);
#4511=VERTEX_POINT('',#18721);
#4512=VERTEX_POINT('',#18724);
#4513=VERTEX_POINT('',#18728);
#4514=VERTEX_POINT('',#18730);
#4515=VERTEX_POINT('',#18736);
#4516=VERTEX_POINT('',#18737);
#4517=VERTEX_POINT('',#18739);
#4518=VERTEX_POINT('',#18741);
#4519=VERTEX_POINT('',#18743);
#4520=VERTEX_POINT('',#18745);
#4521=VERTEX_POINT('',#18749);
#4522=VERTEX_POINT('',#18750);
#4523=VERTEX_POINT('',#18752);
#4524=VERTEX_POINT('',#18757);
#4525=VERTEX_POINT('',#18762);
#4526=VERTEX_POINT('',#18764);
#4527=VERTEX_POINT('',#18769);
#4528=VERTEX_POINT('',#18771);
#4529=VERTEX_POINT('',#18775);
#4530=VERTEX_POINT('',#18779);
#4531=VERTEX_POINT('',#18783);
#4532=VERTEX_POINT('',#18787);
#4533=VERTEX_POINT('',#18832);
#4534=VERTEX_POINT('',#18834);
#4535=VERTEX_POINT('',#18839);
#4536=VERTEX_POINT('',#18841);
#4537=VERTEX_POINT('',#18846);
#4538=VERTEX_POINT('',#18848);
#4539=VERTEX_POINT('',#18853);
#4540=VERTEX_POINT('',#18855);
#4541=VERTEX_POINT('',#18860);
#4542=VERTEX_POINT('',#18862);
#4543=EDGE_CURVE('',#3798,#3798,#3168,.T.);
#4544=EDGE_CURVE('',#3798,#3799,#2058,.T.);
#4545=EDGE_CURVE('',#3799,#3800,#3169,.T.);
#4546=EDGE_CURVE('',#3800,#3801,#3170,.T.);
#4547=EDGE_CURVE('',#3801,#3799,#3171,.T.);
#4548=EDGE_CURVE('',#3802,#3801,#2059,.T.);
#4549=EDGE_CURVE('',#3803,#3802,#3172,.T.);
#4550=EDGE_CURVE('',#3804,#3803,#2060,.T.);
#4551=EDGE_CURVE('',#3805,#3804,#3173,.T.);
#4552=EDGE_CURVE('',#3806,#3805,#2061,.T.);
#4553=EDGE_CURVE('',#3807,#3806,#3174,.T.);
#4554=EDGE_CURVE('',#3808,#3807,#3175,.T.);
#4555=EDGE_CURVE('',#3800,#3808,#2062,.T.);
#4556=EDGE_CURVE('',#3809,#3800,#2063,.T.);
#4557=EDGE_CURVE('',#3810,#3809,#3176,.T.);
#4558=EDGE_CURVE('',#3801,#3810,#2064,.T.);
#4559=EDGE_CURVE('',#3798,#3811,#2065,.T.);
#4560=EDGE_CURVE('',#3811,#3811,#3177,.T.);
#4561=EDGE_CURVE('',#3812,#3812,#3178,.T.);
#4562=EDGE_CURVE('',#3812,#3803,#2066,.T.);
#4563=EDGE_CURVE('',#3802,#3803,#3179,.T.);
#4564=EDGE_CURVE('',#3813,#3802,#2067,.T.);
#4565=EDGE_CURVE('',#3814,#3813,#3180,.T.);
#4566=EDGE_CURVE('',#3803,#3814,#2068,.T.);
#4567=EDGE_CURVE('',#3812,#3815,#2069,.T.);
#4568=EDGE_CURVE('',#3815,#3815,#3181,.T.);
#4569=EDGE_CURVE('',#3816,#3816,#3182,.T.);
#4570=EDGE_CURVE('',#3816,#3804,#2070,.T.);
#4571=EDGE_CURVE('',#3804,#3805,#3183,.T.);
#4572=EDGE_CURVE('',#3817,#3804,#2071,.T.);
#4573=EDGE_CURVE('',#3818,#3817,#3184,.T.);
#4574=EDGE_CURVE('',#3805,#3818,#2072,.T.);
#4575=EDGE_CURVE('',#3816,#3819,#2073,.T.);
#4576=EDGE_CURVE('',#3819,#3819,#3185,.T.);
#4577=EDGE_CURVE('',#3820,#3820,#3186,.T.);
#4578=EDGE_CURVE('',#3820,#3807,#2074,.T.);
#4579=EDGE_CURVE('',#3806,#3808,#3187,.T.);
#4580=EDGE_CURVE('',#3821,#3806,#2075,.T.);
#4581=EDGE_CURVE('',#3822,#3821,#3188,.T.);
#4582=EDGE_CURVE('',#3808,#3822,#2076,.T.);
#4583=EDGE_CURVE('',#3820,#3823,#2077,.T.);
#4584=EDGE_CURVE('',#3823,#3823,#3189,.T.);
#4585=EDGE_CURVE('',#3824,#3825,#2078,.T.);
#4586=EDGE_CURVE('',#3826,#3824,#2079,.T.);
#4587=EDGE_CURVE('',#3826,#3827,#2080,.T.);
#4588=EDGE_CURVE('',#3827,#3825,#2081,.T.);
#4589=EDGE_CURVE('',#3825,#3828,#2082,.T.);
#4590=EDGE_CURVE('',#3829,#3827,#3190,.T.);
#4591=EDGE_CURVE('',#3828,#3829,#2083,.T.);
#4592=EDGE_CURVE('',#3830,#3826,#3191,.T.);
#4593=EDGE_CURVE('',#3830,#3829,#2084,.T.);
#4594=EDGE_CURVE('',#3828,#3831,#2085,.T.);
#4595=EDGE_CURVE('',#3831,#3830,#2086,.T.);
#4596=EDGE_CURVE('',#3832,#3831,#2087,.T.);
#4597=EDGE_CURVE('',#3821,#3832,#2088,.T.);
#4598=EDGE_CURVE('',#3818,#3833,#2089,.T.);
#4599=EDGE_CURVE('',#3824,#3833,#2090,.T.);
#4600=EDGE_CURVE('',#3834,#3832,#3192,.T.);
#4601=EDGE_CURVE('',#3822,#3834,#2091,.T.);
#4602=EDGE_CURVE('',#3835,#3834,#2092,.T.);
#4603=EDGE_CURVE('',#3809,#3835,#2093,.T.);
#4604=EDGE_CURVE('',#3836,#3835,#3193,.T.);
#4605=EDGE_CURVE('',#3810,#3836,#2094,.T.);
#4606=EDGE_CURVE('',#3837,#3836,#2095,.T.);
#4607=EDGE_CURVE('',#3813,#3837,#2096,.T.);
#4608=EDGE_CURVE('',#3838,#3837,#3194,.T.);
#4609=EDGE_CURVE('',#3814,#3838,#2097,.T.);
#4610=EDGE_CURVE('',#3839,#3838,#2098,.T.);
#4611=EDGE_CURVE('',#3817,#3839,#2099,.T.);
#4612=EDGE_CURVE('',#3833,#3839,#3195,.T.);
#4613=EDGE_CURVE('',#3840,#3840,#3196,.T.);
#4614=EDGE_CURVE('',#3840,#3841,#2100,.T.);
#4615=EDGE_CURVE('',#3841,#3842,#3197,.T.);
#4616=EDGE_CURVE('',#3842,#3841,#3198,.T.);
#4617=EDGE_CURVE('',#3842,#3843,#2101,.T.);
#4618=EDGE_CURVE('',#3843,#3844,#3199,.T.);
#4619=EDGE_CURVE('',#3844,#3841,#2102,.T.);
#4620=EDGE_CURVE('',#3841,#3845,#2103,.T.);
#4621=EDGE_CURVE('',#3846,#3845,#3200,.T.);
#4622=EDGE_CURVE('',#3846,#3847,#2104,.T.);
#4623=EDGE_CURVE('',#3848,#3847,#3201,.T.);
#4624=EDGE_CURVE('',#3849,#3848,#3202,.T.);
#4625=EDGE_CURVE('',#3849,#3850,#2105,.T.);
#4626=EDGE_CURVE('',#3851,#3850,#3203,.T.);
#4627=EDGE_CURVE('',#3852,#3851,#3204,.T.);
#4628=EDGE_CURVE('',#3852,#3842,#2106,.T.);
#4629=EDGE_CURVE('',#3853,#3853,#3205,.T.);
#4630=EDGE_CURVE('',#3854,#3854,#3206,.T.);
#4631=EDGE_CURVE('',#3854,#3840,#2107,.T.);
#4632=EDGE_CURVE('',#3855,#3855,#3207,.T.);
#4633=EDGE_CURVE('',#3855,#3845,#2108,.T.);
#4634=EDGE_CURVE('',#3845,#3846,#3208,.T.);
#4635=EDGE_CURVE('',#3845,#3856,#2109,.T.);
#4636=EDGE_CURVE('',#3856,#3857,#3209,.T.);
#4637=EDGE_CURVE('',#3857,#3846,#2110,.T.);
#4638=EDGE_CURVE('',#3858,#3858,#3210,.T.);
#4639=EDGE_CURVE('',#3858,#3855,#2111,.T.);
#4640=EDGE_CURVE('',#3859,#3859,#3211,.T.);
#4641=EDGE_CURVE('',#3859,#3848,#2112,.T.);
#4642=EDGE_CURVE('',#3847,#3849,#3212,.T.);
#4643=EDGE_CURVE('',#3847,#3860,#2113,.T.);
#4644=EDGE_CURVE('',#3860,#3861,#3213,.T.);
#4645=EDGE_CURVE('',#3861,#3849,#2114,.T.);
#4646=EDGE_CURVE('',#3862,#3862,#3214,.T.);
#4647=EDGE_CURVE('',#3862,#3859,#2115,.T.);
#4648=EDGE_CURVE('',#3863,#3863,#3215,.T.);
#4649=EDGE_CURVE('',#3863,#3851,#2116,.T.);
#4650=EDGE_CURVE('',#3850,#3852,#3216,.T.);
#4651=EDGE_CURVE('',#3850,#3864,#2117,.T.);
#4652=EDGE_CURVE('',#3864,#3865,#3217,.T.);
#4653=EDGE_CURVE('',#3865,#3852,#2118,.T.);
#4654=EDGE_CURVE('',#3866,#3866,#3218,.T.);
#4655=EDGE_CURVE('',#3866,#3863,#2119,.T.);
#4656=EDGE_CURVE('',#3867,#3867,#3219,.T.);
#4657=EDGE_CURVE('',#3867,#3853,#2120,.T.);
#4658=EDGE_CURVE('',#3868,#3869,#3220,.T.);
#4659=EDGE_CURVE('',#3869,#3865,#2121,.T.);
#4660=EDGE_CURVE('',#3868,#3864,#2122,.T.);
#4661=EDGE_CURVE('',#3870,#3868,#2123,.T.);
#4662=EDGE_CURVE('',#3870,#3861,#2124,.T.);
#4663=EDGE_CURVE('',#3871,#3870,#3221,.T.);
#4664=EDGE_CURVE('',#3871,#3860,#2125,.T.);
#4665=EDGE_CURVE('',#3872,#3871,#2126,.T.);
#4666=EDGE_CURVE('',#3872,#3857,#2127,.T.);
#4667=EDGE_CURVE('',#3873,#3872,#3222,.T.);
#4668=EDGE_CURVE('',#3873,#3856,#2128,.T.);
#4669=EDGE_CURVE('',#3874,#3873,#2129,.T.);
#4670=EDGE_CURVE('',#3874,#3844,#2130,.T.);
#4671=EDGE_CURVE('',#3875,#3874,#3223,.T.);
#4672=EDGE_CURVE('',#3875,#3843,#2131,.T.);
#4673=EDGE_CURVE('',#3869,#3875,#2132,.T.);
#4674=EDGE_CURVE('',#3876,#3877,#3224,.T.);
#4675=EDGE_CURVE('',#3877,#3878,#2133,.T.);
#4676=EDGE_CURVE('',#3878,#3878,#3225,.T.);
#4677=EDGE_CURVE('',#3877,#3876,#3226,.T.);
#4678=EDGE_CURVE('',#3879,#3879,#3227,.T.);
#4679=EDGE_CURVE('',#3876,#3880,#2134,.T.);
#4680=EDGE_CURVE('',#3880,#3880,#3228,.T.);
#4681=EDGE_CURVE('',#3881,#3882,#3229,.T.);
#4682=EDGE_CURVE('',#3882,#3879,#2135,.T.);
#4683=EDGE_CURVE('',#3882,#3881,#3230,.T.);
#4684=EDGE_CURVE('',#3881,#3883,#2136,.T.);
#4685=EDGE_CURVE('',#3884,#3883,#3231,.T.);
#4686=EDGE_CURVE('',#3883,#3884,#3232,.T.);
#4687=EDGE_CURVE('',#3884,#3885,#2137,.T.);
#4688=EDGE_CURVE('',#3885,#3885,#3233,.T.);
#4689=EDGE_CURVE('',#3886,#3886,#3234,.T.);
#4690=EDGE_CURVE('',#3887,#3888,#3235,.T.);
#4691=EDGE_CURVE('',#3888,#3886,#2138,.T.);
#4692=EDGE_CURVE('',#3888,#3887,#3236,.T.);
#4693=EDGE_CURVE('',#3889,#3889,#3237,.T.);
#4694=EDGE_CURVE('',#3889,#3887,#2139,.T.);
#4695=EDGE_CURVE('',#3890,#3880,#2140,.T.);
#4696=EDGE_CURVE('',#3891,#3889,#2141,.T.);
#4697=EDGE_CURVE('',#3892,#3893,#3238,.T.);
#4698=EDGE_CURVE('',#3893,#3894,#2142,.T.);
#4699=EDGE_CURVE('',#3894,#3894,#3239,.T.);
#4700=EDGE_CURVE('',#3893,#3892,#3240,.T.);
#4701=EDGE_CURVE('',#3892,#3895,#2143,.T.);
#4702=EDGE_CURVE('',#3895,#3895,#3241,.T.);
#4703=EDGE_CURVE('',#3896,#3897,#3242,.T.);
#4704=EDGE_CURVE('',#3898,#3896,#3243,.F.);
#4705=EDGE_CURVE('',#3899,#3898,#2144,.T.);
#4706=EDGE_CURVE('',#3900,#3899,#3244,.F.);
#4707=EDGE_CURVE('',#3901,#3900,#2145,.T.);
#4708=EDGE_CURVE('',#3902,#3901,#3245,.T.);
#4709=EDGE_CURVE('',#3903,#3902,#2146,.T.);
#4710=EDGE_CURVE('',#3904,#3903,#3246,.F.);
#4711=EDGE_CURVE('',#3905,#3904,#2147,.T.);
#4712=EDGE_CURVE('',#3906,#3905,#3247,.F.);
#4713=EDGE_CURVE('',#3907,#3906,#3248,.T.);
#4714=EDGE_CURVE('',#3908,#3907,#3249,.F.);
#4715=EDGE_CURVE('',#3909,#3908,#2148,.T.);
#4716=EDGE_CURVE('',#3910,#3909,#3250,.F.);
#4717=EDGE_CURVE('',#3911,#3910,#2149,.T.);
#4718=EDGE_CURVE('',#3912,#3911,#3251,.T.);
#4719=EDGE_CURVE('',#3913,#3912,#2150,.T.);
#4720=EDGE_CURVE('',#3914,#3913,#3252,.F.);
#4721=EDGE_CURVE('',#3915,#3914,#2151,.T.);
#4722=EDGE_CURVE('',#3897,#3915,#3253,.F.);
#4723=EDGE_CURVE('',#3916,#3917,#2152,.T.);
#4724=EDGE_CURVE('',#3917,#3918,#3254,.T.);
#4725=EDGE_CURVE('',#3918,#3919,#2153,.T.);
#4726=EDGE_CURVE('',#3919,#3916,#3255,.T.);
#4727=EDGE_CURVE('',#3920,#3918,#2154,.T.);
#4728=EDGE_CURVE('',#3918,#3921,#2155,.T.);
#4729=EDGE_CURVE('',#3921,#3922,#2156,.T.);
#4730=EDGE_CURVE('',#3922,#3920,#2157,.T.);
#4731=EDGE_CURVE('',#3923,#3921,#2158,.T.);
#4732=EDGE_CURVE('',#3921,#3924,#2159,.T.);
#4733=EDGE_CURVE('',#3924,#3925,#2160,.T.);
#4734=EDGE_CURVE('',#3925,#3923,#2161,.T.);
#4735=EDGE_CURVE('',#3926,#3924,#2162,.T.);
#4736=EDGE_CURVE('',#3924,#3927,#3256,.T.);
#4737=EDGE_CURVE('',#3927,#3928,#2163,.T.);
#4738=EDGE_CURVE('',#3928,#3926,#3257,.T.);
#4739=EDGE_CURVE('',#3929,#3927,#2164,.T.);
#4740=EDGE_CURVE('',#3927,#3930,#2165,.T.);
#4741=EDGE_CURVE('',#3930,#3931,#2166,.T.);
#4742=EDGE_CURVE('',#3931,#3929,#2167,.T.);
#4743=EDGE_CURVE('',#3932,#3930,#2168,.T.);
#4744=EDGE_CURVE('',#3930,#3917,#2169,.T.);
#4745=EDGE_CURVE('',#3917,#3933,#2170,.T.);
#4746=EDGE_CURVE('',#3933,#3932,#2171,.T.);
#4747=EDGE_CURVE('',#3932,#3931,#3258,.T.);
#4748=EDGE_CURVE('',#3929,#3928,#3259,.T.);
#4749=EDGE_CURVE('',#3926,#3925,#3260,.T.);
#4750=EDGE_CURVE('',#3923,#3922,#3261,.T.);
#4751=EDGE_CURVE('',#3920,#3919,#3262,.T.);
#4752=EDGE_CURVE('',#3916,#3933,#3263,.T.);
#4753=EDGE_CURVE('',#3926,#3906,#2172,.T.);
#4754=EDGE_CURVE('',#3905,#3925,#2173,.T.);
#4755=EDGE_CURVE('',#3907,#3928,#2174,.T.);
#4756=EDGE_CURVE('',#3929,#3908,#2175,.T.);
#4757=EDGE_CURVE('',#3909,#3931,#2176,.T.);
#4758=EDGE_CURVE('',#3932,#3910,#2177,.T.);
#4759=EDGE_CURVE('',#3934,#3933,#2178,.T.);
#4760=EDGE_CURVE('',#3934,#3935,#2179,.T.);
#4761=EDGE_CURVE('',#3935,#3911,#2180,.T.);
#4762=EDGE_CURVE('',#3936,#3937,#2181,.T.);
#4763=EDGE_CURVE('',#3937,#3938,#3264,.T.);
#4764=EDGE_CURVE('',#3938,#3939,#2182,.T.);
#4765=EDGE_CURVE('',#3939,#3936,#3265,.T.);
#4766=EDGE_CURVE('',#3940,#3938,#2183,.T.);
#4767=EDGE_CURVE('',#3938,#3941,#2184,.T.);
#4768=EDGE_CURVE('',#3941,#3942,#2185,.T.);
#4769=EDGE_CURVE('',#3942,#3940,#2186,.T.);
#4770=EDGE_CURVE('',#3943,#3941,#2187,.T.);
#4771=EDGE_CURVE('',#3941,#3944,#2188,.T.);
#4772=EDGE_CURVE('',#3944,#3945,#2189,.T.);
#4773=EDGE_CURVE('',#3945,#3943,#2190,.T.);
#4774=EDGE_CURVE('',#3946,#3944,#2191,.T.);
#4775=EDGE_CURVE('',#3944,#3947,#3266,.T.);
#4776=EDGE_CURVE('',#3947,#3948,#2192,.T.);
#4777=EDGE_CURVE('',#3948,#3946,#3267,.T.);
#4778=EDGE_CURVE('',#3949,#3947,#2193,.T.);
#4779=EDGE_CURVE('',#3947,#3950,#2194,.T.);
#4780=EDGE_CURVE('',#3950,#3951,#2195,.T.);
#4781=EDGE_CURVE('',#3951,#3949,#2196,.T.);
#4782=EDGE_CURVE('',#3952,#3950,#2197,.T.);
#4783=EDGE_CURVE('',#3950,#3937,#2198,.T.);
#4784=EDGE_CURVE('',#3937,#3953,#2199,.T.);
#4785=EDGE_CURVE('',#3953,#3952,#2200,.T.);
#4786=EDGE_CURVE('',#3952,#3951,#3268,.T.);
#4787=EDGE_CURVE('',#3949,#3948,#3269,.T.);
#4788=EDGE_CURVE('',#3946,#3945,#3270,.T.);
#4789=EDGE_CURVE('',#3943,#3942,#3271,.T.);
#4790=EDGE_CURVE('',#3940,#3939,#3272,.T.);
#4791=EDGE_CURVE('',#3936,#3953,#3273,.T.);
#4792=EDGE_CURVE('',#3946,#3954,#2201,.T.);
#4793=EDGE_CURVE('',#3954,#3955,#3274,.T.);
#4794=EDGE_CURVE('',#3955,#3945,#2202,.T.);
#4795=EDGE_CURVE('',#3956,#3948,#2203,.T.);
#4796=EDGE_CURVE('',#3956,#3954,#3275,.T.);
#4797=EDGE_CURVE('',#3949,#3957,#2204,.T.);
#4798=EDGE_CURVE('',#3957,#3956,#3276,.T.);
#4799=EDGE_CURVE('',#3913,#3951,#2205,.T.);
#4800=EDGE_CURVE('',#3958,#3912,#2206,.T.);
#4801=EDGE_CURVE('',#3958,#3957,#2207,.T.);
#4802=EDGE_CURVE('',#3952,#3914,#2208,.T.);
#4803=EDGE_CURVE('',#3915,#3953,#2209,.T.);
#4804=EDGE_CURVE('',#3936,#3897,#2210,.T.);
#4805=EDGE_CURVE('',#3896,#3939,#2211,.T.);
#4806=EDGE_CURVE('',#3940,#3898,#2212,.T.);
#4807=EDGE_CURVE('',#3899,#3942,#2213,.T.);
#4808=EDGE_CURVE('',#3923,#3904,#2214,.T.);
#4809=EDGE_CURVE('',#3903,#3922,#2215,.T.);
#4810=EDGE_CURVE('',#3959,#3902,#2216,.T.);
#4811=EDGE_CURVE('',#3959,#3960,#2217,.T.);
#4812=EDGE_CURVE('',#3920,#3960,#2218,.T.);
#4813=EDGE_CURVE('',#3943,#3900,#2219,.T.);
#4814=EDGE_CURVE('',#3955,#3961,#2220,.T.);
#4815=EDGE_CURVE('',#3961,#3901,#2221,.T.);
#4816=EDGE_CURVE('',#3960,#3962,#3277,.T.);
#4817=EDGE_CURVE('',#3962,#3919,#2222,.T.);
#4818=EDGE_CURVE('',#3962,#3963,#3278,.T.);
#4819=EDGE_CURVE('',#3916,#3963,#2223,.T.);
#4820=EDGE_CURVE('',#3961,#3959,#3279,.T.);
#4821=EDGE_CURVE('',#3935,#3958,#3280,.T.);
#4822=EDGE_CURVE('',#3963,#3934,#3281,.T.);
#4823=EDGE_CURVE('',#3964,#3965,#3282,.T.);
#4824=EDGE_CURVE('',#3965,#3966,#2224,.T.);
#4825=EDGE_CURVE('',#3966,#3966,#3283,.T.);
#4826=EDGE_CURVE('',#3965,#3964,#3284,.T.);
#4827=EDGE_CURVE('',#3967,#3967,#3285,.T.);
#4828=EDGE_CURVE('',#3967,#3964,#2225,.T.);
#4829=EDGE_CURVE('',#3968,#3968,#3286,.T.);
#4830=EDGE_CURVE('',#3969,#3967,#2226,.T.);
#4831=EDGE_CURVE('',#3970,#3970,#3287,.T.);
#4832=EDGE_CURVE('',#3971,#3971,#3288,.T.);
#4833=EDGE_CURVE('',#3972,#3972,#3289,.T.);
#4834=EDGE_CURVE('',#3972,#3971,#2227,.T.);
#4835=EDGE_CURVE('',#3973,#3973,#3290,.T.);
#4836=EDGE_CURVE('',#3973,#3968,#2228,.T.);
#4837=EDGE_CURVE('',#3970,#3973,#2229,.T.);
#4838=EDGE_CURVE('',#3974,#3975,#2230,.T.);
#4839=EDGE_CURVE('',#3975,#3976,#2231,.T.);
#4840=EDGE_CURVE('',#3977,#3976,#2232,.T.);
#4841=EDGE_CURVE('',#3974,#3977,#2233,.T.);
#4842=EDGE_CURVE('',#3978,#3974,#2234,.T.);
#4843=EDGE_CURVE('',#3979,#3977,#2235,.T.);
#4844=EDGE_CURVE('',#3978,#3979,#2236,.T.);
#4845=EDGE_CURVE('',#3980,#3978,#2237,.T.);
#4846=EDGE_CURVE('',#3981,#3979,#2238,.T.);
#4847=EDGE_CURVE('',#3980,#3981,#2239,.T.);
#4848=EDGE_CURVE('',#3982,#3980,#2240,.T.);
#4849=EDGE_CURVE('',#3983,#3981,#2241,.T.);
#4850=EDGE_CURVE('',#3982,#3983,#2242,.T.);
#4851=EDGE_CURVE('',#3984,#3982,#2243,.T.);
#4852=EDGE_CURVE('',#3985,#3983,#2244,.T.);
#4853=EDGE_CURVE('',#3984,#3985,#2245,.T.);
#4854=EDGE_CURVE('',#3975,#3984,#2246,.T.);
#4855=EDGE_CURVE('',#3976,#3985,#2247,.T.);
#4856=EDGE_CURVE('',#3986,#3987,#3291,.T.);
#4857=EDGE_CURVE('',#3987,#3988,#2248,.T.);
#4858=EDGE_CURVE('',#3988,#3988,#3292,.T.);
#4859=EDGE_CURVE('',#3987,#3986,#3293,.T.);
#4860=EDGE_CURVE('',#3989,#3989,#3294,.T.);
#4861=EDGE_CURVE('',#3989,#3986,#2249,.T.);
#4862=EDGE_CURVE('',#3990,#3990,#3295,.T.);
#4863=EDGE_CURVE('',#3991,#3991,#3296,.T.);
#4864=EDGE_CURVE('',#3991,#3990,#2250,.T.);
#4865=EDGE_CURVE('',#3992,#3993,#3297,.T.);
#4866=EDGE_CURVE('',#3993,#3994,#2251,.T.);
#4867=EDGE_CURVE('',#3994,#3994,#3298,.T.);
#4868=EDGE_CURVE('',#3993,#3992,#3299,.T.);
#4869=EDGE_CURVE('',#3992,#3995,#2252,.T.);
#4870=EDGE_CURVE('',#3995,#3995,#3300,.T.);
#4871=EDGE_CURVE('',#3996,#3996,#3301,.T.);
#4872=EDGE_CURVE('',#3997,#3998,#3302,.T.);
#4873=EDGE_CURVE('',#3998,#3999,#2253,.T.);
#4874=EDGE_CURVE('',#3999,#3999,#3303,.T.);
#4875=EDGE_CURVE('',#3998,#3997,#3304,.T.);
#4876=EDGE_CURVE('',#3997,#3996,#2254,.T.);
#4877=EDGE_CURVE('',#4000,#4000,#3305,.T.);
#4878=EDGE_CURVE('',#4000,#4001,#3306,.T.);
#4879=EDGE_CURVE('',#4001,#4001,#3307,.T.);
#4880=EDGE_CURVE('',#4002,#4002,#3308,.T.);
#4881=EDGE_CURVE('',#4001,#4003,#2255,.T.);
#4882=EDGE_CURVE('',#4003,#4003,#3309,.T.);
#4883=EDGE_CURVE('',#4004,#4004,#3310,.T.);
#4884=EDGE_CURVE('',#4004,#4005,#3311,.T.);
#4885=EDGE_CURVE('',#4005,#4005,#3312,.T.);
#4886=EDGE_CURVE('',#4005,#4006,#2256,.T.);
#4887=EDGE_CURVE('',#4006,#4006,#3313,.T.);
#4888=EDGE_CURVE('',#4006,#4002,#3314,.T.);
#4889=EDGE_CURVE('',#4003,#4007,#3315,.T.);
#4890=EDGE_CURVE('',#4007,#4007,#3316,.T.);
#4891=EDGE_CURVE('',#4008,#4009,#3317,.T.);
#4892=EDGE_CURVE('',#4009,#4010,#3318,.T.);
#4893=EDGE_CURVE('',#4010,#4011,#3319,.T.);
#4894=EDGE_CURVE('',#4011,#4010,#3320,.T.);
#4895=EDGE_CURVE('',#4009,#4008,#3321,.T.);
#4896=EDGE_CURVE('',#4011,#4012,#2257,.T.);
#4897=EDGE_CURVE('',#4013,#4012,#3322,.T.);
#4898=EDGE_CURVE('',#4012,#4013,#3323,.T.);
#4899=EDGE_CURVE('',#4014,#4014,#3324,.T.);
#4900=EDGE_CURVE('',#4014,#4008,#2258,.T.);
#4901=EDGE_CURVE('',#4015,#4016,#3325,.T.);
#4902=EDGE_CURVE('',#4016,#4017,#3326,.T.);
#4903=EDGE_CURVE('',#4017,#4017,#3327,.T.);
#4904=EDGE_CURVE('',#4016,#4015,#3328,.T.);
#4905=EDGE_CURVE('',#4018,#4019,#3329,.T.);
#4906=EDGE_CURVE('',#4019,#4018,#3330,.T.);
#4907=EDGE_CURVE('',#4019,#4015,#2259,.T.);
#4908=EDGE_CURVE('',#4020,#4020,#3331,.T.);
#4909=EDGE_CURVE('',#4021,#4022,#3332,.T.);
#4910=EDGE_CURVE('',#4022,#4023,#3333,.T.);
#4911=EDGE_CURVE('',#4023,#4023,#3334,.T.);
#4912=EDGE_CURVE('',#4022,#4021,#3335,.T.);
#4913=EDGE_CURVE('',#4024,#4024,#3336,.T.);
#4914=EDGE_CURVE('',#4025,#4025,#3337,.T.);
#4915=EDGE_CURVE('',#4026,#4026,#3338,.T.);
#4916=EDGE_CURVE('',#4027,#4027,#3339,.T.);
#4917=EDGE_CURVE('',#4028,#4028,#3340,.T.);
#4918=EDGE_CURVE('',#4029,#4030,#3341,.T.);
#4919=EDGE_CURVE('',#4030,#4021,#2260,.T.);
#4920=EDGE_CURVE('',#4030,#4031,#3342,.T.);
#4921=EDGE_CURVE('',#4032,#4031,#2261,.T.);
#4922=EDGE_CURVE('',#4033,#4032,#3343,.T.);
#4923=EDGE_CURVE('',#4034,#4033,#2262,.T.);
#4924=EDGE_CURVE('',#4034,#4035,#3344,.T.);
#4925=EDGE_CURVE('',#4036,#4035,#2263,.T.);
#4926=EDGE_CURVE('',#4037,#4036,#3345,.T.);
#4927=EDGE_CURVE('',#4038,#4037,#2264,.T.);
#4928=EDGE_CURVE('',#4038,#4039,#3346,.T.);
#4929=EDGE_CURVE('',#4040,#4039,#2265,.T.);
#4930=EDGE_CURVE('',#4041,#4040,#3347,.T.);
#4931=EDGE_CURVE('',#4042,#4041,#2266,.T.);
#4932=EDGE_CURVE('',#4042,#4043,#3348,.T.);
#4933=EDGE_CURVE('',#4044,#4043,#2267,.T.);
#4934=EDGE_CURVE('',#4045,#4044,#3349,.T.);
#4935=EDGE_CURVE('',#4029,#4045,#2268,.T.);
#4936=EDGE_CURVE('',#4046,#4047,#239,.T.);
#4937=EDGE_CURVE('',#4047,#4046,#240,.T.);
#4938=EDGE_CURVE('',#4024,#4018,#3350,.T.);
#4939=EDGE_CURVE('',#4020,#4048,#3351,.T.);
#4940=EDGE_CURVE('',#4048,#4048,#3352,.T.);
#4941=EDGE_CURVE('',#4013,#4049,#3353,.T.);
#4942=EDGE_CURVE('',#4049,#4049,#3354,.T.);
#4943=EDGE_CURVE('',#4050,#4051,#2269,.T.);
#4944=EDGE_CURVE('',#4052,#4050,#3355,.T.);
#4945=EDGE_CURVE('',#4053,#4052,#2270,.T.);
#4946=EDGE_CURVE('',#4054,#4053,#3356,.T.);
#4947=EDGE_CURVE('',#4055,#4054,#3357,.T.);
#4948=EDGE_CURVE('',#4056,#4055,#3358,.T.);
#4949=EDGE_CURVE('',#4057,#4056,#2271,.T.);
#4950=EDGE_CURVE('',#4058,#4057,#3359,.T.);
#4951=EDGE_CURVE('',#4059,#4058,#2272,.T.);
#4952=EDGE_CURVE('',#4060,#4059,#3360,.T.);
#4953=EDGE_CURVE('',#4061,#4060,#3361,.T.);
#4954=EDGE_CURVE('',#4062,#4061,#3362,.T.);
#4955=EDGE_CURVE('',#4063,#4062,#2273,.T.);
#4956=EDGE_CURVE('',#4064,#4063,#3363,.T.);
#4957=EDGE_CURVE('',#4065,#4064,#2274,.T.);
#4958=EDGE_CURVE('',#4066,#4065,#3364,.T.);
#4959=EDGE_CURVE('',#4067,#4066,#3365,.T.);
#4960=EDGE_CURVE('',#4068,#4067,#3366,.T.);
#4961=EDGE_CURVE('',#4069,#4068,#2275,.T.);
#4962=EDGE_CURVE('',#4070,#4069,#3367,.T.);
#4963=EDGE_CURVE('',#4071,#4070,#2276,.T.);
#4964=EDGE_CURVE('',#4072,#4071,#3368,.T.);
#4965=EDGE_CURVE('',#4073,#4072,#3369,.T.);
#4966=EDGE_CURVE('',#4051,#4073,#3370,.T.);
#4967=EDGE_CURVE('',#4047,#4074,#2277,.T.);
#4968=EDGE_CURVE('',#4074,#4074,#3371,.T.);
#4969=EDGE_CURVE('',#4075,#4076,#3372,.T.);
#4970=EDGE_CURVE('',#4076,#4077,#2278,.T.);
#4971=EDGE_CURVE('',#4077,#4077,#3373,.T.);
#4972=EDGE_CURVE('',#4076,#4075,#3374,.T.);
#4973=EDGE_CURVE('',#4075,#4027,#2279,.T.);
#4974=EDGE_CURVE('',#4078,#4079,#2280,.T.);
#4975=EDGE_CURVE('',#4080,#4078,#3375,.T.);
#4976=EDGE_CURVE('',#4081,#4080,#2281,.T.);
#4977=EDGE_CURVE('',#4035,#4081,#3376,.F.);
#4978=EDGE_CURVE('',#4079,#4034,#3377,.F.);
#4979=EDGE_CURVE('',#4082,#4083,#3378,.T.);
#4980=EDGE_CURVE('',#4083,#4084,#2282,.T.);
#4981=EDGE_CURVE('',#4084,#4084,#3379,.T.);
#4982=EDGE_CURVE('',#4083,#4082,#3380,.T.);
#4983=EDGE_CURVE('',#4082,#4026,#2283,.T.);
#4984=EDGE_CURVE('',#4085,#4086,#2284,.T.);
#4985=EDGE_CURVE('',#4087,#4085,#3381,.T.);
#4986=EDGE_CURVE('',#4088,#4087,#2285,.T.);
#4987=EDGE_CURVE('',#4031,#4088,#3382,.F.);
#4988=EDGE_CURVE('',#4086,#4029,#3383,.F.);
#4989=EDGE_CURVE('',#4089,#4090,#3384,.T.);
#4990=EDGE_CURVE('',#4090,#4091,#2286,.T.);
#4991=EDGE_CURVE('',#4091,#4091,#3385,.T.);
#4992=EDGE_CURVE('',#4090,#4089,#3386,.T.);
#4993=EDGE_CURVE('',#4089,#4025,#2287,.T.);
#4994=EDGE_CURVE('',#4092,#4093,#2288,.T.);
#4995=EDGE_CURVE('',#4094,#4092,#3387,.T.);
#4996=EDGE_CURVE('',#4095,#4094,#2289,.T.);
#4997=EDGE_CURVE('',#4043,#4095,#3388,.F.);
#4998=EDGE_CURVE('',#4093,#4042,#3389,.F.);
#4999=EDGE_CURVE('',#4096,#4097,#3390,.T.);
#5000=EDGE_CURVE('',#4097,#4098,#2290,.T.);
#5001=EDGE_CURVE('',#4098,#4098,#3391,.T.);
#5002=EDGE_CURVE('',#4097,#4096,#3392,.T.);
#5003=EDGE_CURVE('',#4096,#4028,#2291,.T.);
#5004=EDGE_CURVE('',#4099,#4100,#2292,.T.);
#5005=EDGE_CURVE('',#4101,#4099,#3393,.T.);
#5006=EDGE_CURVE('',#4102,#4101,#2293,.T.);
#5007=EDGE_CURVE('',#4039,#4102,#3394,.F.);
#5008=EDGE_CURVE('',#4100,#4038,#3395,.F.);
#5009=EDGE_CURVE('',#4103,#4050,#2294,.T.);
#5010=EDGE_CURVE('',#4051,#4104,#2295,.T.);
#5011=EDGE_CURVE('',#4104,#4103,#2296,.T.);
#5012=EDGE_CURVE('',#4105,#4052,#2297,.T.);
#5013=EDGE_CURVE('',#4103,#4105,#3396,.T.);
#5014=EDGE_CURVE('',#4106,#4053,#2298,.T.);
#5015=EDGE_CURVE('',#4105,#4106,#2299,.T.);
#5016=EDGE_CURVE('',#4106,#4037,#3397,.T.);
#5017=EDGE_CURVE('',#4037,#4054,#2300,.T.);
#5018=EDGE_CURVE('',#4036,#4055,#2301,.T.);
#5019=EDGE_CURVE('',#4036,#4107,#3398,.T.);
#5020=EDGE_CURVE('',#4107,#4056,#2302,.T.);
#5021=EDGE_CURVE('',#4108,#4057,#2303,.T.);
#5022=EDGE_CURVE('',#4107,#4108,#2304,.T.);
#5023=EDGE_CURVE('',#4109,#4058,#2305,.T.);
#5024=EDGE_CURVE('',#4108,#4109,#3399,.T.);
#5025=EDGE_CURVE('',#4110,#4059,#2306,.T.);
#5026=EDGE_CURVE('',#4109,#4110,#2307,.T.);
#5027=EDGE_CURVE('',#4110,#4033,#3400,.T.);
#5028=EDGE_CURVE('',#4033,#4060,#2308,.T.);
#5029=EDGE_CURVE('',#4032,#4061,#2309,.T.);
#5030=EDGE_CURVE('',#4032,#4111,#3401,.T.);
#5031=EDGE_CURVE('',#4111,#4062,#2310,.T.);
#5032=EDGE_CURVE('',#4112,#4063,#2311,.T.);
#5033=EDGE_CURVE('',#4111,#4112,#2312,.T.);
#5034=EDGE_CURVE('',#4113,#4064,#2313,.T.);
#5035=EDGE_CURVE('',#4112,#4113,#3402,.T.);
#5036=EDGE_CURVE('',#4114,#4065,#2314,.T.);
#5037=EDGE_CURVE('',#4113,#4114,#2315,.T.);
#5038=EDGE_CURVE('',#4114,#4045,#3403,.T.);
#5039=EDGE_CURVE('',#4045,#4066,#2316,.T.);
#5040=EDGE_CURVE('',#4044,#4067,#2317,.T.);
#5041=EDGE_CURVE('',#4044,#4115,#3404,.T.);
#5042=EDGE_CURVE('',#4115,#4068,#2318,.T.);
#5043=EDGE_CURVE('',#4116,#4069,#2319,.T.);
#5044=EDGE_CURVE('',#4115,#4116,#2320,.T.);
#5045=EDGE_CURVE('',#4117,#4070,#2321,.T.);
#5046=EDGE_CURVE('',#4116,#4117,#3405,.T.);
#5047=EDGE_CURVE('',#4118,#4071,#2322,.T.);
#5048=EDGE_CURVE('',#4117,#4118,#2323,.T.);
#5049=EDGE_CURVE('',#4118,#4041,#3406,.T.);
#5050=EDGE_CURVE('',#4041,#4072,#2324,.T.);
#5051=EDGE_CURVE('',#4040,#4073,#2325,.T.);
#5052=EDGE_CURVE('',#4040,#4104,#3407,.T.);
#5053=EDGE_CURVE('',#4088,#4111,#2326,.T.);
#5054=EDGE_CURVE('',#4110,#4079,#2327,.T.);
#5055=EDGE_CURVE('',#4109,#4078,#2328,.T.);
#5056=EDGE_CURVE('',#4108,#4080,#2329,.T.);
#5057=EDGE_CURVE('',#4081,#4107,#2330,.T.);
#5058=EDGE_CURVE('',#4106,#4100,#2331,.T.);
#5059=EDGE_CURVE('',#4105,#4099,#2332,.T.);
#5060=EDGE_CURVE('',#4103,#4101,#2333,.T.);
#5061=EDGE_CURVE('',#4102,#4104,#2334,.T.);
#5062=EDGE_CURVE('',#4118,#4093,#2335,.T.);
#5063=EDGE_CURVE('',#4095,#4115,#2336,.T.);
#5064=EDGE_CURVE('',#4114,#4086,#2337,.T.);
#5065=EDGE_CURVE('',#4116,#4094,#2338,.T.);
#5066=EDGE_CURVE('',#4117,#4092,#2339,.T.);
#5067=EDGE_CURVE('',#4112,#4087,#2340,.T.);
#5068=EDGE_CURVE('',#4113,#4085,#2341,.T.);
#5069=EDGE_CURVE('',#4119,#4119,#3408,.T.);
#5070=EDGE_CURVE('',#4119,#4120,#2342,.T.);
#5071=EDGE_CURVE('',#4120,#4120,#3409,.T.);
#5072=EDGE_CURVE('',#4121,#4122,#2343,.T.);
#5073=EDGE_CURVE('',#4123,#4121,#3410,.F.);
#5074=EDGE_CURVE('',#4124,#4123,#3411,.T.);
#5075=EDGE_CURVE('',#4125,#4124,#3412,.F.);
#5076=EDGE_CURVE('',#4126,#4125,#2344,.T.);
#5077=EDGE_CURVE('',#4127,#4126,#3413,.F.);
#5078=EDGE_CURVE('',#4128,#4127,#3414,.T.);
#5079=EDGE_CURVE('',#4129,#4128,#2345,.T.);
#5080=EDGE_CURVE('',#4130,#4129,#3415,.F.);
#5081=EDGE_CURVE('',#4131,#4130,#3416,.T.);
#5082=EDGE_CURVE('',#4132,#4131,#2346,.T.);
#5083=EDGE_CURVE('',#4133,#4132,#3417,.F.);
#5084=EDGE_CURVE('',#4122,#4133,#3418,.T.);
#5085=EDGE_CURVE('',#4119,#4134,#2347,.T.);
#5086=EDGE_CURVE('',#4134,#4134,#3419,.T.);
#5087=EDGE_CURVE('',#4135,#4136,#2348,.T.);
#5088=EDGE_CURVE('',#4136,#4137,#2349,.T.);
#5089=EDGE_CURVE('',#4137,#4138,#2350,.T.);
#5090=EDGE_CURVE('',#4138,#4135,#2351,.T.);
#5091=EDGE_CURVE('',#4139,#4140,#2352,.T.);
#5092=EDGE_CURVE('',#4140,#4136,#3420,.T.);
#5093=EDGE_CURVE('',#4135,#4139,#3421,.T.);
#5094=EDGE_CURVE('',#4141,#4142,#2353,.T.);
#5095=EDGE_CURVE('',#4142,#4143,#2354,.T.);
#5096=EDGE_CURVE('',#4143,#4144,#2355,.T.);
#5097=EDGE_CURVE('',#4144,#4141,#2356,.T.);
#5098=EDGE_CURVE('',#4145,#4137,#2357,.T.);
#5099=EDGE_CURVE('',#4137,#4142,#3422,.T.);
#5100=EDGE_CURVE('',#4141,#4145,#3423,.T.);
#5101=EDGE_CURVE('',#4146,#4147,#2358,.T.);
#5102=EDGE_CURVE('',#4147,#4140,#2359,.T.);
#5103=EDGE_CURVE('',#4140,#4148,#2360,.T.);
#5104=EDGE_CURVE('',#4148,#4146,#2361,.T.);
#5105=EDGE_CURVE('',#4146,#4149,#3424,.T.);
#5106=EDGE_CURVE('',#4149,#4150,#2362,.T.);
#5107=EDGE_CURVE('',#4150,#4147,#3425,.T.);
#5108=EDGE_CURVE('',#4151,#4152,#2363,.T.);
#5109=EDGE_CURVE('',#4152,#4150,#3426,.T.);
#5110=EDGE_CURVE('',#4149,#4151,#3427,.T.);
#5111=EDGE_CURVE('',#4151,#4153,#3428,.T.);
#5112=EDGE_CURVE('',#4153,#4154,#2364,.T.);
#5113=EDGE_CURVE('',#4154,#4152,#3429,.T.);
#5114=EDGE_CURVE('',#4155,#4156,#2365,.T.);
#5115=EDGE_CURVE('',#4156,#4154,#2366,.T.);
#5116=EDGE_CURVE('',#4153,#4155,#2367,.T.);
#5117=EDGE_CURVE('',#4157,#4158,#2368,.T.);
#5118=EDGE_CURVE('',#4158,#4156,#3430,.T.);
#5119=EDGE_CURVE('',#4155,#4157,#3431,.T.);
#5120=EDGE_CURVE('',#4159,#4160,#2369,.T.);
#5121=EDGE_CURVE('',#4160,#4158,#2370,.T.);
#5122=EDGE_CURVE('',#4157,#4159,#2371,.T.);
#5123=EDGE_CURVE('',#4159,#4161,#3432,.T.);
#5124=EDGE_CURVE('',#4161,#4162,#2372,.T.);
#5125=EDGE_CURVE('',#4162,#4160,#3433,.T.);
#5126=EDGE_CURVE('',#4163,#4164,#2373,.T.);
#5127=EDGE_CURVE('',#4164,#4162,#3434,.T.);
#5128=EDGE_CURVE('',#4161,#4163,#3435,.T.);
#5129=EDGE_CURVE('',#4163,#4165,#3436,.T.);
#5130=EDGE_CURVE('',#4165,#4166,#2374,.T.);
#5131=EDGE_CURVE('',#4166,#4164,#3437,.T.);
#5132=EDGE_CURVE('',#4167,#4168,#2375,.T.);
#5133=EDGE_CURVE('',#4168,#4166,#2376,.T.);
#5134=EDGE_CURVE('',#4165,#4167,#2377,.T.);
#5135=EDGE_CURVE('',#4169,#4143,#2378,.T.);
#5136=EDGE_CURVE('',#4143,#4168,#3438,.T.);
#5137=EDGE_CURVE('',#4167,#4169,#3439,.T.);
#5138=EDGE_CURVE('',#4169,#4144,#3440,.T.);
#5139=EDGE_CURVE('',#4145,#4138,#3441,.T.);
#5140=EDGE_CURVE('',#4139,#4148,#3442,.T.);
#5141=EDGE_CURVE('',#4163,#4123,#2379,.T.);
#5142=EDGE_CURVE('',#4121,#4165,#2380,.T.);
#5143=EDGE_CURVE('',#4159,#4170,#2381,.T.);
#5144=EDGE_CURVE('',#4170,#4171,#3443,.T.);
#5145=EDGE_CURVE('',#4171,#4161,#2382,.T.);
#5146=EDGE_CURVE('',#4172,#4157,#2383,.T.);
#5147=EDGE_CURVE('',#4172,#4170,#2384,.T.);
#5148=EDGE_CURVE('',#4173,#4155,#2385,.T.);
#5149=EDGE_CURVE('',#4173,#4172,#3444,.T.);
#5150=EDGE_CURVE('',#4174,#4153,#2386,.T.);
#5151=EDGE_CURVE('',#4174,#4173,#2387,.T.);
#5152=EDGE_CURVE('',#4151,#4175,#2388,.T.);
#5153=EDGE_CURVE('',#4175,#4174,#3445,.T.);
#5154=EDGE_CURVE('',#4171,#4175,#3446,.T.);
#5155=EDGE_CURVE('',#4124,#4149,#2389,.T.);
#5156=EDGE_CURVE('',#4146,#4125,#2390,.T.);
#5157=EDGE_CURVE('',#4126,#4148,#2391,.T.);
#5158=EDGE_CURVE('',#4139,#4127,#2392,.T.);
#5159=EDGE_CURVE('',#4145,#4130,#2393,.T.);
#5160=EDGE_CURVE('',#4129,#4138,#2394,.T.);
#5161=EDGE_CURVE('',#4135,#4128,#2395,.T.);
#5162=EDGE_CURVE('',#4169,#4133,#2396,.T.);
#5163=EDGE_CURVE('',#4132,#4144,#2397,.T.);
#5164=EDGE_CURVE('',#4141,#4131,#2398,.T.);
#5165=EDGE_CURVE('',#4167,#4122,#2399,.T.);
#5166=EDGE_CURVE('',#4176,#4176,#3447,.T.);
#5167=EDGE_CURVE('',#4176,#4177,#2400,.T.);
#5168=EDGE_CURVE('',#4177,#4177,#3448,.T.);
#5169=EDGE_CURVE('',#4178,#4178,#3449,.T.);
#5170=EDGE_CURVE('',#4178,#4179,#2401,.T.);
#5171=EDGE_CURVE('',#4179,#4179,#3450,.T.);
#5172=EDGE_CURVE('',#4180,#4180,#3451,.T.);
#5173=EDGE_CURVE('',#4181,#4182,#3452,.T.);
#5174=EDGE_CURVE('',#4182,#4181,#3453,.T.);
#5175=EDGE_CURVE('',#4182,#4178,#2402,.T.);
#5176=EDGE_CURVE('',#4183,#4183,#3454,.T.);
#5177=EDGE_CURVE('',#4183,#4184,#2403,.T.);
#5178=EDGE_CURVE('',#4184,#4184,#3455,.T.);
#5179=EDGE_CURVE('',#4185,#4185,#3456,.T.);
#5180=EDGE_CURVE('',#4183,#4186,#2404,.T.);
#5181=EDGE_CURVE('',#4186,#4186,#3457,.T.);
#5182=EDGE_CURVE('',#4185,#4180,#2405,.T.);
#5183=EDGE_CURVE('',#4187,#4188,#3458,.T.);
#5184=EDGE_CURVE('',#4188,#4189,#2406,.T.);
#5185=EDGE_CURVE('',#4189,#4189,#3459,.T.);
#5186=EDGE_CURVE('',#4188,#4187,#3460,.T.);
#5187=EDGE_CURVE('',#4190,#4190,#3461,.T.);
#5188=EDGE_CURVE('',#4191,#4191,#3462,.T.);
#5189=EDGE_CURVE('',#4192,#4192,#3463,.T.);
#5190=EDGE_CURVE('',#4193,#4193,#3464,.T.);
#5191=EDGE_CURVE('',#4194,#4194,#3465,.T.);
#5192=EDGE_CURVE('',#4195,#4195,#3466,.T.);
#5193=EDGE_CURVE('',#4195,#4187,#2407,.T.);
#5194=EDGE_CURVE('',#4196,#4196,#3467,.T.);
#5195=EDGE_CURVE('',#4196,#4190,#2408,.T.);
#5196=EDGE_CURVE('',#4196,#4197,#2409,.T.);
#5197=EDGE_CURVE('',#4197,#4197,#3468,.T.);
#5198=EDGE_CURVE('',#4198,#4198,#3469,.T.);
#5199=EDGE_CURVE('',#4198,#4194,#2410,.T.);
#5200=EDGE_CURVE('',#4198,#4199,#2411,.T.);
#5201=EDGE_CURVE('',#4199,#4199,#3470,.T.);
#5202=EDGE_CURVE('',#4200,#4200,#3471,.T.);
#5203=EDGE_CURVE('',#4200,#4191,#2412,.T.);
#5204=EDGE_CURVE('',#4200,#4201,#2413,.T.);
#5205=EDGE_CURVE('',#4201,#4201,#3472,.T.);
#5206=EDGE_CURVE('',#4202,#4202,#3473,.T.);
#5207=EDGE_CURVE('',#4202,#4193,#2414,.T.);
#5208=EDGE_CURVE('',#4202,#4203,#2415,.T.);
#5209=EDGE_CURVE('',#4203,#4203,#3474,.T.);
#5210=EDGE_CURVE('',#4204,#4205,#3475,.T.);
#5211=EDGE_CURVE('',#4205,#4192,#2416,.T.);
#5212=EDGE_CURVE('',#4205,#4204,#3476,.T.);
#5213=EDGE_CURVE('',#4204,#4206,#2417,.T.);
#5214=EDGE_CURVE('',#4206,#4206,#3477,.T.);
#5215=EDGE_CURVE('',#4181,#4207,#2418,.T.);
#5216=EDGE_CURVE('',#4207,#4207,#3478,.T.);
#5217=EDGE_CURVE('',#4208,#4208,#3479,.T.);
#5218=EDGE_CURVE('',#4209,#4209,#3480,.T.);
#5219=EDGE_CURVE('',#4210,#4210,#3481,.T.);
#5220=EDGE_CURVE('',#4210,#4209,#3482,.T.);
#5221=EDGE_CURVE('',#4211,#4211,#3483,.T.);
#5222=EDGE_CURVE('',#4208,#4211,#3484,.T.);
#5223=EDGE_CURVE('',#4212,#4213,#3485,.T.);
#5224=EDGE_CURVE('',#4213,#4214,#2419,.T.);
#5225=EDGE_CURVE('',#4214,#4214,#3486,.T.);
#5226=EDGE_CURVE('',#4213,#4212,#3487,.T.);
#5227=EDGE_CURVE('',#4212,#4215,#2420,.T.);
#5228=EDGE_CURVE('',#4216,#4215,#3488,.T.);
#5229=EDGE_CURVE('',#4215,#4216,#3489,.T.);
#5230=EDGE_CURVE('',#4216,#4217,#2421,.T.);
#5231=EDGE_CURVE('',#4217,#4217,#3490,.T.);
#5232=EDGE_CURVE('',#4218,#4218,#3491,.T.);
#5233=EDGE_CURVE('',#4218,#4219,#2422,.T.);
#5234=EDGE_CURVE('',#4219,#4219,#3492,.T.);
#5235=EDGE_CURVE('',#4220,#4221,#3493,.T.);
#5236=EDGE_CURVE('',#4220,#4222,#3494,.T.);
#5237=EDGE_CURVE('',#4222,#4223,#3495,.T.);
#5238=EDGE_CURVE('',#4224,#4223,#3496,.T.);
#5239=EDGE_CURVE('',#4224,#4225,#2423,.T.);
#5240=EDGE_CURVE('',#4225,#4226,#3497,.T.);
#5241=EDGE_CURVE('',#4226,#4227,#3498,.T.);
#5242=EDGE_CURVE('',#4227,#4228,#3499,.T.);
#5243=EDGE_CURVE('',#4228,#4229,#3500,.T.);
#5244=EDGE_CURVE('',#4229,#4221,#2424,.T.);
#5245=EDGE_CURVE('',#4230,#4230,#3501,.T.);
#5246=EDGE_CURVE('',#4231,#4231,#3502,.T.);
#5247=EDGE_CURVE('',#4232,#4232,#3503,.T.);
#5248=EDGE_CURVE('',#4233,#4233,#3504,.T.);
#5249=EDGE_CURVE('',#4234,#4234,#3505,.T.);
#5250=EDGE_CURVE('',#4235,#4235,#3506,.T.);
#5251=EDGE_CURVE('',#4236,#4236,#3507,.T.);
#5252=EDGE_CURVE('',#4236,#4218,#2425,.T.);
#5253=EDGE_CURVE('',#4237,#4237,#3508,.T.);
#5254=EDGE_CURVE('',#4237,#4230,#2426,.T.);
#5255=EDGE_CURVE('',#4238,#4238,#3509,.T.);
#5256=EDGE_CURVE('',#4238,#4237,#2427,.T.);
#5257=EDGE_CURVE('',#4239,#4239,#3510,.T.);
#5258=EDGE_CURVE('',#4239,#4235,#2428,.T.);
#5259=EDGE_CURVE('',#4240,#4240,#3511,.T.);
#5260=EDGE_CURVE('',#4240,#4239,#2429,.T.);
#5261=EDGE_CURVE('',#4241,#4241,#3512,.T.);
#5262=EDGE_CURVE('',#4241,#4231,#2430,.T.);
#5263=EDGE_CURVE('',#4242,#4242,#3513,.T.);
#5264=EDGE_CURVE('',#4242,#4241,#2431,.T.);
#5265=EDGE_CURVE('',#4243,#4243,#3514,.T.);
#5266=EDGE_CURVE('',#4243,#4244,#2432,.T.);
#5267=EDGE_CURVE('',#4244,#4244,#3515,.T.);
#5268=EDGE_CURVE('',#4244,#4245,#2433,.T.);
#5269=EDGE_CURVE('',#4245,#4245,#3516,.T.);
#5270=EDGE_CURVE('',#4246,#4246,#3517,.T.);
#5271=EDGE_CURVE('',#4246,#4247,#3518,.T.);
#5272=EDGE_CURVE('',#4247,#4248,#3519,.T.);
#5273=EDGE_CURVE('',#4248,#4249,#3520,.T.);
#5274=EDGE_CURVE('',#4249,#4250,#3521,.T.);
#5275=EDGE_CURVE('',#4250,#4247,#3522,.T.);
#5276=EDGE_CURVE('',#4250,#4251,#3523,.T.);
#5277=EDGE_CURVE('',#4251,#4252,#2434,.T.);
#5278=EDGE_CURVE('',#4253,#4252,#3524,.T.);
#5279=EDGE_CURVE('',#4254,#4253,#3525,.T.);
#5280=EDGE_CURVE('',#4255,#4254,#3526,.T.);
#5281=EDGE_CURVE('',#4255,#4256,#2435,.T.);
#5282=EDGE_CURVE('',#4256,#4247,#3527,.T.);
#5283=EDGE_CURVE('',#4257,#4257,#3528,.T.);
#5284=EDGE_CURVE('',#4249,#4258,#3529,.T.);
#5285=EDGE_CURVE('',#4258,#4259,#2436,.T.);
#5286=EDGE_CURVE('',#4260,#4259,#3530,.T.);
#5287=EDGE_CURVE('',#4261,#4260,#3531,.T.);
#5288=EDGE_CURVE('',#4262,#4261,#3532,.T.);
#5289=EDGE_CURVE('',#4262,#4263,#2437,.T.);
#5290=EDGE_CURVE('',#4263,#4250,#3533,.T.);
#5291=EDGE_CURVE('',#4248,#4264,#3534,.T.);
#5292=EDGE_CURVE('',#4264,#4265,#2438,.T.);
#5293=EDGE_CURVE('',#4266,#4265,#3535,.T.);
#5294=EDGE_CURVE('',#4267,#4266,#3536,.T.);
#5295=EDGE_CURVE('',#4268,#4267,#3537,.T.);
#5296=EDGE_CURVE('',#4268,#4269,#2439,.T.);
#5297=EDGE_CURVE('',#4269,#4249,#3538,.T.);
#5298=EDGE_CURVE('',#4270,#4270,#3539,.T.);
#5299=EDGE_CURVE('',#4247,#4271,#3540,.T.);
#5300=EDGE_CURVE('',#4271,#4272,#2440,.T.);
#5301=EDGE_CURVE('',#4273,#4272,#3541,.T.);
#5302=EDGE_CURVE('',#4274,#4273,#3542,.T.);
#5303=EDGE_CURVE('',#4275,#4274,#3543,.T.);
#5304=EDGE_CURVE('',#4275,#4276,#2441,.T.);
#5305=EDGE_CURVE('',#4276,#4248,#3544,.T.);
#5306=EDGE_CURVE('',#4277,#4277,#3545,.T.);
#5307=EDGE_CURVE('',#4277,#4246,#2442,.T.);
#5308=EDGE_CURVE('',#4278,#4279,#3546,.T.);
#5309=EDGE_CURVE('',#4279,#4277,#3547,.T.);
#5310=EDGE_CURVE('',#4279,#4278,#3548,.T.);
#5311=EDGE_CURVE('',#4278,#4280,#2443,.T.);
#5312=EDGE_CURVE('',#4280,#4280,#3549,.T.);
#5313=EDGE_CURVE('',#4280,#4281,#3550,.T.);
#5314=EDGE_CURVE('',#4281,#4281,#3551,.T.);
#5315=EDGE_CURVE('',#4282,#4282,#3552,.T.);
#5316=EDGE_CURVE('',#4270,#4232,#2444,.T.);
#5317=EDGE_CURVE('',#4257,#4233,#2445,.T.);
#5318=EDGE_CURVE('',#4221,#4283,#2446,.T.);
#5319=EDGE_CURVE('',#4283,#4284,#3553,.F.);
#5320=EDGE_CURVE('',#4284,#4220,#2447,.T.);
#5321=EDGE_CURVE('',#4284,#4285,#3554,.T.);
#5322=EDGE_CURVE('',#4223,#4285,#2448,.T.);
#5323=EDGE_CURVE('',#4222,#4286,#2449,.T.);
#5324=EDGE_CURVE('',#4286,#4287,#3555,.T.);
#5325=EDGE_CURVE('',#4267,#4287,#2450,.T.);
#5326=EDGE_CURVE('',#4288,#4266,#2451,.T.);
#5327=EDGE_CURVE('',#4288,#4289,#3556,.T.);
#5328=EDGE_CURVE('',#4274,#4289,#2452,.T.);
#5329=EDGE_CURVE('',#4290,#4273,#2453,.T.);
#5330=EDGE_CURVE('',#4290,#4291,#3557,.T.);
#5331=EDGE_CURVE('',#4254,#4291,#2454,.T.);
#5332=EDGE_CURVE('',#4292,#4253,#2455,.T.);
#5333=EDGE_CURVE('',#4292,#4293,#3558,.T.);
#5334=EDGE_CURVE('',#4261,#4293,#2456,.T.);
#5335=EDGE_CURVE('',#4294,#4260,#2457,.T.);
#5336=EDGE_CURVE('',#4294,#4286,#3559,.T.);
#5337=EDGE_CURVE('',#4295,#4296,#241,.T.);
#5338=EDGE_CURVE('',#4296,#4295,#242,.T.);
#5339=EDGE_CURVE('',#4285,#4297,#3560,.F.);
#5340=EDGE_CURVE('',#4297,#4224,#2458,.T.);
#5341=EDGE_CURVE('',#4297,#4298,#2459,.T.);
#5342=EDGE_CURVE('',#4225,#4298,#2460,.T.);
#5343=EDGE_CURVE('',#4299,#4299,#3561,.T.);
#5344=EDGE_CURVE('',#4299,#4300,#2461,.T.);
#5345=EDGE_CURVE('',#4300,#4300,#3562,.T.);
#5346=EDGE_CURVE('',#4301,#4301,#3563,.T.);
#5347=EDGE_CURVE('',#4302,#4303,#3564,.T.);
#5348=EDGE_CURVE('',#4303,#4299,#2462,.T.);
#5349=EDGE_CURVE('',#4303,#4302,#3565,.T.);
#5350=EDGE_CURVE('',#4282,#4301,#3566,.T.);
#5351=EDGE_CURVE('',#4296,#4304,#2463,.T.);
#5352=EDGE_CURVE('',#4304,#4304,#3567,.T.);
#5353=EDGE_CURVE('',#4291,#4305,#3568,.F.);
#5354=EDGE_CURVE('',#4305,#4255,#2464,.T.);
#5355=EDGE_CURVE('',#4272,#4306,#2465,.T.);
#5356=EDGE_CURVE('',#4306,#4290,#3569,.F.);
#5357=EDGE_CURVE('',#4289,#4307,#3570,.F.);
#5358=EDGE_CURVE('',#4307,#4275,#2466,.T.);
#5359=EDGE_CURVE('',#4265,#4308,#2467,.T.);
#5360=EDGE_CURVE('',#4308,#4288,#3571,.F.);
#5361=EDGE_CURVE('',#4287,#4309,#3572,.F.);
#5362=EDGE_CURVE('',#4309,#4268,#2468,.T.);
#5363=EDGE_CURVE('',#4309,#4310,#2469,.T.);
#5364=EDGE_CURVE('',#4269,#4310,#2470,.T.);
#5365=EDGE_CURVE('',#4259,#4311,#2471,.T.);
#5366=EDGE_CURVE('',#4311,#4294,#3573,.F.);
#5367=EDGE_CURVE('',#4271,#4312,#2472,.T.);
#5368=EDGE_CURVE('',#4312,#4306,#2473,.T.);
#5369=EDGE_CURVE('',#4313,#4312,#3574,.T.);
#5370=EDGE_CURVE('',#4305,#4313,#2474,.T.);
#5371=EDGE_CURVE('',#4256,#4313,#2475,.T.);
#5372=EDGE_CURVE('',#4264,#4314,#2476,.T.);
#5373=EDGE_CURVE('',#4314,#4308,#2477,.T.);
#5374=EDGE_CURVE('',#4315,#4314,#3575,.T.);
#5375=EDGE_CURVE('',#4307,#4315,#2478,.T.);
#5376=EDGE_CURVE('',#4276,#4315,#2479,.T.);
#5377=EDGE_CURVE('',#4258,#4316,#2480,.T.);
#5378=EDGE_CURVE('',#4316,#4311,#2481,.T.);
#5379=EDGE_CURVE('',#4310,#4316,#3576,.T.);
#5380=EDGE_CURVE('',#4293,#4317,#3577,.F.);
#5381=EDGE_CURVE('',#4317,#4262,#2482,.T.);
#5382=EDGE_CURVE('',#4317,#4318,#2483,.T.);
#5383=EDGE_CURVE('',#4263,#4318,#2484,.T.);
#5384=EDGE_CURVE('',#4252,#4319,#2485,.T.);
#5385=EDGE_CURVE('',#4319,#4292,#3578,.F.);
#5386=EDGE_CURVE('',#4251,#4320,#2486,.T.);
#5387=EDGE_CURVE('',#4320,#4319,#2487,.T.);
#5388=EDGE_CURVE('',#4318,#4320,#3579,.T.);
#5389=EDGE_CURVE('',#4243,#4321,#2488,.T.);
#5390=EDGE_CURVE('',#4321,#4321,#3580,.T.);
#5391=EDGE_CURVE('',#4322,#4323,#2489,.T.);
#5392=EDGE_CURVE('',#4323,#4323,#3581,.T.);
#5393=EDGE_CURVE('',#4323,#4324,#2490,.T.);
#5394=EDGE_CURVE('',#4324,#4324,#3582,.T.);
#5395=EDGE_CURVE('',#4228,#4325,#2491,.T.);
#5396=EDGE_CURVE('',#4325,#4326,#3583,.T.);
#5397=EDGE_CURVE('',#4229,#4326,#2492,.T.);
#5398=EDGE_CURVE('',#4227,#4327,#2493,.T.);
#5399=EDGE_CURVE('',#4327,#4325,#3584,.T.);
#5400=EDGE_CURVE('',#4226,#4328,#2494,.T.);
#5401=EDGE_CURVE('',#4328,#4327,#3585,.T.);
#5402=EDGE_CURVE('',#4298,#4328,#3586,.T.);
#5403=EDGE_CURVE('',#4326,#4283,#2495,.T.);
#5404=EDGE_CURVE('',#4234,#4329,#2496,.T.);
#5405=EDGE_CURVE('',#4329,#4329,#3587,.T.);
#5406=EDGE_CURVE('',#4302,#4329,#2497,.T.);
#5407=EDGE_CURVE('',#4330,#4330,#3588,.T.);
#5408=EDGE_CURVE('',#4330,#4331,#2498,.T.);
#5409=EDGE_CURVE('',#4331,#4331,#3589,.T.);
#5410=EDGE_CURVE('',#4332,#4332,#3590,.T.);
#5411=EDGE_CURVE('',#4333,#4333,#3591,.T.);
#5412=EDGE_CURVE('',#4334,#4334,#3592,.T.);
#5413=EDGE_CURVE('',#4335,#4335,#3593,.T.);
#5414=EDGE_CURVE('',#4336,#4336,#3594,.T.);
#5415=EDGE_CURVE('',#4337,#4337,#3595,.T.);
#5416=EDGE_CURVE('',#4338,#4338,#3596,.T.);
#5417=EDGE_CURVE('',#4330,#4339,#2499,.T.);
#5418=EDGE_CURVE('',#4339,#4339,#3597,.T.);
#5419=EDGE_CURVE('',#4340,#4340,#3598,.T.);
#5420=EDGE_CURVE('',#4340,#4333,#2500,.T.);
#5421=EDGE_CURVE('',#4340,#4341,#2501,.T.);
#5422=EDGE_CURVE('',#4341,#4341,#3599,.T.);
#5423=EDGE_CURVE('',#4342,#4343,#3600,.T.);
#5424=EDGE_CURVE('',#4343,#4344,#2502,.T.);
#5425=EDGE_CURVE('',#4344,#4344,#3601,.T.);
#5426=EDGE_CURVE('',#4343,#4342,#3602,.T.);
#5427=EDGE_CURVE('',#4345,#4345,#3603,.T.);
#5428=EDGE_CURVE('',#4342,#4338,#2503,.T.);
#5429=EDGE_CURVE('',#4346,#4347,#3604,.T.);
#5430=EDGE_CURVE('',#4347,#4348,#2504,.T.);
#5431=EDGE_CURVE('',#4348,#4348,#3605,.T.);
#5432=EDGE_CURVE('',#4347,#4346,#3606,.T.);
#5433=EDGE_CURVE('',#4349,#4349,#3607,.T.);
#5434=EDGE_CURVE('',#4346,#4336,#2505,.T.);
#5435=EDGE_CURVE('',#4350,#4351,#3608,.T.);
#5436=EDGE_CURVE('',#4351,#4352,#2506,.T.);
#5437=EDGE_CURVE('',#4352,#4352,#3609,.T.);
#5438=EDGE_CURVE('',#4351,#4350,#3610,.T.);
#5439=EDGE_CURVE('',#4353,#4353,#3611,.T.);
#5440=EDGE_CURVE('',#4350,#4337,#2507,.T.);
#5441=EDGE_CURVE('',#4354,#4355,#3612,.T.);
#5442=EDGE_CURVE('',#4355,#4356,#2508,.T.);
#5443=EDGE_CURVE('',#4356,#4356,#3613,.T.);
#5444=EDGE_CURVE('',#4355,#4354,#3614,.T.);
#5445=EDGE_CURVE('',#4357,#4357,#3615,.T.);
#5446=EDGE_CURVE('',#4354,#4335,#2509,.T.);
#5447=EDGE_CURVE('',#4358,#4359,#3616,.T.);
#5448=EDGE_CURVE('',#4359,#4332,#2510,.T.);
#5449=EDGE_CURVE('',#4359,#4358,#3617,.T.);
#5450=EDGE_CURVE('',#4358,#4360,#2511,.T.);
#5451=EDGE_CURVE('',#4360,#4360,#3618,.T.);
#5452=EDGE_CURVE('',#4361,#4361,#3619,.T.);
#5453=EDGE_CURVE('',#4361,#4334,#2512,.T.);
#5454=EDGE_CURVE('',#4362,#4362,#3620,.T.);
#5455=EDGE_CURVE('',#4362,#4361,#2513,.T.);
#5456=EDGE_CURVE('',#4363,#4363,#3621,.T.);
#5457=EDGE_CURVE('',#4363,#4353,#2514,.T.);
#5458=EDGE_CURVE('',#4364,#4364,#3622,.T.);
#5459=EDGE_CURVE('',#4364,#4363,#2515,.T.);
#5460=EDGE_CURVE('',#4365,#4365,#3623,.T.);
#5461=EDGE_CURVE('',#4365,#4357,#2516,.T.);
#5462=EDGE_CURVE('',#4366,#4366,#3624,.T.);
#5463=EDGE_CURVE('',#4366,#4365,#2517,.T.);
#5464=EDGE_CURVE('',#4367,#4367,#3625,.T.);
#5465=EDGE_CURVE('',#4367,#4349,#2518,.T.);
#5466=EDGE_CURVE('',#4368,#4368,#3626,.T.);
#5467=EDGE_CURVE('',#4368,#4367,#2519,.T.);
#5468=EDGE_CURVE('',#4369,#4369,#3627,.T.);
#5469=EDGE_CURVE('',#4369,#4345,#2520,.T.);
#5470=EDGE_CURVE('',#4370,#4370,#3628,.T.);
#5471=EDGE_CURVE('',#4370,#4369,#2521,.T.);
#5472=EDGE_CURVE('',#4371,#4372,#243,.T.);
#5473=EDGE_CURVE('',#4372,#4371,#244,.T.);
#5474=EDGE_CURVE('',#4372,#4373,#2522,.T.);
#5475=EDGE_CURVE('',#4374,#4373,#245,.T.);
#5476=EDGE_CURVE('',#4375,#4374,#246,.T.);
#5477=EDGE_CURVE('',#4373,#4375,#247,.T.);
#5478=EDGE_CURVE('',#4376,#4376,#3629,.T.);
#5479=EDGE_CURVE('',#4376,#4377,#2523,.T.);
#5480=EDGE_CURVE('',#4377,#4377,#3630,.T.);
#5481=EDGE_CURVE('',#4378,#4378,#3631,.T.);
#5482=EDGE_CURVE('',#4378,#4379,#2524,.T.);
#5483=EDGE_CURVE('',#4379,#4379,#3632,.T.);
#5484=EDGE_CURVE('',#4380,#4380,#3633,.T.);
#5485=EDGE_CURVE('',#4381,#4382,#3634,.T.);
#5486=EDGE_CURVE('',#4382,#4381,#3635,.T.);
#5487=EDGE_CURVE('',#4382,#4380,#2525,.T.);
#5488=EDGE_CURVE('',#4383,#4381,#3636,.T.);
#5489=EDGE_CURVE('',#4384,#4384,#3637,.T.);
#5490=EDGE_CURVE('',#4385,#4385,#3638,.T.);
#5491=EDGE_CURVE('',#4385,#4373,#2526,.T.);
#5492=EDGE_CURVE('',#4374,#4384,#2527,.T.);
#5493=EDGE_CURVE('',#4386,#4386,#3639,.T.);
#5494=EDGE_CURVE('',#4387,#4388,#3640,.T.);
#5495=EDGE_CURVE('',#4388,#4387,#3641,.T.);
#5496=EDGE_CURVE('',#4388,#4386,#2528,.T.);
#5497=EDGE_CURVE('',#4387,#4389,#3642,.T.);
#5498=EDGE_CURVE('',#4390,#4389,#3643,.T.);
#5499=EDGE_CURVE('',#4389,#4390,#3644,.T.);
#5500=EDGE_CURVE('',#4391,#4391,#3645,.T.);
#5501=EDGE_CURVE('',#4391,#4390,#2529,.T.);
#5502=EDGE_CURVE('',#4392,#4392,#248,.T.);
#5503=EDGE_CURVE('',#4392,#4393,#249,.T.);
#5504=EDGE_CURVE('',#4393,#4393,#250,.T.);
#5505=EDGE_CURVE('',#4394,#4394,#3646,.T.);
#5506=EDGE_CURVE('',#4394,#4395,#2530,.T.);
#5507=EDGE_CURVE('',#4395,#4395,#3647,.T.);
#5508=EDGE_CURVE('',#4394,#4396,#2531,.T.);
#5509=EDGE_CURVE('',#4396,#4396,#3648,.T.);
#5510=EDGE_CURVE('',#4397,#4398,#3649,.T.);
#5511=EDGE_CURVE('',#4398,#4399,#3650,.T.);
#5512=EDGE_CURVE('',#4399,#4400,#3651,.T.);
#5513=EDGE_CURVE('',#4400,#4401,#3652,.T.);
#5514=EDGE_CURVE('',#4401,#4402,#3653,.T.);
#5515=EDGE_CURVE('',#4402,#4403,#3654,.T.);
#5516=EDGE_CURVE('',#4403,#4404,#3655,.T.);
#5517=EDGE_CURVE('',#4404,#4397,#3656,.T.);
#5518=EDGE_CURVE('',#4405,#4405,#3657,.T.);
#5519=EDGE_CURVE('',#4406,#4406,#3658,.T.);
#5520=EDGE_CURVE('',#4407,#4407,#3659,.T.);
#5521=EDGE_CURVE('',#4408,#4408,#3660,.T.);
#5522=EDGE_CURVE('',#4409,#4410,#3661,.T.);
#5523=EDGE_CURVE('',#4410,#4411,#2532,.T.);
#5524=EDGE_CURVE('',#4411,#4411,#3662,.T.);
#5525=EDGE_CURVE('',#4410,#4409,#3663,.T.);
#5526=EDGE_CURVE('',#4412,#4412,#3664,.T.);
#5527=EDGE_CURVE('',#4409,#4407,#2533,.T.);
#5528=EDGE_CURVE('',#4413,#4414,#3665,.T.);
#5529=EDGE_CURVE('',#4414,#4412,#2534,.T.);
#5530=EDGE_CURVE('',#4414,#4413,#3666,.T.);
#5531=EDGE_CURVE('',#4415,#4415,#3667,.T.);
#5532=EDGE_CURVE('',#4415,#4413,#2535,.T.);
#5533=EDGE_CURVE('',#4416,#4417,#3668,.T.);
#5534=EDGE_CURVE('',#4417,#4418,#2536,.T.);
#5535=EDGE_CURVE('',#4418,#4418,#3669,.T.);
#5536=EDGE_CURVE('',#4417,#4416,#3670,.T.);
#5537=EDGE_CURVE('',#4419,#4419,#3671,.T.);
#5538=EDGE_CURVE('',#4416,#4406,#2537,.T.);
#5539=EDGE_CURVE('',#4420,#4421,#3672,.T.);
#5540=EDGE_CURVE('',#4421,#4419,#2538,.T.);
#5541=EDGE_CURVE('',#4421,#4420,#3673,.T.);
#5542=EDGE_CURVE('',#4422,#4422,#3674,.T.);
#5543=EDGE_CURVE('',#4422,#4420,#2539,.T.);
#5544=EDGE_CURVE('',#4396,#4423,#2540,.T.);
#5545=EDGE_CURVE('',#4423,#4423,#3675,.T.);
#5546=EDGE_CURVE('',#4424,#4425,#3676,.T.);
#5547=EDGE_CURVE('',#4426,#4424,#3677,.T.);
#5548=EDGE_CURVE('',#4427,#4426,#3678,.T.);
#5549=EDGE_CURVE('',#4428,#4427,#3679,.T.);
#5550=EDGE_CURVE('',#4429,#4428,#3680,.T.);
#5551=EDGE_CURVE('',#4430,#4429,#3681,.T.);
#5552=EDGE_CURVE('',#4431,#4430,#3682,.T.);
#5553=EDGE_CURVE('',#4425,#4431,#3683,.T.);
#5554=EDGE_CURVE('',#4432,#4432,#3684,.T.);
#5555=EDGE_CURVE('',#4433,#4433,#3685,.T.);
#5556=EDGE_CURVE('',#4434,#4435,#3686,.T.);
#5557=EDGE_CURVE('',#4435,#4436,#2541,.T.);
#5558=EDGE_CURVE('',#4436,#4436,#3687,.T.);
#5559=EDGE_CURVE('',#4435,#4434,#3688,.T.);
#5560=EDGE_CURVE('',#4437,#4437,#3689,.T.);
#5561=EDGE_CURVE('',#4434,#4405,#2542,.T.);
#5562=EDGE_CURVE('',#4438,#4439,#3690,.T.);
#5563=EDGE_CURVE('',#4439,#4437,#2543,.T.);
#5564=EDGE_CURVE('',#4439,#4438,#3691,.T.);
#5565=EDGE_CURVE('',#4433,#4438,#2544,.T.);
#5566=EDGE_CURVE('',#4440,#4441,#3692,.T.);
#5567=EDGE_CURVE('',#4441,#4442,#2545,.T.);
#5568=EDGE_CURVE('',#4442,#4442,#3693,.T.);
#5569=EDGE_CURVE('',#4441,#4440,#3694,.T.);
#5570=EDGE_CURVE('',#4443,#4443,#3695,.T.);
#5571=EDGE_CURVE('',#4432,#4440,#2546,.T.);
#5572=EDGE_CURVE('',#4444,#4445,#3696,.T.);
#5573=EDGE_CURVE('',#4445,#4443,#2547,.T.);
#5574=EDGE_CURVE('',#4445,#4444,#3697,.T.);
#5575=EDGE_CURVE('',#4444,#4408,#2548,.T.);
#5576=EDGE_CURVE('',#4425,#4446,#2549,.T.);
#5577=EDGE_CURVE('',#4446,#4447,#3698,.T.);
#5578=EDGE_CURVE('',#4447,#4424,#2550,.T.);
#5579=EDGE_CURVE('',#4431,#4448,#2551,.T.);
#5580=EDGE_CURVE('',#4448,#4446,#3699,.T.);
#5581=EDGE_CURVE('',#4430,#4449,#2552,.T.);
#5582=EDGE_CURVE('',#4449,#4448,#3700,.T.);
#5583=EDGE_CURVE('',#4429,#4450,#2553,.T.);
#5584=EDGE_CURVE('',#4450,#4449,#3701,.T.);
#5585=EDGE_CURVE('',#4428,#4451,#2554,.T.);
#5586=EDGE_CURVE('',#4451,#4450,#3702,.T.);
#5587=EDGE_CURVE('',#4427,#4452,#2555,.T.);
#5588=EDGE_CURVE('',#4452,#4451,#3703,.T.);
#5589=EDGE_CURVE('',#4426,#4453,#2556,.T.);
#5590=EDGE_CURVE('',#4453,#4452,#3704,.T.);
#5591=EDGE_CURVE('',#4447,#4453,#3705,.T.);
#5592=EDGE_CURVE('',#4398,#4452,#2557,.T.);
#5593=EDGE_CURVE('',#4397,#4451,#2558,.T.);
#5594=EDGE_CURVE('',#4399,#4453,#2559,.T.);
#5595=EDGE_CURVE('',#4400,#4447,#2560,.T.);
#5596=EDGE_CURVE('',#4401,#4446,#2561,.T.);
#5597=EDGE_CURVE('',#4403,#4449,#2562,.T.);
#5598=EDGE_CURVE('',#4402,#4448,#2563,.T.);
#5599=EDGE_CURVE('',#4404,#4450,#2564,.T.);
#5600=EDGE_CURVE('',#4454,#4455,#3706,.T.);
#5601=EDGE_CURVE('',#4455,#4456,#3707,.T.);
#5602=EDGE_CURVE('',#4456,#4457,#3708,.T.);
#5603=EDGE_CURVE('',#4457,#4454,#199,.T.);
#5604=EDGE_CURVE('',#4458,#4459,#3709,.T.);
#5605=EDGE_CURVE('',#4459,#4460,#3710,.T.);
#5606=EDGE_CURVE('',#4460,#4454,#3711,.T.);
#5607=EDGE_CURVE('',#4454,#4458,#200,.T.);
#5608=EDGE_CURVE('',#4460,#4455,#3712,.T.);
#5609=EDGE_CURVE('',#4461,#4462,#3713,.T.);
#5610=EDGE_CURVE('',#4462,#4463,#3714,.T.);
#5611=EDGE_CURVE('',#4463,#4458,#3715,.T.);
#5612=EDGE_CURVE('',#4458,#4461,#201,.T.);
#5613=EDGE_CURVE('',#4463,#4459,#3716,.T.);
#5614=EDGE_CURVE('',#4464,#4465,#3717,.T.);
#5615=EDGE_CURVE('',#4465,#4466,#3718,.T.);
#5616=EDGE_CURVE('',#4466,#4461,#3719,.T.);
#5617=EDGE_CURVE('',#4461,#4464,#202,.T.);
#5618=EDGE_CURVE('',#4466,#4462,#3720,.T.);
#5619=EDGE_CURVE('',#4467,#4468,#3721,.T.);
#5620=EDGE_CURVE('',#4468,#4469,#3722,.T.);
#5621=EDGE_CURVE('',#4469,#4464,#3723,.T.);
#5622=EDGE_CURVE('',#4464,#4467,#203,.T.);
#5623=EDGE_CURVE('',#4469,#4465,#3724,.T.);
#5624=EDGE_CURVE('',#4457,#4470,#3725,.T.);
#5625=EDGE_CURVE('',#4470,#4471,#3726,.T.);
#5626=EDGE_CURVE('',#4471,#4467,#3727,.T.);
#5627=EDGE_CURVE('',#4467,#4457,#204,.T.);
#5628=EDGE_CURVE('',#4471,#4468,#3728,.T.);
#5629=EDGE_CURVE('',#4456,#4470,#3729,.T.);
#5630=EDGE_CURVE('',#4466,#4472,#2565,.T.);
#5631=EDGE_CURVE('',#4473,#4472,#3730,.T.);
#5632=EDGE_CURVE('',#4473,#4462,#2566,.T.);
#5633=EDGE_CURVE('',#4474,#4465,#2567,.T.);
#5634=EDGE_CURVE('',#4472,#4474,#3731,.T.);
#5635=EDGE_CURVE('',#4469,#4475,#2568,.T.);
#5636=EDGE_CURVE('',#4474,#4475,#3732,.T.);
#5637=EDGE_CURVE('',#4476,#4468,#2569,.T.);
#5638=EDGE_CURVE('',#4475,#4476,#3733,.T.);
#5639=EDGE_CURVE('',#4471,#4477,#2570,.T.);
#5640=EDGE_CURVE('',#4476,#4477,#3734,.T.);
#5641=EDGE_CURVE('',#4478,#4470,#2571,.T.);
#5642=EDGE_CURVE('',#4477,#4478,#3735,.T.);
#5643=EDGE_CURVE('',#4454,#4479,#2572,.T.);
#5644=EDGE_CURVE('',#4479,#4479,#3736,.T.);
#5645=EDGE_CURVE('',#4480,#4481,#3737,.T.);
#5646=EDGE_CURVE('',#4481,#4482,#3738,.T.);
#5647=EDGE_CURVE('',#4482,#4483,#3739,.T.);
#5648=EDGE_CURVE('',#4483,#4480,#205,.T.);
#5649=EDGE_CURVE('',#4484,#4477,#3740,.T.);
#5650=EDGE_CURVE('',#4478,#4480,#3741,.T.);
#5651=EDGE_CURVE('',#4480,#4484,#206,.T.);
#5652=EDGE_CURVE('',#4478,#4481,#3742,.T.);
#5653=EDGE_CURVE('',#4485,#4475,#3743,.T.);
#5654=EDGE_CURVE('',#4476,#4484,#3744,.T.);
#5655=EDGE_CURVE('',#4484,#4485,#207,.T.);
#5656=EDGE_CURVE('',#4486,#4472,#3745,.T.);
#5657=EDGE_CURVE('',#4474,#4485,#3746,.T.);
#5658=EDGE_CURVE('',#4485,#4486,#208,.T.);
#5659=EDGE_CURVE('',#4487,#4488,#3747,.T.);
#5660=EDGE_CURVE('',#4488,#4473,#3748,.T.);
#5661=EDGE_CURVE('',#4473,#4486,#3749,.T.);
#5662=EDGE_CURVE('',#4486,#4487,#209,.T.);
#5663=EDGE_CURVE('',#4483,#4489,#3750,.T.);
#5664=EDGE_CURVE('',#4489,#4490,#3751,.T.);
#5665=EDGE_CURVE('',#4490,#4487,#3752,.T.);
#5666=EDGE_CURVE('',#4487,#4483,#210,.T.);
#5667=EDGE_CURVE('',#4490,#4488,#3753,.T.);
#5668=EDGE_CURVE('',#4482,#4489,#3754,.T.);
#5669=EDGE_CURVE('',#4463,#4488,#2573,.T.);
#5670=EDGE_CURVE('',#4490,#4459,#2574,.T.);
#5671=EDGE_CURVE('',#4460,#4489,#2575,.T.);
#5672=EDGE_CURVE('',#4483,#4491,#2576,.T.);
#5673=EDGE_CURVE('',#4491,#4491,#3755,.T.);
#5674=EDGE_CURVE('',#4492,#4492,#3756,.T.);
#5675=EDGE_CURVE('',#4492,#4493,#2577,.T.);
#5676=EDGE_CURVE('',#4493,#4493,#3757,.T.);
#5677=EDGE_CURVE('',#4492,#4494,#2578,.T.);
#5678=EDGE_CURVE('',#4494,#4494,#3758,.T.);
#5679=EDGE_CURVE('',#4494,#4495,#2579,.T.);
#5680=EDGE_CURVE('',#4495,#4495,#3759,.T.);
#5681=EDGE_CURVE('',#4456,#4481,#2580,.T.);
#5682=EDGE_CURVE('',#4482,#4455,#2581,.T.);
#5683=EDGE_CURVE('',#4496,#4497,#3760,.T.);
#5684=EDGE_CURVE('',#4497,#4496,#3761,.T.);
#5685=EDGE_CURVE('',#4497,#4498,#2582,.T.);
#5686=EDGE_CURVE('',#4498,#4499,#3762,.T.);
#5687=EDGE_CURVE('',#4499,#4498,#3763,.T.);
#5688=EDGE_CURVE('',#4500,#4501,#3764,.T.);
#5689=EDGE_CURVE('',#4501,#4500,#3765,.T.);
#5690=EDGE_CURVE('',#4501,#4496,#3766,.T.);
#5691=EDGE_CURVE('',#4502,#4503,#3767,.T.);
#5692=EDGE_CURVE('',#4503,#4502,#3768,.T.);
#5693=EDGE_CURVE('',#4503,#4500,#2583,.T.);
#5694=EDGE_CURVE('',#4499,#4502,#3769,.T.);
#5695=EDGE_CURVE('',#4504,#4504,#251,.T.);
#5696=EDGE_CURVE('',#4504,#4505,#252,.T.);
#5697=EDGE_CURVE('',#4505,#4505,#253,.T.);
#5698=EDGE_CURVE('',#4506,#4506,#3770,.T.);
#5699=EDGE_CURVE('',#4506,#4507,#3771,.T.);
#5700=EDGE_CURVE('',#4507,#4507,#3772,.T.);
#5701=EDGE_CURVE('',#4508,#4508,#3773,.T.);
#5702=EDGE_CURVE('',#4508,#4506,#2584,.T.);
#5703=EDGE_CURVE('',#4509,#4509,#3774,.T.);
#5704=EDGE_CURVE('',#4509,#4510,#3775,.T.);
#5705=EDGE_CURVE('',#4510,#4510,#3776,.T.);
#5706=EDGE_CURVE('',#4511,#4511,#3777,.T.);
#5707=EDGE_CURVE('',#4512,#4512,#3778,.T.);
#5708=EDGE_CURVE('',#4512,#4509,#2585,.T.);
#5709=EDGE_CURVE('',#4513,#4513,#3779,.T.);
#5710=EDGE_CURVE('',#4513,#4514,#3780,.T.);
#5711=EDGE_CURVE('',#4514,#4514,#3781,.T.);
#5712=EDGE_CURVE('',#4514,#4511,#2586,.T.);
#5713=EDGE_CURVE('',#4515,#4516,#2587,.T.);
#5714=EDGE_CURVE('',#4516,#4517,#2588,.T.);
#5715=EDGE_CURVE('',#4517,#4518,#2589,.T.);
#5716=EDGE_CURVE('',#4518,#4519,#2590,.T.);
#5717=EDGE_CURVE('',#4519,#4520,#2591,.T.);
#5718=EDGE_CURVE('',#4520,#4515,#2592,.T.);
#5719=EDGE_CURVE('',#4521,#4522,#3782,.T.);
#5720=EDGE_CURVE('',#4522,#4523,#2593,.T.);
#5721=EDGE_CURVE('',#4523,#4523,#3783,.T.);
#5722=EDGE_CURVE('',#4522,#4521,#3784,.T.);
#5723=EDGE_CURVE('',#4524,#4524,#3785,.T.);
#5724=EDGE_CURVE('',#4524,#4521,#2594,.T.);
#5725=EDGE_CURVE('',#4525,#4525,#3786,.T.);
#5726=EDGE_CURVE('',#4525,#4526,#2595,.T.);
#5727=EDGE_CURVE('',#4526,#4526,#3787,.T.);
#5728=EDGE_CURVE('',#4515,#4527,#2596,.T.);
#5729=EDGE_CURVE('',#4527,#4528,#2597,.T.);
#5730=EDGE_CURVE('',#4516,#4528,#2598,.T.);
#5731=EDGE_CURVE('',#4520,#4529,#2599,.T.);
#5732=EDGE_CURVE('',#4529,#4527,#2600,.T.);
#5733=EDGE_CURVE('',#4519,#4530,#2601,.T.);
#5734=EDGE_CURVE('',#4530,#4529,#2602,.T.);
#5735=EDGE_CURVE('',#4518,#4531,#2603,.T.);
#5736=EDGE_CURVE('',#4531,#4530,#2604,.T.);
#5737=EDGE_CURVE('',#4517,#4532,#2605,.T.);
#5738=EDGE_CURVE('',#4532,#4531,#2606,.T.);
#5739=EDGE_CURVE('',#4528,#4532,#2607,.T.);
#5740=EDGE_CURVE('',#4533,#4533,#3788,.T.);
#5741=EDGE_CURVE('',#4533,#4534,#2608,.T.);
#5742=EDGE_CURVE('',#4534,#4534,#3789,.T.);
#5743=EDGE_CURVE('',#4535,#4535,#3790,.T.);
#5744=EDGE_CURVE('',#4535,#4536,#2609,.T.);
#5745=EDGE_CURVE('',#4536,#4536,#3791,.T.);
#5746=EDGE_CURVE('',#4537,#4537,#3792,.T.);
#5747=EDGE_CURVE('',#4537,#4538,#2610,.T.);
#5748=EDGE_CURVE('',#4538,#4538,#3793,.T.);
#5749=EDGE_CURVE('',#4539,#4539,#3794,.T.);
#5750=EDGE_CURVE('',#4539,#4540,#2611,.T.);
#5751=EDGE_CURVE('',#4540,#4540,#3795,.T.);
#5752=EDGE_CURVE('',#4541,#4541,#3796,.T.);
#5753=EDGE_CURVE('',#4541,#4542,#2612,.T.);
#5754=EDGE_CURVE('',#4542,#4542,#3797,.T.);
#5755=ORIENTED_EDGE('',*,*,#4543,.T.);
#5756=ORIENTED_EDGE('',*,*,#4544,.T.);
#5757=ORIENTED_EDGE('',*,*,#4545,.T.);
#5758=ORIENTED_EDGE('',*,*,#4546,.T.);
#5759=ORIENTED_EDGE('',*,*,#4547,.T.);
#5760=ORIENTED_EDGE('',*,*,#4544,.F.);
#5761=ORIENTED_EDGE('',*,*,#4547,.F.);
#5762=ORIENTED_EDGE('',*,*,#4548,.F.);
#5763=ORIENTED_EDGE('',*,*,#4549,.F.);
#5764=ORIENTED_EDGE('',*,*,#4550,.F.);
#5765=ORIENTED_EDGE('',*,*,#4551,.F.);
#5766=ORIENTED_EDGE('',*,*,#4552,.F.);
#5767=ORIENTED_EDGE('',*,*,#4553,.F.);
#5768=ORIENTED_EDGE('',*,*,#4554,.F.);
#5769=ORIENTED_EDGE('',*,*,#4555,.F.);
#5770=ORIENTED_EDGE('',*,*,#4545,.F.);
#5771=ORIENTED_EDGE('',*,*,#4546,.F.);
#5772=ORIENTED_EDGE('',*,*,#4556,.F.);
#5773=ORIENTED_EDGE('',*,*,#4557,.F.);
#5774=ORIENTED_EDGE('',*,*,#4558,.F.);
#5775=ORIENTED_EDGE('',*,*,#4543,.F.);
#5776=ORIENTED_EDGE('',*,*,#4559,.T.);
#5777=ORIENTED_EDGE('',*,*,#4560,.F.);
#5778=ORIENTED_EDGE('',*,*,#4559,.F.);
#5779=ORIENTED_EDGE('',*,*,#4561,.T.);
#5780=ORIENTED_EDGE('',*,*,#4562,.T.);
#5781=ORIENTED_EDGE('',*,*,#4549,.T.);
#5782=ORIENTED_EDGE('',*,*,#4563,.T.);
#5783=ORIENTED_EDGE('',*,*,#4562,.F.);
#5784=ORIENTED_EDGE('',*,*,#4563,.F.);
#5785=ORIENTED_EDGE('',*,*,#4564,.F.);
#5786=ORIENTED_EDGE('',*,*,#4565,.F.);
#5787=ORIENTED_EDGE('',*,*,#4566,.F.);
#5788=ORIENTED_EDGE('',*,*,#4561,.F.);
#5789=ORIENTED_EDGE('',*,*,#4567,.T.);
#5790=ORIENTED_EDGE('',*,*,#4568,.F.);
#5791=ORIENTED_EDGE('',*,*,#4567,.F.);
#5792=ORIENTED_EDGE('',*,*,#4569,.T.);
#5793=ORIENTED_EDGE('',*,*,#4570,.T.);
#5794=ORIENTED_EDGE('',*,*,#4571,.T.);
#5795=ORIENTED_EDGE('',*,*,#4551,.T.);
#5796=ORIENTED_EDGE('',*,*,#4570,.F.);
#5797=ORIENTED_EDGE('',*,*,#4571,.F.);
#5798=ORIENTED_EDGE('',*,*,#4572,.F.);
#5799=ORIENTED_EDGE('',*,*,#4573,.F.);
#5800=ORIENTED_EDGE('',*,*,#4574,.F.);
#5801=ORIENTED_EDGE('',*,*,#4569,.F.);
#5802=ORIENTED_EDGE('',*,*,#4575,.T.);
#5803=ORIENTED_EDGE('',*,*,#4576,.F.);
#5804=ORIENTED_EDGE('',*,*,#4575,.F.);
#5805=ORIENTED_EDGE('',*,*,#4577,.T.);
#5806=ORIENTED_EDGE('',*,*,#4578,.T.);
#5807=ORIENTED_EDGE('',*,*,#4553,.T.);
#5808=ORIENTED_EDGE('',*,*,#4579,.T.);
#5809=ORIENTED_EDGE('',*,*,#4554,.T.);
#5810=ORIENTED_EDGE('',*,*,#4578,.F.);
#5811=ORIENTED_EDGE('',*,*,#4579,.F.);
#5812=ORIENTED_EDGE('',*,*,#4580,.F.);
#5813=ORIENTED_EDGE('',*,*,#4581,.F.);
#5814=ORIENTED_EDGE('',*,*,#4582,.F.);
#5815=ORIENTED_EDGE('',*,*,#4577,.F.);
#5816=ORIENTED_EDGE('',*,*,#4583,.T.);
#5817=ORIENTED_EDGE('',*,*,#4584,.F.);
#5818=ORIENTED_EDGE('',*,*,#4583,.F.);
#5819=ORIENTED_EDGE('',*,*,#4585,.F.);
#5820=ORIENTED_EDGE('',*,*,#4586,.F.);
#5821=ORIENTED_EDGE('',*,*,#4587,.T.);
#5822=ORIENTED_EDGE('',*,*,#4588,.T.);
#5823=ORIENTED_EDGE('',*,*,#4589,.F.);
#5824=ORIENTED_EDGE('',*,*,#4588,.F.);
#5825=ORIENTED_EDGE('',*,*,#4590,.F.);
#5826=ORIENTED_EDGE('',*,*,#4591,.F.);
#5827=ORIENTED_EDGE('',*,*,#4592,.F.);
#5828=ORIENTED_EDGE('',*,*,#4593,.T.);
#5829=ORIENTED_EDGE('',*,*,#4590,.T.);
#5830=ORIENTED_EDGE('',*,*,#4587,.F.);
#5831=ORIENTED_EDGE('',*,*,#4594,.F.);
#5832=ORIENTED_EDGE('',*,*,#4591,.T.);
#5833=ORIENTED_EDGE('',*,*,#4593,.F.);
#5834=ORIENTED_EDGE('',*,*,#4595,.F.);
#5835=ORIENTED_EDGE('',*,*,#4585,.T.);
#5836=ORIENTED_EDGE('',*,*,#4589,.T.);
#5837=ORIENTED_EDGE('',*,*,#4594,.T.);
#5838=ORIENTED_EDGE('',*,*,#4596,.F.);
#5839=ORIENTED_EDGE('',*,*,#4597,.F.);
#5840=ORIENTED_EDGE('',*,*,#4580,.T.);
#5841=ORIENTED_EDGE('',*,*,#4552,.T.);
#5842=ORIENTED_EDGE('',*,*,#4574,.T.);
#5843=ORIENTED_EDGE('',*,*,#4598,.T.);
#5844=ORIENTED_EDGE('',*,*,#4599,.F.);
#5845=ORIENTED_EDGE('',*,*,#4581,.T.);
#5846=ORIENTED_EDGE('',*,*,#4597,.T.);
#5847=ORIENTED_EDGE('',*,*,#4600,.F.);
#5848=ORIENTED_EDGE('',*,*,#4601,.F.);
#5849=ORIENTED_EDGE('',*,*,#4556,.T.);
#5850=ORIENTED_EDGE('',*,*,#4555,.T.);
#5851=ORIENTED_EDGE('',*,*,#4582,.T.);
#5852=ORIENTED_EDGE('',*,*,#4601,.T.);
#5853=ORIENTED_EDGE('',*,*,#4602,.F.);
#5854=ORIENTED_EDGE('',*,*,#4603,.F.);
#5855=ORIENTED_EDGE('',*,*,#4557,.T.);
#5856=ORIENTED_EDGE('',*,*,#4603,.T.);
#5857=ORIENTED_EDGE('',*,*,#4604,.F.);
#5858=ORIENTED_EDGE('',*,*,#4605,.F.);
#5859=ORIENTED_EDGE('',*,*,#4564,.T.);
#5860=ORIENTED_EDGE('',*,*,#4548,.T.);
#5861=ORIENTED_EDGE('',*,*,#4558,.T.);
#5862=ORIENTED_EDGE('',*,*,#4605,.T.);
#5863=ORIENTED_EDGE('',*,*,#4606,.F.);
#5864=ORIENTED_EDGE('',*,*,#4607,.F.);
#5865=ORIENTED_EDGE('',*,*,#4565,.T.);
#5866=ORIENTED_EDGE('',*,*,#4607,.T.);
#5867=ORIENTED_EDGE('',*,*,#4608,.F.);
#5868=ORIENTED_EDGE('',*,*,#4609,.F.);
#5869=ORIENTED_EDGE('',*,*,#4572,.T.);
#5870=ORIENTED_EDGE('',*,*,#4550,.T.);
#5871=ORIENTED_EDGE('',*,*,#4566,.T.);
#5872=ORIENTED_EDGE('',*,*,#4609,.T.);
#5873=ORIENTED_EDGE('',*,*,#4610,.F.);
#5874=ORIENTED_EDGE('',*,*,#4611,.F.);
#5875=ORIENTED_EDGE('',*,*,#4573,.T.);
#5876=ORIENTED_EDGE('',*,*,#4611,.T.);
#5877=ORIENTED_EDGE('',*,*,#4612,.F.);
#5878=ORIENTED_EDGE('',*,*,#4598,.F.);
#5879=ORIENTED_EDGE('',*,*,#4586,.T.);
#5880=ORIENTED_EDGE('',*,*,#4599,.T.);
#5881=ORIENTED_EDGE('',*,*,#4612,.T.);
#5882=ORIENTED_EDGE('',*,*,#4610,.T.);
#5883=ORIENTED_EDGE('',*,*,#4608,.T.);
#5884=ORIENTED_EDGE('',*,*,#4606,.T.);
#5885=ORIENTED_EDGE('',*,*,#4604,.T.);
#5886=ORIENTED_EDGE('',*,*,#4602,.T.);
#5887=ORIENTED_EDGE('',*,*,#4600,.T.);
#5888=ORIENTED_EDGE('',*,*,#4596,.T.);
#5889=ORIENTED_EDGE('',*,*,#4595,.T.);
#5890=ORIENTED_EDGE('',*,*,#4592,.T.);
#5891=ORIENTED_EDGE('',*,*,#4584,.T.);
#5892=ORIENTED_EDGE('',*,*,#4576,.T.);
#5893=ORIENTED_EDGE('',*,*,#4568,.T.);
#5894=ORIENTED_EDGE('',*,*,#4560,.T.);
#5895=ORIENTED_EDGE('',*,*,#4613,.T.);
#5896=ORIENTED_EDGE('',*,*,#4614,.T.);
#5897=ORIENTED_EDGE('',*,*,#4615,.T.);
#5898=ORIENTED_EDGE('',*,*,#4616,.T.);
#5899=ORIENTED_EDGE('',*,*,#4614,.F.);
#5900=ORIENTED_EDGE('',*,*,#4616,.F.);
#5901=ORIENTED_EDGE('',*,*,#4617,.T.);
#5902=ORIENTED_EDGE('',*,*,#4618,.T.);
#5903=ORIENTED_EDGE('',*,*,#4619,.T.);
#5904=ORIENTED_EDGE('',*,*,#4615,.F.);
#5905=ORIENTED_EDGE('',*,*,#4620,.T.);
#5906=ORIENTED_EDGE('',*,*,#4621,.F.);
#5907=ORIENTED_EDGE('',*,*,#4622,.T.);
#5908=ORIENTED_EDGE('',*,*,#4623,.F.);
#5909=ORIENTED_EDGE('',*,*,#4624,.F.);
#5910=ORIENTED_EDGE('',*,*,#4625,.T.);
#5911=ORIENTED_EDGE('',*,*,#4626,.F.);
#5912=ORIENTED_EDGE('',*,*,#4627,.F.);
#5913=ORIENTED_EDGE('',*,*,#4628,.T.);
#5914=ORIENTED_EDGE('',*,*,#4629,.T.);
#5915=ORIENTED_EDGE('',*,*,#4630,.T.);
#5916=ORIENTED_EDGE('',*,*,#4631,.T.);
#5917=ORIENTED_EDGE('',*,*,#4613,.F.);
#5918=ORIENTED_EDGE('',*,*,#4631,.F.);
#5919=ORIENTED_EDGE('',*,*,#4632,.T.);
#5920=ORIENTED_EDGE('',*,*,#4633,.T.);
#5921=ORIENTED_EDGE('',*,*,#4634,.T.);
#5922=ORIENTED_EDGE('',*,*,#4621,.T.);
#5923=ORIENTED_EDGE('',*,*,#4633,.F.);
#5924=ORIENTED_EDGE('',*,*,#4634,.F.);
#5925=ORIENTED_EDGE('',*,*,#4635,.T.);
#5926=ORIENTED_EDGE('',*,*,#4636,.T.);
#5927=ORIENTED_EDGE('',*,*,#4637,.T.);
#5928=ORIENTED_EDGE('',*,*,#4638,.T.);
#5929=ORIENTED_EDGE('',*,*,#4639,.T.);
#5930=ORIENTED_EDGE('',*,*,#4632,.F.);
#5931=ORIENTED_EDGE('',*,*,#4639,.F.);
#5932=ORIENTED_EDGE('',*,*,#4640,.T.);
#5933=ORIENTED_EDGE('',*,*,#4641,.T.);
#5934=ORIENTED_EDGE('',*,*,#4623,.T.);
#5935=ORIENTED_EDGE('',*,*,#4642,.T.);
#5936=ORIENTED_EDGE('',*,*,#4624,.T.);
#5937=ORIENTED_EDGE('',*,*,#4641,.F.);
#5938=ORIENTED_EDGE('',*,*,#4642,.F.);
#5939=ORIENTED_EDGE('',*,*,#4643,.T.);
#5940=ORIENTED_EDGE('',*,*,#4644,.T.);
#5941=ORIENTED_EDGE('',*,*,#4645,.T.);
#5942=ORIENTED_EDGE('',*,*,#4646,.T.);
#5943=ORIENTED_EDGE('',*,*,#4647,.T.);
#5944=ORIENTED_EDGE('',*,*,#4640,.F.);
#5945=ORIENTED_EDGE('',*,*,#4647,.F.);
#5946=ORIENTED_EDGE('',*,*,#4648,.T.);
#5947=ORIENTED_EDGE('',*,*,#4649,.T.);
#5948=ORIENTED_EDGE('',*,*,#4626,.T.);
#5949=ORIENTED_EDGE('',*,*,#4650,.T.);
#5950=ORIENTED_EDGE('',*,*,#4627,.T.);
#5951=ORIENTED_EDGE('',*,*,#4649,.F.);
#5952=ORIENTED_EDGE('',*,*,#4650,.F.);
#5953=ORIENTED_EDGE('',*,*,#4651,.T.);
#5954=ORIENTED_EDGE('',*,*,#4652,.T.);
#5955=ORIENTED_EDGE('',*,*,#4653,.T.);
#5956=ORIENTED_EDGE('',*,*,#4654,.T.);
#5957=ORIENTED_EDGE('',*,*,#4655,.T.);
#5958=ORIENTED_EDGE('',*,*,#4648,.F.);
#5959=ORIENTED_EDGE('',*,*,#4655,.F.);
#5960=ORIENTED_EDGE('',*,*,#4656,.T.);
#5961=ORIENTED_EDGE('',*,*,#4657,.T.);
#5962=ORIENTED_EDGE('',*,*,#4629,.F.);
#5963=ORIENTED_EDGE('',*,*,#4657,.F.);
#5964=ORIENTED_EDGE('',*,*,#4658,.T.);
#5965=ORIENTED_EDGE('',*,*,#4659,.T.);
#5966=ORIENTED_EDGE('',*,*,#4652,.F.);
#5967=ORIENTED_EDGE('',*,*,#4660,.F.);
#5968=ORIENTED_EDGE('',*,*,#4661,.T.);
#5969=ORIENTED_EDGE('',*,*,#4660,.T.);
#5970=ORIENTED_EDGE('',*,*,#4651,.F.);
#5971=ORIENTED_EDGE('',*,*,#4625,.F.);
#5972=ORIENTED_EDGE('',*,*,#4645,.F.);
#5973=ORIENTED_EDGE('',*,*,#4662,.F.);
#5974=ORIENTED_EDGE('',*,*,#4663,.T.);
#5975=ORIENTED_EDGE('',*,*,#4662,.T.);
#5976=ORIENTED_EDGE('',*,*,#4644,.F.);
#5977=ORIENTED_EDGE('',*,*,#4664,.F.);
#5978=ORIENTED_EDGE('',*,*,#4665,.T.);
#5979=ORIENTED_EDGE('',*,*,#4664,.T.);
#5980=ORIENTED_EDGE('',*,*,#4643,.F.);
#5981=ORIENTED_EDGE('',*,*,#4622,.F.);
#5982=ORIENTED_EDGE('',*,*,#4637,.F.);
#5983=ORIENTED_EDGE('',*,*,#4666,.F.);
#5984=ORIENTED_EDGE('',*,*,#4667,.T.);
#5985=ORIENTED_EDGE('',*,*,#4666,.T.);
#5986=ORIENTED_EDGE('',*,*,#4636,.F.);
#5987=ORIENTED_EDGE('',*,*,#4668,.F.);
#5988=ORIENTED_EDGE('',*,*,#4669,.T.);
#5989=ORIENTED_EDGE('',*,*,#4668,.T.);
#5990=ORIENTED_EDGE('',*,*,#4635,.F.);
#5991=ORIENTED_EDGE('',*,*,#4620,.F.);
#5992=ORIENTED_EDGE('',*,*,#4619,.F.);
#5993=ORIENTED_EDGE('',*,*,#4670,.F.);
#5994=ORIENTED_EDGE('',*,*,#4671,.T.);
#5995=ORIENTED_EDGE('',*,*,#4670,.T.);
#5996=ORIENTED_EDGE('',*,*,#4618,.F.);
#5997=ORIENTED_EDGE('',*,*,#4672,.F.);
#5998=ORIENTED_EDGE('',*,*,#4673,.T.);
#5999=ORIENTED_EDGE('',*,*,#4672,.T.);
#6000=ORIENTED_EDGE('',*,*,#4617,.F.);
#6001=ORIENTED_EDGE('',*,*,#4628,.F.);
#6002=ORIENTED_EDGE('',*,*,#4653,.F.);
#6003=ORIENTED_EDGE('',*,*,#4659,.F.);
#6004=ORIENTED_EDGE('',*,*,#4673,.F.);
#6005=ORIENTED_EDGE('',*,*,#4658,.F.);
#6006=ORIENTED_EDGE('',*,*,#4661,.F.);
#6007=ORIENTED_EDGE('',*,*,#4663,.F.);
#6008=ORIENTED_EDGE('',*,*,#4665,.F.);
#6009=ORIENTED_EDGE('',*,*,#4667,.F.);
#6010=ORIENTED_EDGE('',*,*,#4669,.F.);
#6011=ORIENTED_EDGE('',*,*,#4671,.F.);
#6012=ORIENTED_EDGE('',*,*,#4654,.F.);
#6013=ORIENTED_EDGE('',*,*,#4630,.F.);
#6014=ORIENTED_EDGE('',*,*,#4638,.F.);
#6015=ORIENTED_EDGE('',*,*,#4656,.F.);
#6016=ORIENTED_EDGE('',*,*,#4646,.F.);
#6017=ORIENTED_EDGE('',*,*,#4674,.T.);
#6018=ORIENTED_EDGE('',*,*,#4675,.T.);
#6019=ORIENTED_EDGE('',*,*,#4676,.T.);
#6020=ORIENTED_EDGE('',*,*,#4675,.F.);
#6021=ORIENTED_EDGE('',*,*,#4677,.T.);
#6022=ORIENTED_EDGE('',*,*,#4678,.F.);
#6023=ORIENTED_EDGE('',*,*,#4676,.F.);
#6024=ORIENTED_EDGE('',*,*,#4674,.F.);
#6025=ORIENTED_EDGE('',*,*,#4679,.T.);
#6026=ORIENTED_EDGE('',*,*,#4680,.T.);
#6027=ORIENTED_EDGE('',*,*,#4679,.F.);
#6028=ORIENTED_EDGE('',*,*,#4677,.F.);
#6029=ORIENTED_EDGE('',*,*,#4681,.T.);
#6030=ORIENTED_EDGE('',*,*,#4682,.T.);
#6031=ORIENTED_EDGE('',*,*,#4678,.T.);
#6032=ORIENTED_EDGE('',*,*,#4682,.F.);
#6033=ORIENTED_EDGE('',*,*,#4683,.T.);
#6034=ORIENTED_EDGE('',*,*,#4681,.F.);
#6035=ORIENTED_EDGE('',*,*,#4684,.T.);
#6036=ORIENTED_EDGE('',*,*,#4685,.F.);
#6037=ORIENTED_EDGE('',*,*,#4686,.F.);
#6038=ORIENTED_EDGE('',*,*,#4684,.F.);
#6039=ORIENTED_EDGE('',*,*,#4683,.F.);
#6040=ORIENTED_EDGE('',*,*,#4685,.T.);
#6041=ORIENTED_EDGE('',*,*,#4686,.T.);
#6042=ORIENTED_EDGE('',*,*,#4687,.T.);
#6043=ORIENTED_EDGE('',*,*,#4688,.T.);
#6044=ORIENTED_EDGE('',*,*,#4687,.F.);
#6045=ORIENTED_EDGE('',*,*,#4688,.F.);
#6046=ORIENTED_EDGE('',*,*,#4689,.F.);
#6047=ORIENTED_EDGE('',*,*,#4690,.T.);
#6048=ORIENTED_EDGE('',*,*,#4691,.T.);
#6049=ORIENTED_EDGE('',*,*,#4689,.T.);
#6050=ORIENTED_EDGE('',*,*,#4691,.F.);
#6051=ORIENTED_EDGE('',*,*,#4692,.T.);
#6052=ORIENTED_EDGE('',*,*,#4693,.F.);
#6053=ORIENTED_EDGE('',*,*,#4694,.T.);
#6054=ORIENTED_EDGE('',*,*,#4692,.F.);
#6055=ORIENTED_EDGE('',*,*,#4690,.F.);
#6056=ORIENTED_EDGE('',*,*,#4694,.F.);
#6057=ORIENTED_EDGE('',*,*,#4695,.T.);
#6058=ORIENTED_EDGE('',*,*,#4680,.F.);
#6059=ORIENTED_EDGE('',*,*,#4695,.F.);
#6060=ORIENTED_EDGE('',*,*,#4696,.T.);
#6061=ORIENTED_EDGE('',*,*,#4693,.T.);
#6062=ORIENTED_EDGE('',*,*,#4696,.F.);
#6063=ORIENTED_EDGE('',*,*,#4697,.T.);
#6064=ORIENTED_EDGE('',*,*,#4698,.T.);
#6065=ORIENTED_EDGE('',*,*,#4699,.T.);
#6066=ORIENTED_EDGE('',*,*,#4698,.F.);
#6067=ORIENTED_EDGE('',*,*,#4700,.T.);
#6068=ORIENTED_EDGE('',*,*,#4697,.F.);
#6069=ORIENTED_EDGE('',*,*,#4701,.T.);
#6070=ORIENTED_EDGE('',*,*,#4702,.T.);
#6071=ORIENTED_EDGE('',*,*,#4701,.F.);
#6072=ORIENTED_EDGE('',*,*,#4700,.F.);
#6073=ORIENTED_EDGE('',*,*,#4703,.F.);
#6074=ORIENTED_EDGE('',*,*,#4704,.F.);
#6075=ORIENTED_EDGE('',*,*,#4705,.F.);
#6076=ORIENTED_EDGE('',*,*,#4706,.F.);
#6077=ORIENTED_EDGE('',*,*,#4707,.F.);
#6078=ORIENTED_EDGE('',*,*,#4708,.F.);
#6079=ORIENTED_EDGE('',*,*,#4709,.F.);
#6080=ORIENTED_EDGE('',*,*,#4710,.F.);
#6081=ORIENTED_EDGE('',*,*,#4711,.F.);
#6082=ORIENTED_EDGE('',*,*,#4712,.F.);
#6083=ORIENTED_EDGE('',*,*,#4713,.F.);
#6084=ORIENTED_EDGE('',*,*,#4714,.F.);
#6085=ORIENTED_EDGE('',*,*,#4715,.F.);
#6086=ORIENTED_EDGE('',*,*,#4716,.F.);
#6087=ORIENTED_EDGE('',*,*,#4717,.F.);
#6088=ORIENTED_EDGE('',*,*,#4718,.F.);
#6089=ORIENTED_EDGE('',*,*,#4719,.F.);
#6090=ORIENTED_EDGE('',*,*,#4720,.F.);
#6091=ORIENTED_EDGE('',*,*,#4721,.F.);
#6092=ORIENTED_EDGE('',*,*,#4722,.F.);
#6093=ORIENTED_EDGE('',*,*,#4699,.F.);
#6094=ORIENTED_EDGE('',*,*,#4723,.T.);
#6095=ORIENTED_EDGE('',*,*,#4724,.T.);
#6096=ORIENTED_EDGE('',*,*,#4725,.T.);
#6097=ORIENTED_EDGE('',*,*,#4726,.T.);
#6098=ORIENTED_EDGE('',*,*,#4727,.T.);
#6099=ORIENTED_EDGE('',*,*,#4728,.T.);
#6100=ORIENTED_EDGE('',*,*,#4729,.T.);
#6101=ORIENTED_EDGE('',*,*,#4730,.T.);
#6102=ORIENTED_EDGE('',*,*,#4731,.T.);
#6103=ORIENTED_EDGE('',*,*,#4732,.T.);
#6104=ORIENTED_EDGE('',*,*,#4733,.T.);
#6105=ORIENTED_EDGE('',*,*,#4734,.T.);
#6106=ORIENTED_EDGE('',*,*,#4735,.T.);
#6107=ORIENTED_EDGE('',*,*,#4736,.T.);
#6108=ORIENTED_EDGE('',*,*,#4737,.T.);
#6109=ORIENTED_EDGE('',*,*,#4738,.T.);
#6110=ORIENTED_EDGE('',*,*,#4739,.T.);
#6111=ORIENTED_EDGE('',*,*,#4740,.T.);
#6112=ORIENTED_EDGE('',*,*,#4741,.T.);
#6113=ORIENTED_EDGE('',*,*,#4742,.T.);
#6114=ORIENTED_EDGE('',*,*,#4743,.T.);
#6115=ORIENTED_EDGE('',*,*,#4744,.T.);
#6116=ORIENTED_EDGE('',*,*,#4745,.T.);
#6117=ORIENTED_EDGE('',*,*,#4746,.T.);
#6118=ORIENTED_EDGE('',*,*,#4743,.F.);
#6119=ORIENTED_EDGE('',*,*,#4747,.T.);
#6120=ORIENTED_EDGE('',*,*,#4741,.F.);
#6121=ORIENTED_EDGE('',*,*,#4739,.F.);
#6122=ORIENTED_EDGE('',*,*,#4748,.T.);
#6123=ORIENTED_EDGE('',*,*,#4737,.F.);
#6124=ORIENTED_EDGE('',*,*,#4735,.F.);
#6125=ORIENTED_EDGE('',*,*,#4749,.T.);
#6126=ORIENTED_EDGE('',*,*,#4733,.F.);
#6127=ORIENTED_EDGE('',*,*,#4731,.F.);
#6128=ORIENTED_EDGE('',*,*,#4750,.T.);
#6129=ORIENTED_EDGE('',*,*,#4729,.F.);
#6130=ORIENTED_EDGE('',*,*,#4727,.F.);
#6131=ORIENTED_EDGE('',*,*,#4751,.T.);
#6132=ORIENTED_EDGE('',*,*,#4725,.F.);
#6133=ORIENTED_EDGE('',*,*,#4723,.F.);
#6134=ORIENTED_EDGE('',*,*,#4752,.T.);
#6135=ORIENTED_EDGE('',*,*,#4745,.F.);
#6136=ORIENTED_EDGE('',*,*,#4749,.F.);
#6137=ORIENTED_EDGE('',*,*,#4753,.T.);
#6138=ORIENTED_EDGE('',*,*,#4712,.T.);
#6139=ORIENTED_EDGE('',*,*,#4754,.T.);
#6140=ORIENTED_EDGE('',*,*,#4738,.F.);
#6141=ORIENTED_EDGE('',*,*,#4755,.F.);
#6142=ORIENTED_EDGE('',*,*,#4713,.T.);
#6143=ORIENTED_EDGE('',*,*,#4753,.F.);
#6144=ORIENTED_EDGE('',*,*,#4748,.F.);
#6145=ORIENTED_EDGE('',*,*,#4756,.T.);
#6146=ORIENTED_EDGE('',*,*,#4714,.T.);
#6147=ORIENTED_EDGE('',*,*,#4755,.T.);
#6148=ORIENTED_EDGE('',*,*,#4742,.F.);
#6149=ORIENTED_EDGE('',*,*,#4757,.F.);
#6150=ORIENTED_EDGE('',*,*,#4715,.T.);
#6151=ORIENTED_EDGE('',*,*,#4756,.F.);
#6152=ORIENTED_EDGE('',*,*,#4747,.F.);
#6153=ORIENTED_EDGE('',*,*,#4758,.T.);
#6154=ORIENTED_EDGE('',*,*,#4716,.T.);
#6155=ORIENTED_EDGE('',*,*,#4757,.T.);
#6156=ORIENTED_EDGE('',*,*,#4746,.F.);
#6157=ORIENTED_EDGE('',*,*,#4759,.F.);
#6158=ORIENTED_EDGE('',*,*,#4760,.T.);
#6159=ORIENTED_EDGE('',*,*,#4761,.T.);
#6160=ORIENTED_EDGE('',*,*,#4717,.T.);
#6161=ORIENTED_EDGE('',*,*,#4758,.F.);
#6162=ORIENTED_EDGE('',*,*,#4724,.F.);
#6163=ORIENTED_EDGE('',*,*,#4744,.F.);
#6164=ORIENTED_EDGE('',*,*,#4740,.F.);
#6165=ORIENTED_EDGE('',*,*,#4736,.F.);
#6166=ORIENTED_EDGE('',*,*,#4732,.F.);
#6167=ORIENTED_EDGE('',*,*,#4728,.F.);
#6168=ORIENTED_EDGE('',*,*,#4762,.T.);
#6169=ORIENTED_EDGE('',*,*,#4763,.T.);
#6170=ORIENTED_EDGE('',*,*,#4764,.T.);
#6171=ORIENTED_EDGE('',*,*,#4765,.T.);
#6172=ORIENTED_EDGE('',*,*,#4766,.T.);
#6173=ORIENTED_EDGE('',*,*,#4767,.T.);
#6174=ORIENTED_EDGE('',*,*,#4768,.T.);
#6175=ORIENTED_EDGE('',*,*,#4769,.T.);
#6176=ORIENTED_EDGE('',*,*,#4770,.T.);
#6177=ORIENTED_EDGE('',*,*,#4771,.T.);
#6178=ORIENTED_EDGE('',*,*,#4772,.T.);
#6179=ORIENTED_EDGE('',*,*,#4773,.T.);
#6180=ORIENTED_EDGE('',*,*,#4774,.T.);
#6181=ORIENTED_EDGE('',*,*,#4775,.T.);
#6182=ORIENTED_EDGE('',*,*,#4776,.T.);
#6183=ORIENTED_EDGE('',*,*,#4777,.T.);
#6184=ORIENTED_EDGE('',*,*,#4778,.T.);
#6185=ORIENTED_EDGE('',*,*,#4779,.T.);
#6186=ORIENTED_EDGE('',*,*,#4780,.T.);
#6187=ORIENTED_EDGE('',*,*,#4781,.T.);
#6188=ORIENTED_EDGE('',*,*,#4782,.T.);
#6189=ORIENTED_EDGE('',*,*,#4783,.T.);
#6190=ORIENTED_EDGE('',*,*,#4784,.T.);
#6191=ORIENTED_EDGE('',*,*,#4785,.T.);
#6192=ORIENTED_EDGE('',*,*,#4782,.F.);
#6193=ORIENTED_EDGE('',*,*,#4786,.T.);
#6194=ORIENTED_EDGE('',*,*,#4780,.F.);
#6195=ORIENTED_EDGE('',*,*,#4778,.F.);
#6196=ORIENTED_EDGE('',*,*,#4787,.T.);
#6197=ORIENTED_EDGE('',*,*,#4776,.F.);
#6198=ORIENTED_EDGE('',*,*,#4774,.F.);
#6199=ORIENTED_EDGE('',*,*,#4788,.T.);
#6200=ORIENTED_EDGE('',*,*,#4772,.F.);
#6201=ORIENTED_EDGE('',*,*,#4770,.F.);
#6202=ORIENTED_EDGE('',*,*,#4789,.T.);
#6203=ORIENTED_EDGE('',*,*,#4768,.F.);
#6204=ORIENTED_EDGE('',*,*,#4766,.F.);
#6205=ORIENTED_EDGE('',*,*,#4790,.T.);
#6206=ORIENTED_EDGE('',*,*,#4764,.F.);
#6207=ORIENTED_EDGE('',*,*,#4762,.F.);
#6208=ORIENTED_EDGE('',*,*,#4791,.T.);
#6209=ORIENTED_EDGE('',*,*,#4784,.F.);
#6210=ORIENTED_EDGE('',*,*,#4788,.F.);
#6211=ORIENTED_EDGE('',*,*,#4792,.T.);
#6212=ORIENTED_EDGE('',*,*,#4793,.T.);
#6213=ORIENTED_EDGE('',*,*,#4794,.T.);
#6214=ORIENTED_EDGE('',*,*,#4777,.F.);
#6215=ORIENTED_EDGE('',*,*,#4795,.F.);
#6216=ORIENTED_EDGE('',*,*,#4796,.T.);
#6217=ORIENTED_EDGE('',*,*,#4792,.F.);
#6218=ORIENTED_EDGE('',*,*,#4787,.F.);
#6219=ORIENTED_EDGE('',*,*,#4797,.T.);
#6220=ORIENTED_EDGE('',*,*,#4798,.T.);
#6221=ORIENTED_EDGE('',*,*,#4795,.T.);
#6222=ORIENTED_EDGE('',*,*,#4781,.F.);
#6223=ORIENTED_EDGE('',*,*,#4799,.F.);
#6224=ORIENTED_EDGE('',*,*,#4719,.T.);
#6225=ORIENTED_EDGE('',*,*,#4800,.F.);
#6226=ORIENTED_EDGE('',*,*,#4801,.T.);
#6227=ORIENTED_EDGE('',*,*,#4797,.F.);
#6228=ORIENTED_EDGE('',*,*,#4786,.F.);
#6229=ORIENTED_EDGE('',*,*,#4802,.T.);
#6230=ORIENTED_EDGE('',*,*,#4720,.T.);
#6231=ORIENTED_EDGE('',*,*,#4799,.T.);
#6232=ORIENTED_EDGE('',*,*,#4785,.F.);
#6233=ORIENTED_EDGE('',*,*,#4803,.F.);
#6234=ORIENTED_EDGE('',*,*,#4721,.T.);
#6235=ORIENTED_EDGE('',*,*,#4802,.F.);
#6236=ORIENTED_EDGE('',*,*,#4763,.F.);
#6237=ORIENTED_EDGE('',*,*,#4783,.F.);
#6238=ORIENTED_EDGE('',*,*,#4779,.F.);
#6239=ORIENTED_EDGE('',*,*,#4775,.F.);
#6240=ORIENTED_EDGE('',*,*,#4771,.F.);
#6241=ORIENTED_EDGE('',*,*,#4767,.F.);
#6242=ORIENTED_EDGE('',*,*,#4791,.F.);
#6243=ORIENTED_EDGE('',*,*,#4804,.T.);
#6244=ORIENTED_EDGE('',*,*,#4722,.T.);
#6245=ORIENTED_EDGE('',*,*,#4803,.T.);
#6246=ORIENTED_EDGE('',*,*,#4765,.F.);
#6247=ORIENTED_EDGE('',*,*,#4805,.F.);
#6248=ORIENTED_EDGE('',*,*,#4703,.T.);
#6249=ORIENTED_EDGE('',*,*,#4804,.F.);
#6250=ORIENTED_EDGE('',*,*,#4790,.F.);
#6251=ORIENTED_EDGE('',*,*,#4806,.T.);
#6252=ORIENTED_EDGE('',*,*,#4704,.T.);
#6253=ORIENTED_EDGE('',*,*,#4805,.T.);
#6254=ORIENTED_EDGE('',*,*,#4769,.F.);
#6255=ORIENTED_EDGE('',*,*,#4807,.F.);
#6256=ORIENTED_EDGE('',*,*,#4705,.T.);
#6257=ORIENTED_EDGE('',*,*,#4806,.F.);
#6258=ORIENTED_EDGE('',*,*,#4750,.F.);
#6259=ORIENTED_EDGE('',*,*,#4808,.T.);
#6260=ORIENTED_EDGE('',*,*,#4710,.T.);
#6261=ORIENTED_EDGE('',*,*,#4809,.T.);
#6262=ORIENTED_EDGE('',*,*,#4730,.F.);
#6263=ORIENTED_EDGE('',*,*,#4809,.F.);
#6264=ORIENTED_EDGE('',*,*,#4709,.T.);
#6265=ORIENTED_EDGE('',*,*,#4810,.F.);
#6266=ORIENTED_EDGE('',*,*,#4811,.T.);
#6267=ORIENTED_EDGE('',*,*,#4812,.F.);
#6268=ORIENTED_EDGE('',*,*,#4789,.F.);
#6269=ORIENTED_EDGE('',*,*,#4813,.T.);
#6270=ORIENTED_EDGE('',*,*,#4706,.T.);
#6271=ORIENTED_EDGE('',*,*,#4807,.T.);
#6272=ORIENTED_EDGE('',*,*,#4773,.F.);
#6273=ORIENTED_EDGE('',*,*,#4794,.F.);
#6274=ORIENTED_EDGE('',*,*,#4814,.T.);
#6275=ORIENTED_EDGE('',*,*,#4815,.T.);
#6276=ORIENTED_EDGE('',*,*,#4707,.T.);
#6277=ORIENTED_EDGE('',*,*,#4813,.F.);
#6278=ORIENTED_EDGE('',*,*,#4751,.F.);
#6279=ORIENTED_EDGE('',*,*,#4812,.T.);
#6280=ORIENTED_EDGE('',*,*,#4816,.T.);
#6281=ORIENTED_EDGE('',*,*,#4817,.T.);
#6282=ORIENTED_EDGE('',*,*,#4726,.F.);
#6283=ORIENTED_EDGE('',*,*,#4817,.F.);
#6284=ORIENTED_EDGE('',*,*,#4818,.T.);
#6285=ORIENTED_EDGE('',*,*,#4819,.F.);
#6286=ORIENTED_EDGE('',*,*,#4816,.F.);
#6287=ORIENTED_EDGE('',*,*,#4811,.F.);
#6288=ORIENTED_EDGE('',*,*,#4820,.F.);
#6289=ORIENTED_EDGE('',*,*,#4814,.F.);
#6290=ORIENTED_EDGE('',*,*,#4793,.F.);
#6291=ORIENTED_EDGE('',*,*,#4796,.F.);
#6292=ORIENTED_EDGE('',*,*,#4798,.F.);
#6293=ORIENTED_EDGE('',*,*,#4801,.F.);
#6294=ORIENTED_EDGE('',*,*,#4821,.F.);
#6295=ORIENTED_EDGE('',*,*,#4760,.F.);
#6296=ORIENTED_EDGE('',*,*,#4822,.F.);
#6297=ORIENTED_EDGE('',*,*,#4818,.F.);
#6298=ORIENTED_EDGE('',*,*,#4752,.F.);
#6299=ORIENTED_EDGE('',*,*,#4819,.T.);
#6300=ORIENTED_EDGE('',*,*,#4822,.T.);
#6301=ORIENTED_EDGE('',*,*,#4759,.T.);
#6302=ORIENTED_EDGE('',*,*,#4702,.F.);
#6303=ORIENTED_EDGE('',*,*,#4734,.F.);
#6304=ORIENTED_EDGE('',*,*,#4754,.F.);
#6305=ORIENTED_EDGE('',*,*,#4711,.T.);
#6306=ORIENTED_EDGE('',*,*,#4808,.F.);
#6307=ORIENTED_EDGE('',*,*,#4708,.T.);
#6308=ORIENTED_EDGE('',*,*,#4815,.F.);
#6309=ORIENTED_EDGE('',*,*,#4820,.T.);
#6310=ORIENTED_EDGE('',*,*,#4810,.T.);
#6311=ORIENTED_EDGE('',*,*,#4718,.T.);
#6312=ORIENTED_EDGE('',*,*,#4761,.F.);
#6313=ORIENTED_EDGE('',*,*,#4821,.T.);
#6314=ORIENTED_EDGE('',*,*,#4800,.T.);
#6315=ORIENTED_EDGE('',*,*,#4823,.T.);
#6316=ORIENTED_EDGE('',*,*,#4824,.T.);
#6317=ORIENTED_EDGE('',*,*,#4825,.T.);
#6318=ORIENTED_EDGE('',*,*,#4824,.F.);
#6319=ORIENTED_EDGE('',*,*,#4826,.T.);
#6320=ORIENTED_EDGE('',*,*,#4827,.F.);
#6321=ORIENTED_EDGE('',*,*,#4828,.T.);
#6322=ORIENTED_EDGE('',*,*,#4826,.F.);
#6323=ORIENTED_EDGE('',*,*,#4823,.F.);
#6324=ORIENTED_EDGE('',*,*,#4828,.F.);
#6325=ORIENTED_EDGE('',*,*,#4829,.F.);
#6326=ORIENTED_EDGE('',*,*,#4825,.F.);
#6327=ORIENTED_EDGE('',*,*,#4830,.T.);
#6328=ORIENTED_EDGE('',*,*,#4827,.T.);
#6329=ORIENTED_EDGE('',*,*,#4830,.F.);
#6330=ORIENTED_EDGE('',*,*,#4831,.T.);
#6331=ORIENTED_EDGE('',*,*,#4832,.F.);
#6332=ORIENTED_EDGE('',*,*,#4833,.F.);
#6333=ORIENTED_EDGE('',*,*,#4834,.T.);
#6334=ORIENTED_EDGE('',*,*,#4832,.T.);
#6335=ORIENTED_EDGE('',*,*,#4834,.F.);
#6336=ORIENTED_EDGE('',*,*,#4835,.F.);
#6337=ORIENTED_EDGE('',*,*,#4836,.T.);
#6338=ORIENTED_EDGE('',*,*,#4829,.T.);
#6339=ORIENTED_EDGE('',*,*,#4836,.F.);
#6340=ORIENTED_EDGE('',*,*,#4831,.F.);
#6341=ORIENTED_EDGE('',*,*,#4837,.T.);
#6342=ORIENTED_EDGE('',*,*,#4835,.T.);
#6343=ORIENTED_EDGE('',*,*,#4837,.F.);
#6344=ORIENTED_EDGE('',*,*,#4838,.T.);
#6345=ORIENTED_EDGE('',*,*,#4839,.T.);
#6346=ORIENTED_EDGE('',*,*,#4840,.F.);
#6347=ORIENTED_EDGE('',*,*,#4841,.F.);
#6348=ORIENTED_EDGE('',*,*,#4842,.T.);
#6349=ORIENTED_EDGE('',*,*,#4841,.T.);
#6350=ORIENTED_EDGE('',*,*,#4843,.F.);
#6351=ORIENTED_EDGE('',*,*,#4844,.F.);
#6352=ORIENTED_EDGE('',*,*,#4845,.T.);
#6353=ORIENTED_EDGE('',*,*,#4844,.T.);
#6354=ORIENTED_EDGE('',*,*,#4846,.F.);
#6355=ORIENTED_EDGE('',*,*,#4847,.F.);
#6356=ORIENTED_EDGE('',*,*,#4848,.T.);
#6357=ORIENTED_EDGE('',*,*,#4847,.T.);
#6358=ORIENTED_EDGE('',*,*,#4849,.F.);
#6359=ORIENTED_EDGE('',*,*,#4850,.F.);
#6360=ORIENTED_EDGE('',*,*,#4851,.T.);
#6361=ORIENTED_EDGE('',*,*,#4850,.T.);
#6362=ORIENTED_EDGE('',*,*,#4852,.F.);
#6363=ORIENTED_EDGE('',*,*,#4853,.F.);
#6364=ORIENTED_EDGE('',*,*,#4854,.T.);
#6365=ORIENTED_EDGE('',*,*,#4853,.T.);
#6366=ORIENTED_EDGE('',*,*,#4855,.F.);
#6367=ORIENTED_EDGE('',*,*,#4839,.F.);
#6368=ORIENTED_EDGE('',*,*,#4855,.T.);
#6369=ORIENTED_EDGE('',*,*,#4852,.T.);
#6370=ORIENTED_EDGE('',*,*,#4849,.T.);
#6371=ORIENTED_EDGE('',*,*,#4846,.T.);
#6372=ORIENTED_EDGE('',*,*,#4843,.T.);
#6373=ORIENTED_EDGE('',*,*,#4840,.T.);
#6374=ORIENTED_EDGE('',*,*,#4854,.F.);
#6375=ORIENTED_EDGE('',*,*,#4838,.F.);
#6376=ORIENTED_EDGE('',*,*,#4842,.F.);
#6377=ORIENTED_EDGE('',*,*,#4845,.F.);
#6378=ORIENTED_EDGE('',*,*,#4848,.F.);
#6379=ORIENTED_EDGE('',*,*,#4851,.F.);
#6380=ORIENTED_EDGE('',*,*,#4833,.T.);
#6381=ORIENTED_EDGE('',*,*,#4856,.T.);
#6382=ORIENTED_EDGE('',*,*,#4857,.T.);
#6383=ORIENTED_EDGE('',*,*,#4858,.T.);
#6384=ORIENTED_EDGE('',*,*,#4857,.F.);
#6385=ORIENTED_EDGE('',*,*,#4859,.T.);
#6386=ORIENTED_EDGE('',*,*,#4860,.F.);
#6387=ORIENTED_EDGE('',*,*,#4861,.T.);
#6388=ORIENTED_EDGE('',*,*,#4859,.F.);
#6389=ORIENTED_EDGE('',*,*,#4856,.F.);
#6390=ORIENTED_EDGE('',*,*,#4861,.F.);
#6391=ORIENTED_EDGE('',*,*,#4858,.F.);
#6392=ORIENTED_EDGE('',*,*,#4862,.T.);
#6393=ORIENTED_EDGE('',*,*,#4863,.F.);
#6394=ORIENTED_EDGE('',*,*,#4864,.T.);
#6395=ORIENTED_EDGE('',*,*,#4862,.F.);
#6396=ORIENTED_EDGE('',*,*,#4864,.F.);
#6397=ORIENTED_EDGE('',*,*,#4865,.T.);
#6398=ORIENTED_EDGE('',*,*,#4866,.T.);
#6399=ORIENTED_EDGE('',*,*,#4867,.T.);
#6400=ORIENTED_EDGE('',*,*,#4866,.F.);
#6401=ORIENTED_EDGE('',*,*,#4868,.T.);
#6402=ORIENTED_EDGE('',*,*,#4865,.F.);
#6403=ORIENTED_EDGE('',*,*,#4869,.T.);
#6404=ORIENTED_EDGE('',*,*,#4870,.T.);
#6405=ORIENTED_EDGE('',*,*,#4869,.F.);
#6406=ORIENTED_EDGE('',*,*,#4868,.F.);
#6407=ORIENTED_EDGE('',*,*,#4867,.F.);
#6408=ORIENTED_EDGE('',*,*,#4871,.T.);
#6409=ORIENTED_EDGE('',*,*,#4872,.T.);
#6410=ORIENTED_EDGE('',*,*,#4873,.T.);
#6411=ORIENTED_EDGE('',*,*,#4874,.T.);
#6412=ORIENTED_EDGE('',*,*,#4873,.F.);
#6413=ORIENTED_EDGE('',*,*,#4875,.T.);
#6414=ORIENTED_EDGE('',*,*,#4872,.F.);
#6415=ORIENTED_EDGE('',*,*,#4876,.T.);
#6416=ORIENTED_EDGE('',*,*,#4871,.F.);
#6417=ORIENTED_EDGE('',*,*,#4876,.F.);
#6418=ORIENTED_EDGE('',*,*,#4875,.F.);
#6419=ORIENTED_EDGE('',*,*,#4874,.F.);
#6420=ORIENTED_EDGE('',*,*,#4863,.T.);
#6421=ORIENTED_EDGE('',*,*,#4870,.F.);
#6422=ORIENTED_EDGE('',*,*,#4860,.T.);
#6423=ORIENTED_EDGE('',*,*,#4877,.T.);
#6424=ORIENTED_EDGE('',*,*,#4878,.T.);
#6425=ORIENTED_EDGE('',*,*,#4879,.T.);
#6426=ORIENTED_EDGE('',*,*,#4878,.F.);
#6427=ORIENTED_EDGE('',*,*,#4880,.F.);
#6428=ORIENTED_EDGE('',*,*,#4877,.F.);
#6429=ORIENTED_EDGE('',*,*,#4879,.F.);
#6430=ORIENTED_EDGE('',*,*,#4881,.T.);
#6431=ORIENTED_EDGE('',*,*,#4882,.F.);
#6432=ORIENTED_EDGE('',*,*,#4881,.F.);
#6433=ORIENTED_EDGE('',*,*,#4883,.T.);
#6434=ORIENTED_EDGE('',*,*,#4884,.T.);
#6435=ORIENTED_EDGE('',*,*,#4885,.T.);
#6436=ORIENTED_EDGE('',*,*,#4884,.F.);
#6437=ORIENTED_EDGE('',*,*,#4885,.F.);
#6438=ORIENTED_EDGE('',*,*,#4886,.T.);
#6439=ORIENTED_EDGE('',*,*,#4887,.F.);
#6440=ORIENTED_EDGE('',*,*,#4886,.F.);
#6441=ORIENTED_EDGE('',*,*,#4883,.F.);
#6442=ORIENTED_EDGE('',*,*,#4887,.T.);
#6443=ORIENTED_EDGE('',*,*,#4888,.T.);
#6444=ORIENTED_EDGE('',*,*,#4880,.T.);
#6445=ORIENTED_EDGE('',*,*,#4888,.F.);
#6446=ORIENTED_EDGE('',*,*,#4882,.T.);
#6447=ORIENTED_EDGE('',*,*,#4889,.T.);
#6448=ORIENTED_EDGE('',*,*,#4890,.T.);
#6449=ORIENTED_EDGE('',*,*,#4889,.F.);
#6450=ORIENTED_EDGE('',*,*,#4890,.F.);
#6451=ORIENTED_EDGE('',*,*,#4891,.T.);
#6452=ORIENTED_EDGE('',*,*,#4892,.T.);
#6453=ORIENTED_EDGE('',*,*,#4893,.T.);
#6454=ORIENTED_EDGE('',*,*,#4894,.T.);
#6455=ORIENTED_EDGE('',*,*,#4892,.F.);
#6456=ORIENTED_EDGE('',*,*,#4895,.T.);
#6457=ORIENTED_EDGE('',*,*,#4894,.F.);
#6458=ORIENTED_EDGE('',*,*,#4896,.T.);
#6459=ORIENTED_EDGE('',*,*,#4897,.F.);
#6460=ORIENTED_EDGE('',*,*,#4898,.F.);
#6461=ORIENTED_EDGE('',*,*,#4896,.F.);
#6462=ORIENTED_EDGE('',*,*,#4893,.F.);
#6463=ORIENTED_EDGE('',*,*,#4899,.F.);
#6464=ORIENTED_EDGE('',*,*,#4900,.T.);
#6465=ORIENTED_EDGE('',*,*,#4895,.F.);
#6466=ORIENTED_EDGE('',*,*,#4891,.F.);
#6467=ORIENTED_EDGE('',*,*,#4900,.F.);
#6468=ORIENTED_EDGE('',*,*,#4901,.T.);
#6469=ORIENTED_EDGE('',*,*,#4902,.T.);
#6470=ORIENTED_EDGE('',*,*,#4903,.T.);
#6471=ORIENTED_EDGE('',*,*,#4902,.F.);
#6472=ORIENTED_EDGE('',*,*,#4904,.T.);
#6473=ORIENTED_EDGE('',*,*,#4905,.F.);
#6474=ORIENTED_EDGE('',*,*,#4906,.F.);
#6475=ORIENTED_EDGE('',*,*,#4907,.T.);
#6476=ORIENTED_EDGE('',*,*,#4904,.F.);
#6477=ORIENTED_EDGE('',*,*,#4901,.F.);
#6478=ORIENTED_EDGE('',*,*,#4907,.F.);
#6479=ORIENTED_EDGE('',*,*,#4903,.F.);
#6480=ORIENTED_EDGE('',*,*,#4908,.T.);
#6481=ORIENTED_EDGE('',*,*,#4909,.T.);
#6482=ORIENTED_EDGE('',*,*,#4910,.T.);
#6483=ORIENTED_EDGE('',*,*,#4911,.T.);
#6484=ORIENTED_EDGE('',*,*,#4910,.F.);
#6485=ORIENTED_EDGE('',*,*,#4912,.T.);
#6486=ORIENTED_EDGE('',*,*,#4911,.F.);
#6487=ORIENTED_EDGE('',*,*,#4913,.F.);
#6488=ORIENTED_EDGE('',*,*,#4914,.T.);
#6489=ORIENTED_EDGE('',*,*,#4915,.T.);
#6490=ORIENTED_EDGE('',*,*,#4916,.T.);
#6491=ORIENTED_EDGE('',*,*,#4917,.T.);
#6492=ORIENTED_EDGE('',*,*,#4918,.T.);
#6493=ORIENTED_EDGE('',*,*,#4919,.T.);
#6494=ORIENTED_EDGE('',*,*,#4912,.F.);
#6495=ORIENTED_EDGE('',*,*,#4909,.F.);
#6496=ORIENTED_EDGE('',*,*,#4919,.F.);
#6497=ORIENTED_EDGE('',*,*,#4920,.T.);
#6498=ORIENTED_EDGE('',*,*,#4921,.F.);
#6499=ORIENTED_EDGE('',*,*,#4922,.F.);
#6500=ORIENTED_EDGE('',*,*,#4923,.F.);
#6501=ORIENTED_EDGE('',*,*,#4924,.T.);
#6502=ORIENTED_EDGE('',*,*,#4925,.F.);
#6503=ORIENTED_EDGE('',*,*,#4926,.F.);
#6504=ORIENTED_EDGE('',*,*,#4927,.F.);
#6505=ORIENTED_EDGE('',*,*,#4928,.T.);
#6506=ORIENTED_EDGE('',*,*,#4929,.F.);
#6507=ORIENTED_EDGE('',*,*,#4930,.F.);
#6508=ORIENTED_EDGE('',*,*,#4931,.F.);
#6509=ORIENTED_EDGE('',*,*,#4932,.T.);
#6510=ORIENTED_EDGE('',*,*,#4933,.F.);
#6511=ORIENTED_EDGE('',*,*,#4934,.F.);
#6512=ORIENTED_EDGE('',*,*,#4935,.F.);
#6513=ORIENTED_EDGE('',*,*,#4936,.T.);
#6514=ORIENTED_EDGE('',*,*,#4937,.T.);
#6515=ORIENTED_EDGE('',*,*,#4913,.T.);
#6516=ORIENTED_EDGE('',*,*,#4938,.T.);
#6517=ORIENTED_EDGE('',*,*,#4905,.T.);
#6518=ORIENTED_EDGE('',*,*,#4906,.T.);
#6519=ORIENTED_EDGE('',*,*,#4938,.F.);
#6520=ORIENTED_EDGE('',*,*,#4908,.F.);
#6521=ORIENTED_EDGE('',*,*,#4939,.T.);
#6522=ORIENTED_EDGE('',*,*,#4940,.F.);
#6523=ORIENTED_EDGE('',*,*,#4939,.F.);
#6524=ORIENTED_EDGE('',*,*,#4940,.T.);
#6525=ORIENTED_EDGE('',*,*,#4899,.T.);
#6526=ORIENTED_EDGE('',*,*,#4897,.T.);
#6527=ORIENTED_EDGE('',*,*,#4898,.T.);
#6528=ORIENTED_EDGE('',*,*,#4941,.T.);
#6529=ORIENTED_EDGE('',*,*,#4942,.T.);
#6530=ORIENTED_EDGE('',*,*,#4941,.F.);
#6531=ORIENTED_EDGE('',*,*,#4943,.F.);
#6532=ORIENTED_EDGE('',*,*,#4944,.F.);
#6533=ORIENTED_EDGE('',*,*,#4945,.F.);
#6534=ORIENTED_EDGE('',*,*,#4946,.F.);
#6535=ORIENTED_EDGE('',*,*,#4947,.F.);
#6536=ORIENTED_EDGE('',*,*,#4948,.F.);
#6537=ORIENTED_EDGE('',*,*,#4949,.F.);
#6538=ORIENTED_EDGE('',*,*,#4950,.F.);
#6539=ORIENTED_EDGE('',*,*,#4951,.F.);
#6540=ORIENTED_EDGE('',*,*,#4952,.F.);
#6541=ORIENTED_EDGE('',*,*,#4953,.F.);
#6542=ORIENTED_EDGE('',*,*,#4954,.F.);
#6543=ORIENTED_EDGE('',*,*,#4955,.F.);
#6544=ORIENTED_EDGE('',*,*,#4956,.F.);
#6545=ORIENTED_EDGE('',*,*,#4957,.F.);
#6546=ORIENTED_EDGE('',*,*,#4958,.F.);
#6547=ORIENTED_EDGE('',*,*,#4959,.F.);
#6548=ORIENTED_EDGE('',*,*,#4960,.F.);
#6549=ORIENTED_EDGE('',*,*,#4961,.F.);
#6550=ORIENTED_EDGE('',*,*,#4962,.F.);
#6551=ORIENTED_EDGE('',*,*,#4963,.F.);
#6552=ORIENTED_EDGE('',*,*,#4964,.F.);
#6553=ORIENTED_EDGE('',*,*,#4965,.F.);
#6554=ORIENTED_EDGE('',*,*,#4966,.F.);
#6555=ORIENTED_EDGE('',*,*,#4942,.F.);
#6556=ORIENTED_EDGE('',*,*,#4936,.F.);
#6557=ORIENTED_EDGE('',*,*,#4937,.F.);
#6558=ORIENTED_EDGE('',*,*,#4967,.T.);
#6559=ORIENTED_EDGE('',*,*,#4968,.T.);
#6560=ORIENTED_EDGE('',*,*,#4967,.F.);
#6561=ORIENTED_EDGE('',*,*,#4968,.F.);
#6562=ORIENTED_EDGE('',*,*,#4969,.T.);
#6563=ORIENTED_EDGE('',*,*,#4970,.T.);
#6564=ORIENTED_EDGE('',*,*,#4971,.T.);
#6565=ORIENTED_EDGE('',*,*,#4970,.F.);
#6566=ORIENTED_EDGE('',*,*,#4972,.T.);
#6567=ORIENTED_EDGE('',*,*,#4969,.F.);
#6568=ORIENTED_EDGE('',*,*,#4973,.T.);
#6569=ORIENTED_EDGE('',*,*,#4916,.F.);
#6570=ORIENTED_EDGE('',*,*,#4973,.F.);
#6571=ORIENTED_EDGE('',*,*,#4972,.F.);
#6572=ORIENTED_EDGE('',*,*,#4974,.F.);
#6573=ORIENTED_EDGE('',*,*,#4975,.F.);
#6574=ORIENTED_EDGE('',*,*,#4976,.F.);
#6575=ORIENTED_EDGE('',*,*,#4977,.F.);
#6576=ORIENTED_EDGE('',*,*,#4924,.F.);
#6577=ORIENTED_EDGE('',*,*,#4978,.F.);
#6578=ORIENTED_EDGE('',*,*,#4971,.F.);
#6579=ORIENTED_EDGE('',*,*,#4979,.T.);
#6580=ORIENTED_EDGE('',*,*,#4980,.T.);
#6581=ORIENTED_EDGE('',*,*,#4981,.T.);
#6582=ORIENTED_EDGE('',*,*,#4980,.F.);
#6583=ORIENTED_EDGE('',*,*,#4982,.T.);
#6584=ORIENTED_EDGE('',*,*,#4979,.F.);
#6585=ORIENTED_EDGE('',*,*,#4983,.T.);
#6586=ORIENTED_EDGE('',*,*,#4915,.F.);
#6587=ORIENTED_EDGE('',*,*,#4983,.F.);
#6588=ORIENTED_EDGE('',*,*,#4982,.F.);
#6589=ORIENTED_EDGE('',*,*,#4984,.F.);
#6590=ORIENTED_EDGE('',*,*,#4985,.F.);
#6591=ORIENTED_EDGE('',*,*,#4986,.F.);
#6592=ORIENTED_EDGE('',*,*,#4987,.F.);
#6593=ORIENTED_EDGE('',*,*,#4920,.F.);
#6594=ORIENTED_EDGE('',*,*,#4918,.F.);
#6595=ORIENTED_EDGE('',*,*,#4988,.F.);
#6596=ORIENTED_EDGE('',*,*,#4981,.F.);
#6597=ORIENTED_EDGE('',*,*,#4989,.T.);
#6598=ORIENTED_EDGE('',*,*,#4990,.T.);
#6599=ORIENTED_EDGE('',*,*,#4991,.T.);
#6600=ORIENTED_EDGE('',*,*,#4990,.F.);
#6601=ORIENTED_EDGE('',*,*,#4992,.T.);
#6602=ORIENTED_EDGE('',*,*,#4989,.F.);
#6603=ORIENTED_EDGE('',*,*,#4993,.T.);
#6604=ORIENTED_EDGE('',*,*,#4914,.F.);
#6605=ORIENTED_EDGE('',*,*,#4993,.F.);
#6606=ORIENTED_EDGE('',*,*,#4992,.F.);
#6607=ORIENTED_EDGE('',*,*,#4994,.F.);
#6608=ORIENTED_EDGE('',*,*,#4995,.F.);
#6609=ORIENTED_EDGE('',*,*,#4996,.F.);
#6610=ORIENTED_EDGE('',*,*,#4997,.F.);
#6611=ORIENTED_EDGE('',*,*,#4932,.F.);
#6612=ORIENTED_EDGE('',*,*,#4998,.F.);
#6613=ORIENTED_EDGE('',*,*,#4991,.F.);
#6614=ORIENTED_EDGE('',*,*,#4999,.T.);
#6615=ORIENTED_EDGE('',*,*,#5000,.T.);
#6616=ORIENTED_EDGE('',*,*,#5001,.T.);
#6617=ORIENTED_EDGE('',*,*,#5000,.F.);
#6618=ORIENTED_EDGE('',*,*,#5002,.T.);
#6619=ORIENTED_EDGE('',*,*,#4999,.F.);
#6620=ORIENTED_EDGE('',*,*,#5003,.T.);
#6621=ORIENTED_EDGE('',*,*,#4917,.F.);
#6622=ORIENTED_EDGE('',*,*,#5003,.F.);
#6623=ORIENTED_EDGE('',*,*,#5002,.F.);
#6624=ORIENTED_EDGE('',*,*,#5004,.F.);
#6625=ORIENTED_EDGE('',*,*,#5005,.F.);
#6626=ORIENTED_EDGE('',*,*,#5006,.F.);
#6627=ORIENTED_EDGE('',*,*,#5007,.F.);
#6628=ORIENTED_EDGE('',*,*,#4928,.F.);
#6629=ORIENTED_EDGE('',*,*,#5008,.F.);
#6630=ORIENTED_EDGE('',*,*,#5001,.F.);
#6631=ORIENTED_EDGE('',*,*,#5009,.T.);
#6632=ORIENTED_EDGE('',*,*,#4943,.T.);
#6633=ORIENTED_EDGE('',*,*,#5010,.T.);
#6634=ORIENTED_EDGE('',*,*,#5011,.T.);
#6635=ORIENTED_EDGE('',*,*,#5012,.T.);
#6636=ORIENTED_EDGE('',*,*,#4944,.T.);
#6637=ORIENTED_EDGE('',*,*,#5009,.F.);
#6638=ORIENTED_EDGE('',*,*,#5013,.T.);
#6639=ORIENTED_EDGE('',*,*,#5014,.T.);
#6640=ORIENTED_EDGE('',*,*,#4945,.T.);
#6641=ORIENTED_EDGE('',*,*,#5012,.F.);
#6642=ORIENTED_EDGE('',*,*,#5015,.T.);
#6643=ORIENTED_EDGE('',*,*,#5014,.F.);
#6644=ORIENTED_EDGE('',*,*,#5016,.T.);
#6645=ORIENTED_EDGE('',*,*,#5017,.T.);
#6646=ORIENTED_EDGE('',*,*,#4946,.T.);
#6647=ORIENTED_EDGE('',*,*,#5018,.T.);
#6648=ORIENTED_EDGE('',*,*,#4947,.T.);
#6649=ORIENTED_EDGE('',*,*,#5017,.F.);
#6650=ORIENTED_EDGE('',*,*,#4926,.T.);
#6651=ORIENTED_EDGE('',*,*,#5018,.F.);
#6652=ORIENTED_EDGE('',*,*,#5019,.T.);
#6653=ORIENTED_EDGE('',*,*,#5020,.T.);
#6654=ORIENTED_EDGE('',*,*,#4948,.T.);
#6655=ORIENTED_EDGE('',*,*,#5021,.T.);
#6656=ORIENTED_EDGE('',*,*,#4949,.T.);
#6657=ORIENTED_EDGE('',*,*,#5020,.F.);
#6658=ORIENTED_EDGE('',*,*,#5022,.T.);
#6659=ORIENTED_EDGE('',*,*,#5023,.T.);
#6660=ORIENTED_EDGE('',*,*,#4950,.T.);
#6661=ORIENTED_EDGE('',*,*,#5021,.F.);
#6662=ORIENTED_EDGE('',*,*,#5024,.T.);
#6663=ORIENTED_EDGE('',*,*,#5025,.T.);
#6664=ORIENTED_EDGE('',*,*,#4951,.T.);
#6665=ORIENTED_EDGE('',*,*,#5023,.F.);
#6666=ORIENTED_EDGE('',*,*,#5026,.T.);
#6667=ORIENTED_EDGE('',*,*,#5025,.F.);
#6668=ORIENTED_EDGE('',*,*,#5027,.T.);
#6669=ORIENTED_EDGE('',*,*,#5028,.T.);
#6670=ORIENTED_EDGE('',*,*,#4952,.T.);
#6671=ORIENTED_EDGE('',*,*,#5029,.T.);
#6672=ORIENTED_EDGE('',*,*,#4953,.T.);
#6673=ORIENTED_EDGE('',*,*,#5028,.F.);
#6674=ORIENTED_EDGE('',*,*,#4922,.T.);
#6675=ORIENTED_EDGE('',*,*,#5029,.F.);
#6676=ORIENTED_EDGE('',*,*,#5030,.T.);
#6677=ORIENTED_EDGE('',*,*,#5031,.T.);
#6678=ORIENTED_EDGE('',*,*,#4954,.T.);
#6679=ORIENTED_EDGE('',*,*,#5032,.T.);
#6680=ORIENTED_EDGE('',*,*,#4955,.T.);
#6681=ORIENTED_EDGE('',*,*,#5031,.F.);
#6682=ORIENTED_EDGE('',*,*,#5033,.T.);
#6683=ORIENTED_EDGE('',*,*,#5034,.T.);
#6684=ORIENTED_EDGE('',*,*,#4956,.T.);
#6685=ORIENTED_EDGE('',*,*,#5032,.F.);
#6686=ORIENTED_EDGE('',*,*,#5035,.T.);
#6687=ORIENTED_EDGE('',*,*,#5036,.T.);
#6688=ORIENTED_EDGE('',*,*,#4957,.T.);
#6689=ORIENTED_EDGE('',*,*,#5034,.F.);
#6690=ORIENTED_EDGE('',*,*,#5037,.T.);
#6691=ORIENTED_EDGE('',*,*,#5036,.F.);
#6692=ORIENTED_EDGE('',*,*,#5038,.T.);
#6693=ORIENTED_EDGE('',*,*,#5039,.T.);
#6694=ORIENTED_EDGE('',*,*,#4958,.T.);
#6695=ORIENTED_EDGE('',*,*,#5040,.T.);
#6696=ORIENTED_EDGE('',*,*,#4959,.T.);
#6697=ORIENTED_EDGE('',*,*,#5039,.F.);
#6698=ORIENTED_EDGE('',*,*,#4934,.T.);
#6699=ORIENTED_EDGE('',*,*,#5040,.F.);
#6700=ORIENTED_EDGE('',*,*,#5041,.T.);
#6701=ORIENTED_EDGE('',*,*,#5042,.T.);
#6702=ORIENTED_EDGE('',*,*,#4960,.T.);
#6703=ORIENTED_EDGE('',*,*,#5043,.T.);
#6704=ORIENTED_EDGE('',*,*,#4961,.T.);
#6705=ORIENTED_EDGE('',*,*,#5042,.F.);
#6706=ORIENTED_EDGE('',*,*,#5044,.T.);
#6707=ORIENTED_EDGE('',*,*,#5045,.T.);
#6708=ORIENTED_EDGE('',*,*,#4962,.T.);
#6709=ORIENTED_EDGE('',*,*,#5043,.F.);
#6710=ORIENTED_EDGE('',*,*,#5046,.T.);
#6711=ORIENTED_EDGE('',*,*,#5047,.T.);
#6712=ORIENTED_EDGE('',*,*,#4963,.T.);
#6713=ORIENTED_EDGE('',*,*,#5045,.F.);
#6714=ORIENTED_EDGE('',*,*,#5048,.T.);
#6715=ORIENTED_EDGE('',*,*,#5047,.F.);
#6716=ORIENTED_EDGE('',*,*,#5049,.T.);
#6717=ORIENTED_EDGE('',*,*,#5050,.T.);
#6718=ORIENTED_EDGE('',*,*,#4964,.T.);
#6719=ORIENTED_EDGE('',*,*,#5051,.T.);
#6720=ORIENTED_EDGE('',*,*,#4965,.T.);
#6721=ORIENTED_EDGE('',*,*,#5050,.F.);
#6722=ORIENTED_EDGE('',*,*,#4930,.T.);
#6723=ORIENTED_EDGE('',*,*,#5051,.F.);
#6724=ORIENTED_EDGE('',*,*,#5052,.T.);
#6725=ORIENTED_EDGE('',*,*,#5010,.F.);
#6726=ORIENTED_EDGE('',*,*,#4966,.T.);
#6727=ORIENTED_EDGE('',*,*,#5030,.F.);
#6728=ORIENTED_EDGE('',*,*,#4921,.T.);
#6729=ORIENTED_EDGE('',*,*,#4987,.T.);
#6730=ORIENTED_EDGE('',*,*,#5053,.T.);
#6731=ORIENTED_EDGE('',*,*,#5027,.F.);
#6732=ORIENTED_EDGE('',*,*,#5054,.T.);
#6733=ORIENTED_EDGE('',*,*,#4978,.T.);
#6734=ORIENTED_EDGE('',*,*,#4923,.T.);
#6735=ORIENTED_EDGE('',*,*,#5026,.F.);
#6736=ORIENTED_EDGE('',*,*,#5055,.T.);
#6737=ORIENTED_EDGE('',*,*,#4974,.T.);
#6738=ORIENTED_EDGE('',*,*,#5054,.F.);
#6739=ORIENTED_EDGE('',*,*,#5024,.F.);
#6740=ORIENTED_EDGE('',*,*,#5056,.T.);
#6741=ORIENTED_EDGE('',*,*,#4975,.T.);
#6742=ORIENTED_EDGE('',*,*,#5055,.F.);
#6743=ORIENTED_EDGE('',*,*,#5022,.F.);
#6744=ORIENTED_EDGE('',*,*,#5057,.F.);
#6745=ORIENTED_EDGE('',*,*,#4976,.T.);
#6746=ORIENTED_EDGE('',*,*,#5056,.F.);
#6747=ORIENTED_EDGE('',*,*,#5019,.F.);
#6748=ORIENTED_EDGE('',*,*,#4925,.T.);
#6749=ORIENTED_EDGE('',*,*,#4977,.T.);
#6750=ORIENTED_EDGE('',*,*,#5057,.T.);
#6751=ORIENTED_EDGE('',*,*,#5016,.F.);
#6752=ORIENTED_EDGE('',*,*,#5058,.T.);
#6753=ORIENTED_EDGE('',*,*,#5008,.T.);
#6754=ORIENTED_EDGE('',*,*,#4927,.T.);
#6755=ORIENTED_EDGE('',*,*,#5015,.F.);
#6756=ORIENTED_EDGE('',*,*,#5059,.T.);
#6757=ORIENTED_EDGE('',*,*,#5004,.T.);
#6758=ORIENTED_EDGE('',*,*,#5058,.F.);
#6759=ORIENTED_EDGE('',*,*,#5013,.F.);
#6760=ORIENTED_EDGE('',*,*,#5060,.T.);
#6761=ORIENTED_EDGE('',*,*,#5005,.T.);
#6762=ORIENTED_EDGE('',*,*,#5059,.F.);
#6763=ORIENTED_EDGE('',*,*,#5011,.F.);
#6764=ORIENTED_EDGE('',*,*,#5061,.F.);
#6765=ORIENTED_EDGE('',*,*,#5006,.T.);
#6766=ORIENTED_EDGE('',*,*,#5060,.F.);
#6767=ORIENTED_EDGE('',*,*,#5049,.F.);
#6768=ORIENTED_EDGE('',*,*,#5062,.T.);
#6769=ORIENTED_EDGE('',*,*,#4998,.T.);
#6770=ORIENTED_EDGE('',*,*,#4931,.T.);
#6771=ORIENTED_EDGE('',*,*,#5041,.F.);
#6772=ORIENTED_EDGE('',*,*,#4933,.T.);
#6773=ORIENTED_EDGE('',*,*,#4997,.T.);
#6774=ORIENTED_EDGE('',*,*,#5063,.T.);
#6775=ORIENTED_EDGE('',*,*,#5038,.F.);
#6776=ORIENTED_EDGE('',*,*,#5064,.T.);
#6777=ORIENTED_EDGE('',*,*,#4988,.T.);
#6778=ORIENTED_EDGE('',*,*,#4935,.T.);
#6779=ORIENTED_EDGE('',*,*,#5052,.F.);
#6780=ORIENTED_EDGE('',*,*,#4929,.T.);
#6781=ORIENTED_EDGE('',*,*,#5007,.T.);
#6782=ORIENTED_EDGE('',*,*,#5061,.T.);
#6783=ORIENTED_EDGE('',*,*,#5046,.F.);
#6784=ORIENTED_EDGE('',*,*,#5065,.T.);
#6785=ORIENTED_EDGE('',*,*,#4995,.T.);
#6786=ORIENTED_EDGE('',*,*,#5066,.F.);
#6787=ORIENTED_EDGE('',*,*,#5044,.F.);
#6788=ORIENTED_EDGE('',*,*,#5063,.F.);
#6789=ORIENTED_EDGE('',*,*,#4996,.T.);
#6790=ORIENTED_EDGE('',*,*,#5065,.F.);
#6791=ORIENTED_EDGE('',*,*,#5048,.F.);
#6792=ORIENTED_EDGE('',*,*,#5066,.T.);
#6793=ORIENTED_EDGE('',*,*,#4994,.T.);
#6794=ORIENTED_EDGE('',*,*,#5062,.F.);
#6795=ORIENTED_EDGE('',*,*,#5035,.F.);
#6796=ORIENTED_EDGE('',*,*,#5067,.T.);
#6797=ORIENTED_EDGE('',*,*,#4985,.T.);
#6798=ORIENTED_EDGE('',*,*,#5068,.F.);
#6799=ORIENTED_EDGE('',*,*,#5033,.F.);
#6800=ORIENTED_EDGE('',*,*,#5053,.F.);
#6801=ORIENTED_EDGE('',*,*,#4986,.T.);
#6802=ORIENTED_EDGE('',*,*,#5067,.F.);
#6803=ORIENTED_EDGE('',*,*,#5037,.F.);
#6804=ORIENTED_EDGE('',*,*,#5068,.T.);
#6805=ORIENTED_EDGE('',*,*,#4984,.T.);
#6806=ORIENTED_EDGE('',*,*,#5064,.F.);
#6807=ORIENTED_EDGE('',*,*,#5069,.T.);
#6808=ORIENTED_EDGE('',*,*,#5070,.T.);
#6809=ORIENTED_EDGE('',*,*,#5071,.T.);
#6810=ORIENTED_EDGE('',*,*,#5070,.F.);
#6811=ORIENTED_EDGE('',*,*,#5072,.F.);
#6812=ORIENTED_EDGE('',*,*,#5073,.F.);
#6813=ORIENTED_EDGE('',*,*,#5074,.F.);
#6814=ORIENTED_EDGE('',*,*,#5075,.F.);
#6815=ORIENTED_EDGE('',*,*,#5076,.F.);
#6816=ORIENTED_EDGE('',*,*,#5077,.F.);
#6817=ORIENTED_EDGE('',*,*,#5078,.F.);
#6818=ORIENTED_EDGE('',*,*,#5079,.F.);
#6819=ORIENTED_EDGE('',*,*,#5080,.F.);
#6820=ORIENTED_EDGE('',*,*,#5081,.F.);
#6821=ORIENTED_EDGE('',*,*,#5082,.F.);
#6822=ORIENTED_EDGE('',*,*,#5083,.F.);
#6823=ORIENTED_EDGE('',*,*,#5084,.F.);
#6824=ORIENTED_EDGE('',*,*,#5071,.F.);
#6825=ORIENTED_EDGE('',*,*,#5069,.F.);
#6826=ORIENTED_EDGE('',*,*,#5085,.T.);
#6827=ORIENTED_EDGE('',*,*,#5086,.F.);
#6828=ORIENTED_EDGE('',*,*,#5085,.F.);
#6829=ORIENTED_EDGE('',*,*,#5087,.T.);
#6830=ORIENTED_EDGE('',*,*,#5088,.T.);
#6831=ORIENTED_EDGE('',*,*,#5089,.T.);
#6832=ORIENTED_EDGE('',*,*,#5090,.T.);
#6833=ORIENTED_EDGE('',*,*,#5091,.T.);
#6834=ORIENTED_EDGE('',*,*,#5092,.T.);
#6835=ORIENTED_EDGE('',*,*,#5087,.F.);
#6836=ORIENTED_EDGE('',*,*,#5093,.T.);
#6837=ORIENTED_EDGE('',*,*,#5094,.T.);
#6838=ORIENTED_EDGE('',*,*,#5095,.T.);
#6839=ORIENTED_EDGE('',*,*,#5096,.T.);
#6840=ORIENTED_EDGE('',*,*,#5097,.T.);
#6841=ORIENTED_EDGE('',*,*,#5098,.T.);
#6842=ORIENTED_EDGE('',*,*,#5099,.T.);
#6843=ORIENTED_EDGE('',*,*,#5094,.F.);
#6844=ORIENTED_EDGE('',*,*,#5100,.T.);
#6845=ORIENTED_EDGE('',*,*,#5101,.T.);
#6846=ORIENTED_EDGE('',*,*,#5102,.T.);
#6847=ORIENTED_EDGE('',*,*,#5103,.T.);
#6848=ORIENTED_EDGE('',*,*,#5104,.T.);
#6849=ORIENTED_EDGE('',*,*,#5101,.F.);
#6850=ORIENTED_EDGE('',*,*,#5105,.T.);
#6851=ORIENTED_EDGE('',*,*,#5106,.T.);
#6852=ORIENTED_EDGE('',*,*,#5107,.T.);
#6853=ORIENTED_EDGE('',*,*,#5108,.T.);
#6854=ORIENTED_EDGE('',*,*,#5109,.T.);
#6855=ORIENTED_EDGE('',*,*,#5106,.F.);
#6856=ORIENTED_EDGE('',*,*,#5110,.T.);
#6857=ORIENTED_EDGE('',*,*,#5108,.F.);
#6858=ORIENTED_EDGE('',*,*,#5111,.T.);
#6859=ORIENTED_EDGE('',*,*,#5112,.T.);
#6860=ORIENTED_EDGE('',*,*,#5113,.T.);
#6861=ORIENTED_EDGE('',*,*,#5114,.T.);
#6862=ORIENTED_EDGE('',*,*,#5115,.T.);
#6863=ORIENTED_EDGE('',*,*,#5112,.F.);
#6864=ORIENTED_EDGE('',*,*,#5116,.T.);
#6865=ORIENTED_EDGE('',*,*,#5117,.T.);
#6866=ORIENTED_EDGE('',*,*,#5118,.T.);
#6867=ORIENTED_EDGE('',*,*,#5114,.F.);
#6868=ORIENTED_EDGE('',*,*,#5119,.T.);
#6869=ORIENTED_EDGE('',*,*,#5120,.T.);
#6870=ORIENTED_EDGE('',*,*,#5121,.T.);
#6871=ORIENTED_EDGE('',*,*,#5117,.F.);
#6872=ORIENTED_EDGE('',*,*,#5122,.T.);
#6873=ORIENTED_EDGE('',*,*,#5120,.F.);
#6874=ORIENTED_EDGE('',*,*,#5123,.T.);
#6875=ORIENTED_EDGE('',*,*,#5124,.T.);
#6876=ORIENTED_EDGE('',*,*,#5125,.T.);
#6877=ORIENTED_EDGE('',*,*,#5126,.T.);
#6878=ORIENTED_EDGE('',*,*,#5127,.T.);
#6879=ORIENTED_EDGE('',*,*,#5124,.F.);
#6880=ORIENTED_EDGE('',*,*,#5128,.T.);
#6881=ORIENTED_EDGE('',*,*,#5126,.F.);
#6882=ORIENTED_EDGE('',*,*,#5129,.T.);
#6883=ORIENTED_EDGE('',*,*,#5130,.T.);
#6884=ORIENTED_EDGE('',*,*,#5131,.T.);
#6885=ORIENTED_EDGE('',*,*,#5132,.T.);
#6886=ORIENTED_EDGE('',*,*,#5133,.T.);
#6887=ORIENTED_EDGE('',*,*,#5130,.F.);
#6888=ORIENTED_EDGE('',*,*,#5134,.T.);
#6889=ORIENTED_EDGE('',*,*,#5135,.T.);
#6890=ORIENTED_EDGE('',*,*,#5136,.T.);
#6891=ORIENTED_EDGE('',*,*,#5132,.F.);
#6892=ORIENTED_EDGE('',*,*,#5137,.T.);
#6893=ORIENTED_EDGE('',*,*,#5135,.F.);
#6894=ORIENTED_EDGE('',*,*,#5138,.T.);
#6895=ORIENTED_EDGE('',*,*,#5096,.F.);
#6896=ORIENTED_EDGE('',*,*,#5098,.F.);
#6897=ORIENTED_EDGE('',*,*,#5139,.T.);
#6898=ORIENTED_EDGE('',*,*,#5089,.F.);
#6899=ORIENTED_EDGE('',*,*,#5091,.F.);
#6900=ORIENTED_EDGE('',*,*,#5140,.T.);
#6901=ORIENTED_EDGE('',*,*,#5103,.F.);
#6902=ORIENTED_EDGE('',*,*,#5129,.F.);
#6903=ORIENTED_EDGE('',*,*,#5141,.T.);
#6904=ORIENTED_EDGE('',*,*,#5073,.T.);
#6905=ORIENTED_EDGE('',*,*,#5142,.T.);
#6906=ORIENTED_EDGE('',*,*,#5123,.F.);
#6907=ORIENTED_EDGE('',*,*,#5143,.T.);
#6908=ORIENTED_EDGE('',*,*,#5144,.T.);
#6909=ORIENTED_EDGE('',*,*,#5145,.T.);
#6910=ORIENTED_EDGE('',*,*,#5122,.F.);
#6911=ORIENTED_EDGE('',*,*,#5146,.F.);
#6912=ORIENTED_EDGE('',*,*,#5147,.T.);
#6913=ORIENTED_EDGE('',*,*,#5143,.F.);
#6914=ORIENTED_EDGE('',*,*,#5119,.F.);
#6915=ORIENTED_EDGE('',*,*,#5148,.F.);
#6916=ORIENTED_EDGE('',*,*,#5149,.T.);
#6917=ORIENTED_EDGE('',*,*,#5146,.T.);
#6918=ORIENTED_EDGE('',*,*,#5116,.F.);
#6919=ORIENTED_EDGE('',*,*,#5150,.F.);
#6920=ORIENTED_EDGE('',*,*,#5151,.T.);
#6921=ORIENTED_EDGE('',*,*,#5148,.T.);
#6922=ORIENTED_EDGE('',*,*,#5111,.F.);
#6923=ORIENTED_EDGE('',*,*,#5152,.T.);
#6924=ORIENTED_EDGE('',*,*,#5153,.T.);
#6925=ORIENTED_EDGE('',*,*,#5150,.T.);
#6926=ORIENTED_EDGE('',*,*,#5128,.F.);
#6927=ORIENTED_EDGE('',*,*,#5145,.F.);
#6928=ORIENTED_EDGE('',*,*,#5154,.T.);
#6929=ORIENTED_EDGE('',*,*,#5152,.F.);
#6930=ORIENTED_EDGE('',*,*,#5110,.F.);
#6931=ORIENTED_EDGE('',*,*,#5155,.F.);
#6932=ORIENTED_EDGE('',*,*,#5074,.T.);
#6933=ORIENTED_EDGE('',*,*,#5141,.F.);
#6934=ORIENTED_EDGE('',*,*,#5105,.F.);
#6935=ORIENTED_EDGE('',*,*,#5156,.T.);
#6936=ORIENTED_EDGE('',*,*,#5075,.T.);
#6937=ORIENTED_EDGE('',*,*,#5155,.T.);
#6938=ORIENTED_EDGE('',*,*,#5104,.F.);
#6939=ORIENTED_EDGE('',*,*,#5157,.F.);
#6940=ORIENTED_EDGE('',*,*,#5076,.T.);
#6941=ORIENTED_EDGE('',*,*,#5156,.F.);
#6942=ORIENTED_EDGE('',*,*,#5095,.F.);
#6943=ORIENTED_EDGE('',*,*,#5099,.F.);
#6944=ORIENTED_EDGE('',*,*,#5088,.F.);
#6945=ORIENTED_EDGE('',*,*,#5092,.F.);
#6946=ORIENTED_EDGE('',*,*,#5102,.F.);
#6947=ORIENTED_EDGE('',*,*,#5107,.F.);
#6948=ORIENTED_EDGE('',*,*,#5109,.F.);
#6949=ORIENTED_EDGE('',*,*,#5113,.F.);
#6950=ORIENTED_EDGE('',*,*,#5115,.F.);
#6951=ORIENTED_EDGE('',*,*,#5118,.F.);
#6952=ORIENTED_EDGE('',*,*,#5121,.F.);
#6953=ORIENTED_EDGE('',*,*,#5125,.F.);
#6954=ORIENTED_EDGE('',*,*,#5127,.F.);
#6955=ORIENTED_EDGE('',*,*,#5131,.F.);
#6956=ORIENTED_EDGE('',*,*,#5133,.F.);
#6957=ORIENTED_EDGE('',*,*,#5136,.F.);
#6958=ORIENTED_EDGE('',*,*,#5140,.F.);
#6959=ORIENTED_EDGE('',*,*,#5158,.T.);
#6960=ORIENTED_EDGE('',*,*,#5077,.T.);
#6961=ORIENTED_EDGE('',*,*,#5157,.T.);
#6962=ORIENTED_EDGE('',*,*,#5139,.F.);
#6963=ORIENTED_EDGE('',*,*,#5159,.T.);
#6964=ORIENTED_EDGE('',*,*,#5080,.T.);
#6965=ORIENTED_EDGE('',*,*,#5160,.T.);
#6966=ORIENTED_EDGE('',*,*,#5090,.F.);
#6967=ORIENTED_EDGE('',*,*,#5160,.F.);
#6968=ORIENTED_EDGE('',*,*,#5079,.T.);
#6969=ORIENTED_EDGE('',*,*,#5161,.F.);
#6970=ORIENTED_EDGE('',*,*,#5138,.F.);
#6971=ORIENTED_EDGE('',*,*,#5162,.T.);
#6972=ORIENTED_EDGE('',*,*,#5083,.T.);
#6973=ORIENTED_EDGE('',*,*,#5163,.T.);
#6974=ORIENTED_EDGE('',*,*,#5097,.F.);
#6975=ORIENTED_EDGE('',*,*,#5163,.F.);
#6976=ORIENTED_EDGE('',*,*,#5082,.T.);
#6977=ORIENTED_EDGE('',*,*,#5164,.F.);
#6978=ORIENTED_EDGE('',*,*,#5137,.F.);
#6979=ORIENTED_EDGE('',*,*,#5165,.T.);
#6980=ORIENTED_EDGE('',*,*,#5084,.T.);
#6981=ORIENTED_EDGE('',*,*,#5162,.F.);
#6982=ORIENTED_EDGE('',*,*,#5093,.F.);
#6983=ORIENTED_EDGE('',*,*,#5161,.T.);
#6984=ORIENTED_EDGE('',*,*,#5078,.T.);
#6985=ORIENTED_EDGE('',*,*,#5158,.F.);
#6986=ORIENTED_EDGE('',*,*,#5100,.F.);
#6987=ORIENTED_EDGE('',*,*,#5164,.T.);
#6988=ORIENTED_EDGE('',*,*,#5081,.T.);
#6989=ORIENTED_EDGE('',*,*,#5159,.F.);
#6990=ORIENTED_EDGE('',*,*,#5166,.F.);
#6991=ORIENTED_EDGE('',*,*,#5167,.T.);
#6992=ORIENTED_EDGE('',*,*,#5168,.F.);
#6993=ORIENTED_EDGE('',*,*,#5167,.F.);
#6994=ORIENTED_EDGE('',*,*,#5166,.T.);
#6995=ORIENTED_EDGE('',*,*,#5086,.T.);
#6996=ORIENTED_EDGE('',*,*,#5134,.F.);
#6997=ORIENTED_EDGE('',*,*,#5142,.F.);
#6998=ORIENTED_EDGE('',*,*,#5072,.T.);
#6999=ORIENTED_EDGE('',*,*,#5165,.F.);
#7000=ORIENTED_EDGE('',*,*,#5153,.F.);
#7001=ORIENTED_EDGE('',*,*,#5154,.F.);
#7002=ORIENTED_EDGE('',*,*,#5144,.F.);
#7003=ORIENTED_EDGE('',*,*,#5147,.F.);
#7004=ORIENTED_EDGE('',*,*,#5149,.F.);
#7005=ORIENTED_EDGE('',*,*,#5151,.F.);
#7006=ORIENTED_EDGE('',*,*,#5168,.T.);
#7007=ORIENTED_EDGE('',*,*,#5169,.T.);
#7008=ORIENTED_EDGE('',*,*,#5170,.T.);
#7009=ORIENTED_EDGE('',*,*,#5171,.T.);
#7010=ORIENTED_EDGE('',*,*,#5170,.F.);
#7011=ORIENTED_EDGE('',*,*,#5172,.F.);
#7012=ORIENTED_EDGE('',*,*,#5171,.F.);
#7013=ORIENTED_EDGE('',*,*,#5173,.F.);
#7014=ORIENTED_EDGE('',*,*,#5174,.F.);
#7015=ORIENTED_EDGE('',*,*,#5175,.T.);
#7016=ORIENTED_EDGE('',*,*,#5169,.F.);
#7017=ORIENTED_EDGE('',*,*,#5175,.F.);
#7018=ORIENTED_EDGE('',*,*,#5176,.T.);
#7019=ORIENTED_EDGE('',*,*,#5177,.T.);
#7020=ORIENTED_EDGE('',*,*,#5178,.T.);
#7021=ORIENTED_EDGE('',*,*,#5177,.F.);
#7022=ORIENTED_EDGE('',*,*,#5179,.T.);
#7023=ORIENTED_EDGE('',*,*,#5178,.F.);
#7024=ORIENTED_EDGE('',*,*,#5176,.F.);
#7025=ORIENTED_EDGE('',*,*,#5180,.T.);
#7026=ORIENTED_EDGE('',*,*,#5181,.F.);
#7027=ORIENTED_EDGE('',*,*,#5180,.F.);
#7028=ORIENTED_EDGE('',*,*,#5179,.F.);
#7029=ORIENTED_EDGE('',*,*,#5182,.T.);
#7030=ORIENTED_EDGE('',*,*,#5172,.T.);
#7031=ORIENTED_EDGE('',*,*,#5182,.F.);
#7032=ORIENTED_EDGE('',*,*,#5183,.T.);
#7033=ORIENTED_EDGE('',*,*,#5184,.T.);
#7034=ORIENTED_EDGE('',*,*,#5185,.T.);
#7035=ORIENTED_EDGE('',*,*,#5184,.F.);
#7036=ORIENTED_EDGE('',*,*,#5186,.T.);
#7037=ORIENTED_EDGE('',*,*,#5185,.F.);
#7038=ORIENTED_EDGE('',*,*,#5187,.F.);
#7039=ORIENTED_EDGE('',*,*,#5188,.F.);
#7040=ORIENTED_EDGE('',*,*,#5189,.F.);
#7041=ORIENTED_EDGE('',*,*,#5190,.F.);
#7042=ORIENTED_EDGE('',*,*,#5191,.F.);
#7043=ORIENTED_EDGE('',*,*,#5192,.F.);
#7044=ORIENTED_EDGE('',*,*,#5193,.T.);
#7045=ORIENTED_EDGE('',*,*,#5186,.F.);
#7046=ORIENTED_EDGE('',*,*,#5183,.F.);
#7047=ORIENTED_EDGE('',*,*,#5193,.F.);
#7048=ORIENTED_EDGE('',*,*,#5194,.T.);
#7049=ORIENTED_EDGE('',*,*,#5195,.T.);
#7050=ORIENTED_EDGE('',*,*,#5187,.T.);
#7051=ORIENTED_EDGE('',*,*,#5195,.F.);
#7052=ORIENTED_EDGE('',*,*,#5194,.F.);
#7053=ORIENTED_EDGE('',*,*,#5196,.T.);
#7054=ORIENTED_EDGE('',*,*,#5197,.F.);
#7055=ORIENTED_EDGE('',*,*,#5196,.F.);
#7056=ORIENTED_EDGE('',*,*,#5198,.T.);
#7057=ORIENTED_EDGE('',*,*,#5199,.T.);
#7058=ORIENTED_EDGE('',*,*,#5191,.T.);
#7059=ORIENTED_EDGE('',*,*,#5199,.F.);
#7060=ORIENTED_EDGE('',*,*,#5198,.F.);
#7061=ORIENTED_EDGE('',*,*,#5200,.T.);
#7062=ORIENTED_EDGE('',*,*,#5201,.F.);
#7063=ORIENTED_EDGE('',*,*,#5200,.F.);
#7064=ORIENTED_EDGE('',*,*,#5202,.T.);
#7065=ORIENTED_EDGE('',*,*,#5203,.T.);
#7066=ORIENTED_EDGE('',*,*,#5188,.T.);
#7067=ORIENTED_EDGE('',*,*,#5203,.F.);
#7068=ORIENTED_EDGE('',*,*,#5202,.F.);
#7069=ORIENTED_EDGE('',*,*,#5204,.T.);
#7070=ORIENTED_EDGE('',*,*,#5205,.F.);
#7071=ORIENTED_EDGE('',*,*,#5204,.F.);
#7072=ORIENTED_EDGE('',*,*,#5206,.T.);
#7073=ORIENTED_EDGE('',*,*,#5207,.T.);
#7074=ORIENTED_EDGE('',*,*,#5190,.T.);
#7075=ORIENTED_EDGE('',*,*,#5207,.F.);
#7076=ORIENTED_EDGE('',*,*,#5206,.F.);
#7077=ORIENTED_EDGE('',*,*,#5208,.T.);
#7078=ORIENTED_EDGE('',*,*,#5209,.F.);
#7079=ORIENTED_EDGE('',*,*,#5208,.F.);
#7080=ORIENTED_EDGE('',*,*,#5210,.T.);
#7081=ORIENTED_EDGE('',*,*,#5211,.T.);
#7082=ORIENTED_EDGE('',*,*,#5189,.T.);
#7083=ORIENTED_EDGE('',*,*,#5211,.F.);
#7084=ORIENTED_EDGE('',*,*,#5212,.T.);
#7085=ORIENTED_EDGE('',*,*,#5210,.F.);
#7086=ORIENTED_EDGE('',*,*,#5213,.T.);
#7087=ORIENTED_EDGE('',*,*,#5214,.T.);
#7088=ORIENTED_EDGE('',*,*,#5213,.F.);
#7089=ORIENTED_EDGE('',*,*,#5212,.F.);
#7090=ORIENTED_EDGE('',*,*,#5173,.T.);
#7091=ORIENTED_EDGE('',*,*,#5174,.T.);
#7092=ORIENTED_EDGE('',*,*,#5215,.T.);
#7093=ORIENTED_EDGE('',*,*,#5216,.T.);
#7094=ORIENTED_EDGE('',*,*,#5215,.F.);
#7095=ORIENTED_EDGE('',*,*,#5214,.F.);
#7096=ORIENTED_EDGE('',*,*,#5216,.F.);
#7097=ORIENTED_EDGE('',*,*,#5192,.T.);
#7098=ORIENTED_EDGE('',*,*,#5209,.T.);
#7099=ORIENTED_EDGE('',*,*,#5205,.T.);
#7100=ORIENTED_EDGE('',*,*,#5201,.T.);
#7101=ORIENTED_EDGE('',*,*,#5197,.T.);
#7102=ORIENTED_EDGE('',*,*,#5181,.T.);
#7103=ORIENTED_EDGE('',*,*,#5217,.T.);
#7104=ORIENTED_EDGE('',*,*,#5218,.F.);
#7105=ORIENTED_EDGE('',*,*,#5219,.F.);
#7106=ORIENTED_EDGE('',*,*,#5220,.T.);
#7107=ORIENTED_EDGE('',*,*,#5218,.T.);
#7108=ORIENTED_EDGE('',*,*,#5220,.F.);
#7109=ORIENTED_EDGE('',*,*,#5221,.F.);
#7110=ORIENTED_EDGE('',*,*,#5219,.T.);
#7111=ORIENTED_EDGE('',*,*,#5217,.F.);
#7112=ORIENTED_EDGE('',*,*,#5222,.T.);
#7113=ORIENTED_EDGE('',*,*,#5221,.T.);
#7114=ORIENTED_EDGE('',*,*,#5222,.F.);
#7115=ORIENTED_EDGE('',*,*,#5223,.T.);
#7116=ORIENTED_EDGE('',*,*,#5224,.T.);
#7117=ORIENTED_EDGE('',*,*,#5225,.T.);
#7118=ORIENTED_EDGE('',*,*,#5224,.F.);
#7119=ORIENTED_EDGE('',*,*,#5226,.T.);
#7120=ORIENTED_EDGE('',*,*,#5223,.F.);
#7121=ORIENTED_EDGE('',*,*,#5227,.T.);
#7122=ORIENTED_EDGE('',*,*,#5228,.F.);
#7123=ORIENTED_EDGE('',*,*,#5229,.F.);
#7124=ORIENTED_EDGE('',*,*,#5227,.F.);
#7125=ORIENTED_EDGE('',*,*,#5226,.F.);
#7126=ORIENTED_EDGE('',*,*,#5225,.F.);
#7127=ORIENTED_EDGE('',*,*,#5228,.T.);
#7128=ORIENTED_EDGE('',*,*,#5229,.T.);
#7129=ORIENTED_EDGE('',*,*,#5230,.T.);
#7130=ORIENTED_EDGE('',*,*,#5231,.T.);
#7131=ORIENTED_EDGE('',*,*,#5230,.F.);
#7132=ORIENTED_EDGE('',*,*,#5231,.F.);
#7133=ORIENTED_EDGE('',*,*,#5232,.T.);
#7134=ORIENTED_EDGE('',*,*,#5233,.T.);
#7135=ORIENTED_EDGE('',*,*,#5234,.T.);
#7136=ORIENTED_EDGE('',*,*,#5233,.F.);
#7137=ORIENTED_EDGE('',*,*,#5235,.F.);
#7138=ORIENTED_EDGE('',*,*,#5236,.T.);
#7139=ORIENTED_EDGE('',*,*,#5237,.T.);
#7140=ORIENTED_EDGE('',*,*,#5238,.F.);
#7141=ORIENTED_EDGE('',*,*,#5239,.T.);
#7142=ORIENTED_EDGE('',*,*,#5240,.T.);
#7143=ORIENTED_EDGE('',*,*,#5241,.T.);
#7144=ORIENTED_EDGE('',*,*,#5242,.T.);
#7145=ORIENTED_EDGE('',*,*,#5243,.T.);
#7146=ORIENTED_EDGE('',*,*,#5244,.T.);
#7147=ORIENTED_EDGE('',*,*,#5245,.F.);
#7148=ORIENTED_EDGE('',*,*,#5246,.F.);
#7149=ORIENTED_EDGE('',*,*,#5247,.T.);
#7150=ORIENTED_EDGE('',*,*,#5248,.T.);
#7151=ORIENTED_EDGE('',*,*,#5249,.T.);
#7152=ORIENTED_EDGE('',*,*,#5250,.F.);
#7153=ORIENTED_EDGE('',*,*,#5234,.F.);
#7154=ORIENTED_EDGE('',*,*,#5251,.T.);
#7155=ORIENTED_EDGE('',*,*,#5252,.T.);
#7156=ORIENTED_EDGE('',*,*,#5232,.F.);
#7157=ORIENTED_EDGE('',*,*,#5252,.F.);
#7158=ORIENTED_EDGE('',*,*,#5253,.T.);
#7159=ORIENTED_EDGE('',*,*,#5254,.T.);
#7160=ORIENTED_EDGE('',*,*,#5245,.T.);
#7161=ORIENTED_EDGE('',*,*,#5254,.F.);
#7162=ORIENTED_EDGE('',*,*,#5255,.T.);
#7163=ORIENTED_EDGE('',*,*,#5256,.T.);
#7164=ORIENTED_EDGE('',*,*,#5253,.F.);
#7165=ORIENTED_EDGE('',*,*,#5256,.F.);
#7166=ORIENTED_EDGE('',*,*,#5257,.T.);
#7167=ORIENTED_EDGE('',*,*,#5258,.T.);
#7168=ORIENTED_EDGE('',*,*,#5250,.T.);
#7169=ORIENTED_EDGE('',*,*,#5258,.F.);
#7170=ORIENTED_EDGE('',*,*,#5259,.T.);
#7171=ORIENTED_EDGE('',*,*,#5260,.T.);
#7172=ORIENTED_EDGE('',*,*,#5257,.F.);
#7173=ORIENTED_EDGE('',*,*,#5260,.F.);
#7174=ORIENTED_EDGE('',*,*,#5261,.T.);
#7175=ORIENTED_EDGE('',*,*,#5262,.T.);
#7176=ORIENTED_EDGE('',*,*,#5246,.T.);
#7177=ORIENTED_EDGE('',*,*,#5262,.F.);
#7178=ORIENTED_EDGE('',*,*,#5263,.T.);
#7179=ORIENTED_EDGE('',*,*,#5264,.T.);
#7180=ORIENTED_EDGE('',*,*,#5261,.F.);
#7181=ORIENTED_EDGE('',*,*,#5264,.F.);
#7182=ORIENTED_EDGE('',*,*,#5265,.F.);
#7183=ORIENTED_EDGE('',*,*,#5266,.T.);
#7184=ORIENTED_EDGE('',*,*,#5267,.T.);
#7185=ORIENTED_EDGE('',*,*,#5266,.F.);
#7186=ORIENTED_EDGE('',*,*,#5267,.F.);
#7187=ORIENTED_EDGE('',*,*,#5268,.T.);
#7188=ORIENTED_EDGE('',*,*,#5269,.F.);
#7189=ORIENTED_EDGE('',*,*,#5268,.F.);
#7190=ORIENTED_EDGE('',*,*,#5270,.T.);
#7191=ORIENTED_EDGE('',*,*,#5271,.T.);
#7192=ORIENTED_EDGE('',*,*,#5272,.T.);
#7193=ORIENTED_EDGE('',*,*,#5273,.T.);
#7194=ORIENTED_EDGE('',*,*,#5274,.T.);
#7195=ORIENTED_EDGE('',*,*,#5275,.T.);
#7196=ORIENTED_EDGE('',*,*,#5271,.F.);
#7197=ORIENTED_EDGE('',*,*,#5275,.F.);
#7198=ORIENTED_EDGE('',*,*,#5276,.T.);
#7199=ORIENTED_EDGE('',*,*,#5277,.T.);
#7200=ORIENTED_EDGE('',*,*,#5278,.F.);
#7201=ORIENTED_EDGE('',*,*,#5279,.F.);
#7202=ORIENTED_EDGE('',*,*,#5280,.F.);
#7203=ORIENTED_EDGE('',*,*,#5281,.T.);
#7204=ORIENTED_EDGE('',*,*,#5282,.T.);
#7205=ORIENTED_EDGE('',*,*,#5283,.T.);
#7206=ORIENTED_EDGE('',*,*,#5274,.F.);
#7207=ORIENTED_EDGE('',*,*,#5284,.T.);
#7208=ORIENTED_EDGE('',*,*,#5285,.T.);
#7209=ORIENTED_EDGE('',*,*,#5286,.F.);
#7210=ORIENTED_EDGE('',*,*,#5287,.F.);
#7211=ORIENTED_EDGE('',*,*,#5288,.F.);
#7212=ORIENTED_EDGE('',*,*,#5289,.T.);
#7213=ORIENTED_EDGE('',*,*,#5290,.T.);
#7214=ORIENTED_EDGE('',*,*,#5273,.F.);
#7215=ORIENTED_EDGE('',*,*,#5291,.T.);
#7216=ORIENTED_EDGE('',*,*,#5292,.T.);
#7217=ORIENTED_EDGE('',*,*,#5293,.F.);
#7218=ORIENTED_EDGE('',*,*,#5294,.F.);
#7219=ORIENTED_EDGE('',*,*,#5295,.F.);
#7220=ORIENTED_EDGE('',*,*,#5296,.T.);
#7221=ORIENTED_EDGE('',*,*,#5297,.T.);
#7222=ORIENTED_EDGE('',*,*,#5298,.T.);
#7223=ORIENTED_EDGE('',*,*,#5272,.F.);
#7224=ORIENTED_EDGE('',*,*,#5299,.T.);
#7225=ORIENTED_EDGE('',*,*,#5300,.T.);
#7226=ORIENTED_EDGE('',*,*,#5301,.F.);
#7227=ORIENTED_EDGE('',*,*,#5302,.F.);
#7228=ORIENTED_EDGE('',*,*,#5303,.F.);
#7229=ORIENTED_EDGE('',*,*,#5304,.T.);
#7230=ORIENTED_EDGE('',*,*,#5305,.T.);
#7231=ORIENTED_EDGE('',*,*,#5306,.F.);
#7232=ORIENTED_EDGE('',*,*,#5307,.T.);
#7233=ORIENTED_EDGE('',*,*,#5270,.F.);
#7234=ORIENTED_EDGE('',*,*,#5307,.F.);
#7235=ORIENTED_EDGE('',*,*,#5308,.T.);
#7236=ORIENTED_EDGE('',*,*,#5309,.T.);
#7237=ORIENTED_EDGE('',*,*,#5306,.T.);
#7238=ORIENTED_EDGE('',*,*,#5309,.F.);
#7239=ORIENTED_EDGE('',*,*,#5310,.T.);
#7240=ORIENTED_EDGE('',*,*,#5308,.F.);
#7241=ORIENTED_EDGE('',*,*,#5311,.T.);
#7242=ORIENTED_EDGE('',*,*,#5312,.F.);
#7243=ORIENTED_EDGE('',*,*,#5311,.F.);
#7244=ORIENTED_EDGE('',*,*,#5310,.F.);
#7245=ORIENTED_EDGE('',*,*,#5312,.T.);
#7246=ORIENTED_EDGE('',*,*,#5313,.T.);
#7247=ORIENTED_EDGE('',*,*,#5314,.T.);
#7248=ORIENTED_EDGE('',*,*,#5313,.F.);
#7249=ORIENTED_EDGE('',*,*,#5314,.F.);
#7250=ORIENTED_EDGE('',*,*,#5315,.T.);
#7251=ORIENTED_EDGE('',*,*,#5298,.F.);
#7252=ORIENTED_EDGE('',*,*,#5316,.T.);
#7253=ORIENTED_EDGE('',*,*,#5247,.F.);
#7254=ORIENTED_EDGE('',*,*,#5316,.F.);
#7255=ORIENTED_EDGE('',*,*,#5283,.F.);
#7256=ORIENTED_EDGE('',*,*,#5317,.T.);
#7257=ORIENTED_EDGE('',*,*,#5248,.F.);
#7258=ORIENTED_EDGE('',*,*,#5317,.F.);
#7259=ORIENTED_EDGE('',*,*,#5235,.T.);
#7260=ORIENTED_EDGE('',*,*,#5318,.T.);
#7261=ORIENTED_EDGE('',*,*,#5319,.T.);
#7262=ORIENTED_EDGE('',*,*,#5320,.T.);
#7263=ORIENTED_EDGE('',*,*,#5236,.F.);
#7264=ORIENTED_EDGE('',*,*,#5320,.F.);
#7265=ORIENTED_EDGE('',*,*,#5321,.T.);
#7266=ORIENTED_EDGE('',*,*,#5322,.F.);
#7267=ORIENTED_EDGE('',*,*,#5237,.F.);
#7268=ORIENTED_EDGE('',*,*,#5323,.T.);
#7269=ORIENTED_EDGE('',*,*,#5324,.T.);
#7270=ORIENTED_EDGE('',*,*,#5325,.F.);
#7271=ORIENTED_EDGE('',*,*,#5294,.T.);
#7272=ORIENTED_EDGE('',*,*,#5326,.F.);
#7273=ORIENTED_EDGE('',*,*,#5327,.T.);
#7274=ORIENTED_EDGE('',*,*,#5328,.F.);
#7275=ORIENTED_EDGE('',*,*,#5302,.T.);
#7276=ORIENTED_EDGE('',*,*,#5329,.F.);
#7277=ORIENTED_EDGE('',*,*,#5330,.T.);
#7278=ORIENTED_EDGE('',*,*,#5331,.F.);
#7279=ORIENTED_EDGE('',*,*,#5279,.T.);
#7280=ORIENTED_EDGE('',*,*,#5332,.F.);
#7281=ORIENTED_EDGE('',*,*,#5333,.T.);
#7282=ORIENTED_EDGE('',*,*,#5334,.F.);
#7283=ORIENTED_EDGE('',*,*,#5287,.T.);
#7284=ORIENTED_EDGE('',*,*,#5335,.F.);
#7285=ORIENTED_EDGE('',*,*,#5336,.T.);
#7286=ORIENTED_EDGE('',*,*,#5323,.F.);
#7287=ORIENTED_EDGE('',*,*,#5337,.T.);
#7288=ORIENTED_EDGE('',*,*,#5338,.T.);
#7289=ORIENTED_EDGE('',*,*,#5238,.T.);
#7290=ORIENTED_EDGE('',*,*,#5322,.T.);
#7291=ORIENTED_EDGE('',*,*,#5339,.T.);
#7292=ORIENTED_EDGE('',*,*,#5340,.T.);
#7293=ORIENTED_EDGE('',*,*,#5340,.F.);
#7294=ORIENTED_EDGE('',*,*,#5341,.T.);
#7295=ORIENTED_EDGE('',*,*,#5342,.F.);
#7296=ORIENTED_EDGE('',*,*,#5239,.F.);
#7297=ORIENTED_EDGE('',*,*,#5343,.T.);
#7298=ORIENTED_EDGE('',*,*,#5344,.T.);
#7299=ORIENTED_EDGE('',*,*,#5345,.T.);
#7300=ORIENTED_EDGE('',*,*,#5344,.F.);
#7301=ORIENTED_EDGE('',*,*,#5346,.T.);
#7302=ORIENTED_EDGE('',*,*,#5345,.F.);
#7303=ORIENTED_EDGE('',*,*,#5347,.T.);
#7304=ORIENTED_EDGE('',*,*,#5348,.T.);
#7305=ORIENTED_EDGE('',*,*,#5343,.F.);
#7306=ORIENTED_EDGE('',*,*,#5348,.F.);
#7307=ORIENTED_EDGE('',*,*,#5349,.T.);
#7308=ORIENTED_EDGE('',*,*,#5315,.F.);
#7309=ORIENTED_EDGE('',*,*,#5350,.T.);
#7310=ORIENTED_EDGE('',*,*,#5346,.F.);
#7311=ORIENTED_EDGE('',*,*,#5350,.F.);
#7312=ORIENTED_EDGE('',*,*,#5337,.F.);
#7313=ORIENTED_EDGE('',*,*,#5338,.F.);
#7314=ORIENTED_EDGE('',*,*,#5351,.T.);
#7315=ORIENTED_EDGE('',*,*,#5352,.T.);
#7316=ORIENTED_EDGE('',*,*,#5351,.F.);
#7317=ORIENTED_EDGE('',*,*,#5352,.F.);
#7318=ORIENTED_EDGE('',*,*,#5280,.T.);
#7319=ORIENTED_EDGE('',*,*,#5331,.T.);
#7320=ORIENTED_EDGE('',*,*,#5353,.T.);
#7321=ORIENTED_EDGE('',*,*,#5354,.T.);
#7322=ORIENTED_EDGE('',*,*,#5301,.T.);
#7323=ORIENTED_EDGE('',*,*,#5355,.T.);
#7324=ORIENTED_EDGE('',*,*,#5356,.T.);
#7325=ORIENTED_EDGE('',*,*,#5329,.T.);
#7326=ORIENTED_EDGE('',*,*,#5303,.T.);
#7327=ORIENTED_EDGE('',*,*,#5328,.T.);
#7328=ORIENTED_EDGE('',*,*,#5357,.T.);
#7329=ORIENTED_EDGE('',*,*,#5358,.T.);
#7330=ORIENTED_EDGE('',*,*,#5293,.T.);
#7331=ORIENTED_EDGE('',*,*,#5359,.T.);
#7332=ORIENTED_EDGE('',*,*,#5360,.T.);
#7333=ORIENTED_EDGE('',*,*,#5326,.T.);
#7334=ORIENTED_EDGE('',*,*,#5295,.T.);
#7335=ORIENTED_EDGE('',*,*,#5325,.T.);
#7336=ORIENTED_EDGE('',*,*,#5361,.T.);
#7337=ORIENTED_EDGE('',*,*,#5362,.T.);
#7338=ORIENTED_EDGE('',*,*,#5362,.F.);
#7339=ORIENTED_EDGE('',*,*,#5363,.T.);
#7340=ORIENTED_EDGE('',*,*,#5364,.F.);
#7341=ORIENTED_EDGE('',*,*,#5296,.F.);
#7342=ORIENTED_EDGE('',*,*,#5286,.T.);
#7343=ORIENTED_EDGE('',*,*,#5365,.T.);
#7344=ORIENTED_EDGE('',*,*,#5366,.T.);
#7345=ORIENTED_EDGE('',*,*,#5335,.T.);
#7346=ORIENTED_EDGE('',*,*,#5355,.F.);
#7347=ORIENTED_EDGE('',*,*,#5300,.F.);
#7348=ORIENTED_EDGE('',*,*,#5367,.T.);
#7349=ORIENTED_EDGE('',*,*,#5368,.T.);
#7350=ORIENTED_EDGE('',*,*,#5330,.F.);
#7351=ORIENTED_EDGE('',*,*,#5356,.F.);
#7352=ORIENTED_EDGE('',*,*,#5368,.F.);
#7353=ORIENTED_EDGE('',*,*,#5369,.F.);
#7354=ORIENTED_EDGE('',*,*,#5370,.F.);
#7355=ORIENTED_EDGE('',*,*,#5353,.F.);
#7356=ORIENTED_EDGE('',*,*,#5251,.F.);
#7357=ORIENTED_EDGE('',*,*,#5282,.F.);
#7358=ORIENTED_EDGE('',*,*,#5371,.T.);
#7359=ORIENTED_EDGE('',*,*,#5369,.T.);
#7360=ORIENTED_EDGE('',*,*,#5367,.F.);
#7361=ORIENTED_EDGE('',*,*,#5299,.F.);
#7362=ORIENTED_EDGE('',*,*,#5354,.F.);
#7363=ORIENTED_EDGE('',*,*,#5370,.T.);
#7364=ORIENTED_EDGE('',*,*,#5371,.F.);
#7365=ORIENTED_EDGE('',*,*,#5281,.F.);
#7366=ORIENTED_EDGE('',*,*,#5359,.F.);
#7367=ORIENTED_EDGE('',*,*,#5292,.F.);
#7368=ORIENTED_EDGE('',*,*,#5372,.T.);
#7369=ORIENTED_EDGE('',*,*,#5373,.T.);
#7370=ORIENTED_EDGE('',*,*,#5327,.F.);
#7371=ORIENTED_EDGE('',*,*,#5360,.F.);
#7372=ORIENTED_EDGE('',*,*,#5373,.F.);
#7373=ORIENTED_EDGE('',*,*,#5374,.F.);
#7374=ORIENTED_EDGE('',*,*,#5375,.F.);
#7375=ORIENTED_EDGE('',*,*,#5357,.F.);
#7376=ORIENTED_EDGE('',*,*,#5263,.F.);
#7377=ORIENTED_EDGE('',*,*,#5305,.F.);
#7378=ORIENTED_EDGE('',*,*,#5376,.T.);
#7379=ORIENTED_EDGE('',*,*,#5374,.T.);
#7380=ORIENTED_EDGE('',*,*,#5372,.F.);
#7381=ORIENTED_EDGE('',*,*,#5291,.F.);
#7382=ORIENTED_EDGE('',*,*,#5358,.F.);
#7383=ORIENTED_EDGE('',*,*,#5375,.T.);
#7384=ORIENTED_EDGE('',*,*,#5376,.F.);
#7385=ORIENTED_EDGE('',*,*,#5304,.F.);
#7386=ORIENTED_EDGE('',*,*,#5365,.F.);
#7387=ORIENTED_EDGE('',*,*,#5285,.F.);
#7388=ORIENTED_EDGE('',*,*,#5377,.T.);
#7389=ORIENTED_EDGE('',*,*,#5378,.T.);
#7390=ORIENTED_EDGE('',*,*,#5336,.F.);
#7391=ORIENTED_EDGE('',*,*,#5366,.F.);
#7392=ORIENTED_EDGE('',*,*,#5378,.F.);
#7393=ORIENTED_EDGE('',*,*,#5379,.F.);
#7394=ORIENTED_EDGE('',*,*,#5363,.F.);
#7395=ORIENTED_EDGE('',*,*,#5361,.F.);
#7396=ORIENTED_EDGE('',*,*,#5324,.F.);
#7397=ORIENTED_EDGE('',*,*,#5259,.F.);
#7398=ORIENTED_EDGE('',*,*,#5297,.F.);
#7399=ORIENTED_EDGE('',*,*,#5364,.T.);
#7400=ORIENTED_EDGE('',*,*,#5379,.T.);
#7401=ORIENTED_EDGE('',*,*,#5377,.F.);
#7402=ORIENTED_EDGE('',*,*,#5284,.F.);
#7403=ORIENTED_EDGE('',*,*,#5288,.T.);
#7404=ORIENTED_EDGE('',*,*,#5334,.T.);
#7405=ORIENTED_EDGE('',*,*,#5380,.T.);
#7406=ORIENTED_EDGE('',*,*,#5381,.T.);
#7407=ORIENTED_EDGE('',*,*,#5381,.F.);
#7408=ORIENTED_EDGE('',*,*,#5382,.T.);
#7409=ORIENTED_EDGE('',*,*,#5383,.F.);
#7410=ORIENTED_EDGE('',*,*,#5289,.F.);
#7411=ORIENTED_EDGE('',*,*,#5278,.T.);
#7412=ORIENTED_EDGE('',*,*,#5384,.T.);
#7413=ORIENTED_EDGE('',*,*,#5385,.T.);
#7414=ORIENTED_EDGE('',*,*,#5332,.T.);
#7415=ORIENTED_EDGE('',*,*,#5384,.F.);
#7416=ORIENTED_EDGE('',*,*,#5277,.F.);
#7417=ORIENTED_EDGE('',*,*,#5386,.T.);
#7418=ORIENTED_EDGE('',*,*,#5387,.T.);
#7419=ORIENTED_EDGE('',*,*,#5333,.F.);
#7420=ORIENTED_EDGE('',*,*,#5385,.F.);
#7421=ORIENTED_EDGE('',*,*,#5387,.F.);
#7422=ORIENTED_EDGE('',*,*,#5388,.F.);
#7423=ORIENTED_EDGE('',*,*,#5382,.F.);
#7424=ORIENTED_EDGE('',*,*,#5380,.F.);
#7425=ORIENTED_EDGE('',*,*,#5255,.F.);
#7426=ORIENTED_EDGE('',*,*,#5290,.F.);
#7427=ORIENTED_EDGE('',*,*,#5383,.T.);
#7428=ORIENTED_EDGE('',*,*,#5388,.T.);
#7429=ORIENTED_EDGE('',*,*,#5386,.F.);
#7430=ORIENTED_EDGE('',*,*,#5276,.F.);
#7431=ORIENTED_EDGE('',*,*,#5265,.T.);
#7432=ORIENTED_EDGE('',*,*,#5389,.T.);
#7433=ORIENTED_EDGE('',*,*,#5390,.T.);
#7434=ORIENTED_EDGE('',*,*,#5389,.F.);
#7435=ORIENTED_EDGE('',*,*,#5390,.F.);
#7436=ORIENTED_EDGE('',*,*,#5391,.T.);
#7437=ORIENTED_EDGE('',*,*,#5392,.T.);
#7438=ORIENTED_EDGE('',*,*,#5391,.F.);
#7439=ORIENTED_EDGE('',*,*,#5392,.F.);
#7440=ORIENTED_EDGE('',*,*,#5393,.T.);
#7441=ORIENTED_EDGE('',*,*,#5394,.F.);
#7442=ORIENTED_EDGE('',*,*,#5393,.F.);
#7443=ORIENTED_EDGE('',*,*,#5243,.F.);
#7444=ORIENTED_EDGE('',*,*,#5395,.T.);
#7445=ORIENTED_EDGE('',*,*,#5396,.T.);
#7446=ORIENTED_EDGE('',*,*,#5397,.F.);
#7447=ORIENTED_EDGE('',*,*,#5242,.F.);
#7448=ORIENTED_EDGE('',*,*,#5398,.T.);
#7449=ORIENTED_EDGE('',*,*,#5399,.T.);
#7450=ORIENTED_EDGE('',*,*,#5395,.F.);
#7451=ORIENTED_EDGE('',*,*,#5241,.F.);
#7452=ORIENTED_EDGE('',*,*,#5400,.T.);
#7453=ORIENTED_EDGE('',*,*,#5401,.T.);
#7454=ORIENTED_EDGE('',*,*,#5398,.F.);
#7455=ORIENTED_EDGE('',*,*,#5240,.F.);
#7456=ORIENTED_EDGE('',*,*,#5342,.T.);
#7457=ORIENTED_EDGE('',*,*,#5402,.T.);
#7458=ORIENTED_EDGE('',*,*,#5400,.F.);
#7459=ORIENTED_EDGE('',*,*,#5318,.F.);
#7460=ORIENTED_EDGE('',*,*,#5244,.F.);
#7461=ORIENTED_EDGE('',*,*,#5397,.T.);
#7462=ORIENTED_EDGE('',*,*,#5403,.T.);
#7463=ORIENTED_EDGE('',*,*,#5403,.F.);
#7464=ORIENTED_EDGE('',*,*,#5396,.F.);
#7465=ORIENTED_EDGE('',*,*,#5399,.F.);
#7466=ORIENTED_EDGE('',*,*,#5401,.F.);
#7467=ORIENTED_EDGE('',*,*,#5402,.F.);
#7468=ORIENTED_EDGE('',*,*,#5341,.F.);
#7469=ORIENTED_EDGE('',*,*,#5339,.F.);
#7470=ORIENTED_EDGE('',*,*,#5321,.F.);
#7471=ORIENTED_EDGE('',*,*,#5319,.F.);
#7472=ORIENTED_EDGE('',*,*,#5269,.T.);
#7473=ORIENTED_EDGE('',*,*,#5394,.T.);
#7474=ORIENTED_EDGE('',*,*,#5249,.F.);
#7475=ORIENTED_EDGE('',*,*,#5404,.T.);
#7476=ORIENTED_EDGE('',*,*,#5405,.T.);
#7477=ORIENTED_EDGE('',*,*,#5404,.F.);
#7478=ORIENTED_EDGE('',*,*,#5347,.F.);
#7479=ORIENTED_EDGE('',*,*,#5406,.T.);
#7480=ORIENTED_EDGE('',*,*,#5405,.F.);
#7481=ORIENTED_EDGE('',*,*,#5406,.F.);
#7482=ORIENTED_EDGE('',*,*,#5349,.F.);
#7483=ORIENTED_EDGE('',*,*,#5407,.T.);
#7484=ORIENTED_EDGE('',*,*,#5408,.T.);
#7485=ORIENTED_EDGE('',*,*,#5409,.T.);
#7486=ORIENTED_EDGE('',*,*,#5408,.F.);
#7487=ORIENTED_EDGE('',*,*,#5410,.F.);
#7488=ORIENTED_EDGE('',*,*,#5411,.F.);
#7489=ORIENTED_EDGE('',*,*,#5412,.F.);
#7490=ORIENTED_EDGE('',*,*,#5413,.T.);
#7491=ORIENTED_EDGE('',*,*,#5414,.T.);
#7492=ORIENTED_EDGE('',*,*,#5415,.T.);
#7493=ORIENTED_EDGE('',*,*,#5416,.T.);
#7494=ORIENTED_EDGE('',*,*,#5409,.F.);
#7495=ORIENTED_EDGE('',*,*,#5407,.F.);
#7496=ORIENTED_EDGE('',*,*,#5417,.T.);
#7497=ORIENTED_EDGE('',*,*,#5418,.F.);
#7498=ORIENTED_EDGE('',*,*,#5417,.F.);
#7499=ORIENTED_EDGE('',*,*,#5419,.T.);
#7500=ORIENTED_EDGE('',*,*,#5420,.T.);
#7501=ORIENTED_EDGE('',*,*,#5411,.T.);
#7502=ORIENTED_EDGE('',*,*,#5420,.F.);
#7503=ORIENTED_EDGE('',*,*,#5419,.F.);
#7504=ORIENTED_EDGE('',*,*,#5421,.T.);
#7505=ORIENTED_EDGE('',*,*,#5422,.F.);
#7506=ORIENTED_EDGE('',*,*,#5421,.F.);
#7507=ORIENTED_EDGE('',*,*,#5423,.T.);
#7508=ORIENTED_EDGE('',*,*,#5424,.T.);
#7509=ORIENTED_EDGE('',*,*,#5425,.T.);
#7510=ORIENTED_EDGE('',*,*,#5424,.F.);
#7511=ORIENTED_EDGE('',*,*,#5426,.T.);
#7512=ORIENTED_EDGE('',*,*,#5425,.F.);
#7513=ORIENTED_EDGE('',*,*,#5427,.F.);
#7514=ORIENTED_EDGE('',*,*,#5423,.F.);
#7515=ORIENTED_EDGE('',*,*,#5428,.T.);
#7516=ORIENTED_EDGE('',*,*,#5416,.F.);
#7517=ORIENTED_EDGE('',*,*,#5428,.F.);
#7518=ORIENTED_EDGE('',*,*,#5426,.F.);
#7519=ORIENTED_EDGE('',*,*,#5429,.T.);
#7520=ORIENTED_EDGE('',*,*,#5430,.T.);
#7521=ORIENTED_EDGE('',*,*,#5431,.T.);
#7522=ORIENTED_EDGE('',*,*,#5430,.F.);
#7523=ORIENTED_EDGE('',*,*,#5432,.T.);
#7524=ORIENTED_EDGE('',*,*,#5431,.F.);
#7525=ORIENTED_EDGE('',*,*,#5433,.F.);
#7526=ORIENTED_EDGE('',*,*,#5429,.F.);
#7527=ORIENTED_EDGE('',*,*,#5434,.T.);
#7528=ORIENTED_EDGE('',*,*,#5414,.F.);
#7529=ORIENTED_EDGE('',*,*,#5434,.F.);
#7530=ORIENTED_EDGE('',*,*,#5432,.F.);
#7531=ORIENTED_EDGE('',*,*,#5435,.T.);
#7532=ORIENTED_EDGE('',*,*,#5436,.T.);
#7533=ORIENTED_EDGE('',*,*,#5437,.T.);
#7534=ORIENTED_EDGE('',*,*,#5436,.F.);
#7535=ORIENTED_EDGE('',*,*,#5438,.T.);
#7536=ORIENTED_EDGE('',*,*,#5437,.F.);
#7537=ORIENTED_EDGE('',*,*,#5439,.F.);
#7538=ORIENTED_EDGE('',*,*,#5435,.F.);
#7539=ORIENTED_EDGE('',*,*,#5440,.T.);
#7540=ORIENTED_EDGE('',*,*,#5415,.F.);
#7541=ORIENTED_EDGE('',*,*,#5440,.F.);
#7542=ORIENTED_EDGE('',*,*,#5438,.F.);
#7543=ORIENTED_EDGE('',*,*,#5441,.T.);
#7544=ORIENTED_EDGE('',*,*,#5442,.T.);
#7545=ORIENTED_EDGE('',*,*,#5443,.T.);
#7546=ORIENTED_EDGE('',*,*,#5442,.F.);
#7547=ORIENTED_EDGE('',*,*,#5444,.T.);
#7548=ORIENTED_EDGE('',*,*,#5443,.F.);
#7549=ORIENTED_EDGE('',*,*,#5445,.F.);
#7550=ORIENTED_EDGE('',*,*,#5441,.F.);
#7551=ORIENTED_EDGE('',*,*,#5446,.T.);
#7552=ORIENTED_EDGE('',*,*,#5413,.F.);
#7553=ORIENTED_EDGE('',*,*,#5446,.F.);
#7554=ORIENTED_EDGE('',*,*,#5444,.F.);
#7555=ORIENTED_EDGE('',*,*,#5447,.T.);
#7556=ORIENTED_EDGE('',*,*,#5448,.T.);
#7557=ORIENTED_EDGE('',*,*,#5410,.T.);
#7558=ORIENTED_EDGE('',*,*,#5448,.F.);
#7559=ORIENTED_EDGE('',*,*,#5449,.T.);
#7560=ORIENTED_EDGE('',*,*,#5447,.F.);
#7561=ORIENTED_EDGE('',*,*,#5450,.T.);
#7562=ORIENTED_EDGE('',*,*,#5451,.T.);
#7563=ORIENTED_EDGE('',*,*,#5450,.F.);
#7564=ORIENTED_EDGE('',*,*,#5449,.F.);
#7565=ORIENTED_EDGE('',*,*,#5452,.T.);
#7566=ORIENTED_EDGE('',*,*,#5453,.T.);
#7567=ORIENTED_EDGE('',*,*,#5412,.T.);
#7568=ORIENTED_EDGE('',*,*,#5453,.F.);
#7569=ORIENTED_EDGE('',*,*,#5454,.T.);
#7570=ORIENTED_EDGE('',*,*,#5455,.T.);
#7571=ORIENTED_EDGE('',*,*,#5452,.F.);
#7572=ORIENTED_EDGE('',*,*,#5455,.F.);
#7573=ORIENTED_EDGE('',*,*,#5456,.T.);
#7574=ORIENTED_EDGE('',*,*,#5457,.T.);
#7575=ORIENTED_EDGE('',*,*,#5439,.T.);
#7576=ORIENTED_EDGE('',*,*,#5457,.F.);
#7577=ORIENTED_EDGE('',*,*,#5458,.T.);
#7578=ORIENTED_EDGE('',*,*,#5459,.T.);
#7579=ORIENTED_EDGE('',*,*,#5456,.F.);
#7580=ORIENTED_EDGE('',*,*,#5459,.F.);
#7581=ORIENTED_EDGE('',*,*,#5460,.T.);
#7582=ORIENTED_EDGE('',*,*,#5461,.T.);
#7583=ORIENTED_EDGE('',*,*,#5445,.T.);
#7584=ORIENTED_EDGE('',*,*,#5461,.F.);
#7585=ORIENTED_EDGE('',*,*,#5462,.T.);
#7586=ORIENTED_EDGE('',*,*,#5463,.T.);
#7587=ORIENTED_EDGE('',*,*,#5460,.F.);
#7588=ORIENTED_EDGE('',*,*,#5463,.F.);
#7589=ORIENTED_EDGE('',*,*,#5464,.T.);
#7590=ORIENTED_EDGE('',*,*,#5465,.T.);
#7591=ORIENTED_EDGE('',*,*,#5433,.T.);
#7592=ORIENTED_EDGE('',*,*,#5465,.F.);
#7593=ORIENTED_EDGE('',*,*,#5466,.T.);
#7594=ORIENTED_EDGE('',*,*,#5467,.T.);
#7595=ORIENTED_EDGE('',*,*,#5464,.F.);
#7596=ORIENTED_EDGE('',*,*,#5467,.F.);
#7597=ORIENTED_EDGE('',*,*,#5468,.T.);
#7598=ORIENTED_EDGE('',*,*,#5469,.T.);
#7599=ORIENTED_EDGE('',*,*,#5427,.T.);
#7600=ORIENTED_EDGE('',*,*,#5469,.F.);
#7601=ORIENTED_EDGE('',*,*,#5470,.T.);
#7602=ORIENTED_EDGE('',*,*,#5471,.T.);
#7603=ORIENTED_EDGE('',*,*,#5468,.F.);
#7604=ORIENTED_EDGE('',*,*,#5471,.F.);
#7605=ORIENTED_EDGE('',*,*,#5451,.F.);
#7606=ORIENTED_EDGE('',*,*,#5422,.T.);
#7607=ORIENTED_EDGE('',*,*,#5418,.T.);
#7608=ORIENTED_EDGE('',*,*,#5462,.F.);
#7609=ORIENTED_EDGE('',*,*,#5458,.F.);
#7610=ORIENTED_EDGE('',*,*,#5466,.F.);
#7611=ORIENTED_EDGE('',*,*,#5470,.F.);
#7612=ORIENTED_EDGE('',*,*,#5454,.F.);
#7613=ORIENTED_EDGE('',*,*,#5472,.F.);
#7614=ORIENTED_EDGE('',*,*,#5473,.F.);
#7615=ORIENTED_EDGE('',*,*,#5474,.T.);
#7616=ORIENTED_EDGE('',*,*,#5475,.F.);
#7617=ORIENTED_EDGE('',*,*,#5476,.F.);
#7618=ORIENTED_EDGE('',*,*,#5477,.F.);
#7619=ORIENTED_EDGE('',*,*,#5474,.F.);
#7620=ORIENTED_EDGE('',*,*,#5478,.F.);
#7621=ORIENTED_EDGE('',*,*,#5479,.T.);
#7622=ORIENTED_EDGE('',*,*,#5480,.T.);
#7623=ORIENTED_EDGE('',*,*,#5479,.F.);
#7624=ORIENTED_EDGE('',*,*,#5472,.T.);
#7625=ORIENTED_EDGE('',*,*,#5473,.T.);
#7626=ORIENTED_EDGE('',*,*,#5480,.F.);
#7627=ORIENTED_EDGE('',*,*,#5481,.F.);
#7628=ORIENTED_EDGE('',*,*,#5482,.T.);
#7629=ORIENTED_EDGE('',*,*,#5483,.T.);
#7630=ORIENTED_EDGE('',*,*,#5482,.F.);
#7631=ORIENTED_EDGE('',*,*,#5484,.F.);
#7632=ORIENTED_EDGE('',*,*,#5481,.T.);
#7633=ORIENTED_EDGE('',*,*,#5485,.F.);
#7634=ORIENTED_EDGE('',*,*,#5486,.F.);
#7635=ORIENTED_EDGE('',*,*,#5487,.T.);
#7636=ORIENTED_EDGE('',*,*,#5484,.T.);
#7637=ORIENTED_EDGE('',*,*,#5487,.F.);
#7638=ORIENTED_EDGE('',*,*,#5485,.T.);
#7639=ORIENTED_EDGE('',*,*,#5486,.T.);
#7640=ORIENTED_EDGE('',*,*,#5488,.F.);
#7641=ORIENTED_EDGE('',*,*,#5488,.T.);
#7642=ORIENTED_EDGE('',*,*,#5489,.F.);
#7643=ORIENTED_EDGE('',*,*,#5478,.T.);
#7644=ORIENTED_EDGE('',*,*,#5490,.F.);
#7645=ORIENTED_EDGE('',*,*,#5491,.T.);
#7646=ORIENTED_EDGE('',*,*,#5477,.T.);
#7647=ORIENTED_EDGE('',*,*,#5476,.T.);
#7648=ORIENTED_EDGE('',*,*,#5492,.T.);
#7649=ORIENTED_EDGE('',*,*,#5489,.T.);
#7650=ORIENTED_EDGE('',*,*,#5492,.F.);
#7651=ORIENTED_EDGE('',*,*,#5475,.T.);
#7652=ORIENTED_EDGE('',*,*,#5491,.F.);
#7653=ORIENTED_EDGE('',*,*,#5490,.T.);
#7654=ORIENTED_EDGE('',*,*,#5493,.F.);
#7655=ORIENTED_EDGE('',*,*,#5494,.F.);
#7656=ORIENTED_EDGE('',*,*,#5495,.F.);
#7657=ORIENTED_EDGE('',*,*,#5496,.T.);
#7658=ORIENTED_EDGE('',*,*,#5493,.T.);
#7659=ORIENTED_EDGE('',*,*,#5496,.F.);
#7660=ORIENTED_EDGE('',*,*,#5494,.T.);
#7661=ORIENTED_EDGE('',*,*,#5495,.T.);
#7662=ORIENTED_EDGE('',*,*,#5497,.T.);
#7663=ORIENTED_EDGE('',*,*,#5498,.F.);
#7664=ORIENTED_EDGE('',*,*,#5499,.F.);
#7665=ORIENTED_EDGE('',*,*,#5497,.F.);
#7666=ORIENTED_EDGE('',*,*,#5500,.F.);
#7667=ORIENTED_EDGE('',*,*,#5501,.T.);
#7668=ORIENTED_EDGE('',*,*,#5498,.T.);
#7669=ORIENTED_EDGE('',*,*,#5499,.T.);
#7670=ORIENTED_EDGE('',*,*,#5501,.F.);
#7671=ORIENTED_EDGE('',*,*,#5500,.T.);
#7672=ORIENTED_EDGE('',*,*,#5483,.F.);
#7673=ORIENTED_EDGE('',*,*,#5502,.T.);
#7674=ORIENTED_EDGE('',*,*,#5503,.T.);
#7675=ORIENTED_EDGE('',*,*,#5504,.F.);
#7676=ORIENTED_EDGE('',*,*,#5503,.F.);
#7677=ORIENTED_EDGE('',*,*,#5504,.T.);
#7678=ORIENTED_EDGE('',*,*,#5502,.F.);
#7679=ORIENTED_EDGE('',*,*,#5505,.T.);
#7680=ORIENTED_EDGE('',*,*,#5506,.T.);
#7681=ORIENTED_EDGE('',*,*,#5507,.T.);
#7682=ORIENTED_EDGE('',*,*,#5506,.F.);
#7683=ORIENTED_EDGE('',*,*,#5505,.F.);
#7684=ORIENTED_EDGE('',*,*,#5508,.T.);
#7685=ORIENTED_EDGE('',*,*,#5509,.F.);
#7686=ORIENTED_EDGE('',*,*,#5508,.F.);
#7687=ORIENTED_EDGE('',*,*,#5510,.T.);
#7688=ORIENTED_EDGE('',*,*,#5511,.T.);
#7689=ORIENTED_EDGE('',*,*,#5512,.T.);
#7690=ORIENTED_EDGE('',*,*,#5513,.T.);
#7691=ORIENTED_EDGE('',*,*,#5514,.T.);
#7692=ORIENTED_EDGE('',*,*,#5515,.T.);
#7693=ORIENTED_EDGE('',*,*,#5516,.T.);
#7694=ORIENTED_EDGE('',*,*,#5517,.T.);
#7695=ORIENTED_EDGE('',*,*,#5518,.F.);
#7696=ORIENTED_EDGE('',*,*,#5519,.F.);
#7697=ORIENTED_EDGE('',*,*,#5520,.F.);
#7698=ORIENTED_EDGE('',*,*,#5521,.F.);
#7699=ORIENTED_EDGE('',*,*,#5507,.F.);
#7700=ORIENTED_EDGE('',*,*,#5522,.T.);
#7701=ORIENTED_EDGE('',*,*,#5523,.T.);
#7702=ORIENTED_EDGE('',*,*,#5524,.T.);
#7703=ORIENTED_EDGE('',*,*,#5523,.F.);
#7704=ORIENTED_EDGE('',*,*,#5525,.T.);
#7705=ORIENTED_EDGE('',*,*,#5526,.F.);
#7706=ORIENTED_EDGE('',*,*,#5524,.F.);
#7707=ORIENTED_EDGE('',*,*,#5522,.F.);
#7708=ORIENTED_EDGE('',*,*,#5527,.T.);
#7709=ORIENTED_EDGE('',*,*,#5520,.T.);
#7710=ORIENTED_EDGE('',*,*,#5527,.F.);
#7711=ORIENTED_EDGE('',*,*,#5525,.F.);
#7712=ORIENTED_EDGE('',*,*,#5528,.T.);
#7713=ORIENTED_EDGE('',*,*,#5529,.T.);
#7714=ORIENTED_EDGE('',*,*,#5526,.T.);
#7715=ORIENTED_EDGE('',*,*,#5529,.F.);
#7716=ORIENTED_EDGE('',*,*,#5530,.T.);
#7717=ORIENTED_EDGE('',*,*,#5531,.F.);
#7718=ORIENTED_EDGE('',*,*,#5532,.T.);
#7719=ORIENTED_EDGE('',*,*,#5530,.F.);
#7720=ORIENTED_EDGE('',*,*,#5528,.F.);
#7721=ORIENTED_EDGE('',*,*,#5532,.F.);
#7722=ORIENTED_EDGE('',*,*,#5533,.T.);
#7723=ORIENTED_EDGE('',*,*,#5534,.T.);
#7724=ORIENTED_EDGE('',*,*,#5535,.T.);
#7725=ORIENTED_EDGE('',*,*,#5534,.F.);
#7726=ORIENTED_EDGE('',*,*,#5536,.T.);
#7727=ORIENTED_EDGE('',*,*,#5537,.F.);
#7728=ORIENTED_EDGE('',*,*,#5535,.F.);
#7729=ORIENTED_EDGE('',*,*,#5533,.F.);
#7730=ORIENTED_EDGE('',*,*,#5538,.T.);
#7731=ORIENTED_EDGE('',*,*,#5519,.T.);
#7732=ORIENTED_EDGE('',*,*,#5538,.F.);
#7733=ORIENTED_EDGE('',*,*,#5536,.F.);
#7734=ORIENTED_EDGE('',*,*,#5539,.T.);
#7735=ORIENTED_EDGE('',*,*,#5540,.T.);
#7736=ORIENTED_EDGE('',*,*,#5537,.T.);
#7737=ORIENTED_EDGE('',*,*,#5540,.F.);
#7738=ORIENTED_EDGE('',*,*,#5541,.T.);
#7739=ORIENTED_EDGE('',*,*,#5542,.F.);
#7740=ORIENTED_EDGE('',*,*,#5543,.T.);
#7741=ORIENTED_EDGE('',*,*,#5541,.F.);
#7742=ORIENTED_EDGE('',*,*,#5539,.F.);
#7743=ORIENTED_EDGE('',*,*,#5543,.F.);
#7744=ORIENTED_EDGE('',*,*,#5509,.T.);
#7745=ORIENTED_EDGE('',*,*,#5544,.T.);
#7746=ORIENTED_EDGE('',*,*,#5545,.T.);
#7747=ORIENTED_EDGE('',*,*,#5544,.F.);
#7748=ORIENTED_EDGE('',*,*,#5546,.F.);
#7749=ORIENTED_EDGE('',*,*,#5547,.F.);
#7750=ORIENTED_EDGE('',*,*,#5548,.F.);
#7751=ORIENTED_EDGE('',*,*,#5549,.F.);
#7752=ORIENTED_EDGE('',*,*,#5550,.F.);
#7753=ORIENTED_EDGE('',*,*,#5551,.F.);
#7754=ORIENTED_EDGE('',*,*,#5552,.F.);
#7755=ORIENTED_EDGE('',*,*,#5553,.F.);
#7756=ORIENTED_EDGE('',*,*,#5554,.T.);
#7757=ORIENTED_EDGE('',*,*,#5531,.T.);
#7758=ORIENTED_EDGE('',*,*,#5542,.T.);
#7759=ORIENTED_EDGE('',*,*,#5555,.T.);
#7760=ORIENTED_EDGE('',*,*,#5545,.F.);
#7761=ORIENTED_EDGE('',*,*,#5556,.T.);
#7762=ORIENTED_EDGE('',*,*,#5557,.T.);
#7763=ORIENTED_EDGE('',*,*,#5558,.T.);
#7764=ORIENTED_EDGE('',*,*,#5557,.F.);
#7765=ORIENTED_EDGE('',*,*,#5559,.T.);
#7766=ORIENTED_EDGE('',*,*,#5560,.F.);
#7767=ORIENTED_EDGE('',*,*,#5558,.F.);
#7768=ORIENTED_EDGE('',*,*,#5556,.F.);
#7769=ORIENTED_EDGE('',*,*,#5561,.T.);
#7770=ORIENTED_EDGE('',*,*,#5518,.T.);
#7771=ORIENTED_EDGE('',*,*,#5561,.F.);
#7772=ORIENTED_EDGE('',*,*,#5559,.F.);
#7773=ORIENTED_EDGE('',*,*,#5562,.T.);
#7774=ORIENTED_EDGE('',*,*,#5563,.T.);
#7775=ORIENTED_EDGE('',*,*,#5560,.T.);
#7776=ORIENTED_EDGE('',*,*,#5563,.F.);
#7777=ORIENTED_EDGE('',*,*,#5564,.T.);
#7778=ORIENTED_EDGE('',*,*,#5555,.F.);
#7779=ORIENTED_EDGE('',*,*,#5565,.T.);
#7780=ORIENTED_EDGE('',*,*,#5564,.F.);
#7781=ORIENTED_EDGE('',*,*,#5562,.F.);
#7782=ORIENTED_EDGE('',*,*,#5565,.F.);
#7783=ORIENTED_EDGE('',*,*,#5566,.T.);
#7784=ORIENTED_EDGE('',*,*,#5567,.T.);
#7785=ORIENTED_EDGE('',*,*,#5568,.T.);
#7786=ORIENTED_EDGE('',*,*,#5567,.F.);
#7787=ORIENTED_EDGE('',*,*,#5569,.T.);
#7788=ORIENTED_EDGE('',*,*,#5568,.F.);
#7789=ORIENTED_EDGE('',*,*,#5570,.F.);
#7790=ORIENTED_EDGE('',*,*,#5554,.F.);
#7791=ORIENTED_EDGE('',*,*,#5571,.T.);
#7792=ORIENTED_EDGE('',*,*,#5569,.F.);
#7793=ORIENTED_EDGE('',*,*,#5566,.F.);
#7794=ORIENTED_EDGE('',*,*,#5571,.F.);
#7795=ORIENTED_EDGE('',*,*,#5572,.T.);
#7796=ORIENTED_EDGE('',*,*,#5573,.T.);
#7797=ORIENTED_EDGE('',*,*,#5570,.T.);
#7798=ORIENTED_EDGE('',*,*,#5573,.F.);
#7799=ORIENTED_EDGE('',*,*,#5574,.T.);
#7800=ORIENTED_EDGE('',*,*,#5572,.F.);
#7801=ORIENTED_EDGE('',*,*,#5575,.T.);
#7802=ORIENTED_EDGE('',*,*,#5521,.T.);
#7803=ORIENTED_EDGE('',*,*,#5575,.F.);
#7804=ORIENTED_EDGE('',*,*,#5574,.F.);
#7805=ORIENTED_EDGE('',*,*,#5576,.T.);
#7806=ORIENTED_EDGE('',*,*,#5577,.T.);
#7807=ORIENTED_EDGE('',*,*,#5578,.T.);
#7808=ORIENTED_EDGE('',*,*,#5546,.T.);
#7809=ORIENTED_EDGE('',*,*,#5579,.T.);
#7810=ORIENTED_EDGE('',*,*,#5580,.T.);
#7811=ORIENTED_EDGE('',*,*,#5576,.F.);
#7812=ORIENTED_EDGE('',*,*,#5553,.T.);
#7813=ORIENTED_EDGE('',*,*,#5581,.T.);
#7814=ORIENTED_EDGE('',*,*,#5582,.T.);
#7815=ORIENTED_EDGE('',*,*,#5579,.F.);
#7816=ORIENTED_EDGE('',*,*,#5552,.T.);
#7817=ORIENTED_EDGE('',*,*,#5583,.T.);
#7818=ORIENTED_EDGE('',*,*,#5584,.T.);
#7819=ORIENTED_EDGE('',*,*,#5581,.F.);
#7820=ORIENTED_EDGE('',*,*,#5551,.T.);
#7821=ORIENTED_EDGE('',*,*,#5585,.T.);
#7822=ORIENTED_EDGE('',*,*,#5586,.T.);
#7823=ORIENTED_EDGE('',*,*,#5583,.F.);
#7824=ORIENTED_EDGE('',*,*,#5550,.T.);
#7825=ORIENTED_EDGE('',*,*,#5587,.T.);
#7826=ORIENTED_EDGE('',*,*,#5588,.T.);
#7827=ORIENTED_EDGE('',*,*,#5585,.F.);
#7828=ORIENTED_EDGE('',*,*,#5549,.T.);
#7829=ORIENTED_EDGE('',*,*,#5589,.T.);
#7830=ORIENTED_EDGE('',*,*,#5590,.T.);
#7831=ORIENTED_EDGE('',*,*,#5587,.F.);
#7832=ORIENTED_EDGE('',*,*,#5548,.T.);
#7833=ORIENTED_EDGE('',*,*,#5578,.F.);
#7834=ORIENTED_EDGE('',*,*,#5591,.T.);
#7835=ORIENTED_EDGE('',*,*,#5589,.F.);
#7836=ORIENTED_EDGE('',*,*,#5547,.T.);
#7837=ORIENTED_EDGE('',*,*,#5588,.F.);
#7838=ORIENTED_EDGE('',*,*,#5592,.F.);
#7839=ORIENTED_EDGE('',*,*,#5510,.F.);
#7840=ORIENTED_EDGE('',*,*,#5593,.T.);
#7841=ORIENTED_EDGE('',*,*,#5590,.F.);
#7842=ORIENTED_EDGE('',*,*,#5594,.F.);
#7843=ORIENTED_EDGE('',*,*,#5511,.F.);
#7844=ORIENTED_EDGE('',*,*,#5592,.T.);
#7845=ORIENTED_EDGE('',*,*,#5591,.F.);
#7846=ORIENTED_EDGE('',*,*,#5595,.F.);
#7847=ORIENTED_EDGE('',*,*,#5512,.F.);
#7848=ORIENTED_EDGE('',*,*,#5594,.T.);
#7849=ORIENTED_EDGE('',*,*,#5577,.F.);
#7850=ORIENTED_EDGE('',*,*,#5596,.F.);
#7851=ORIENTED_EDGE('',*,*,#5513,.F.);
#7852=ORIENTED_EDGE('',*,*,#5595,.T.);
#7853=ORIENTED_EDGE('',*,*,#5582,.F.);
#7854=ORIENTED_EDGE('',*,*,#5597,.F.);
#7855=ORIENTED_EDGE('',*,*,#5515,.F.);
#7856=ORIENTED_EDGE('',*,*,#5598,.T.);
#7857=ORIENTED_EDGE('',*,*,#5586,.F.);
#7858=ORIENTED_EDGE('',*,*,#5593,.F.);
#7859=ORIENTED_EDGE('',*,*,#5517,.F.);
#7860=ORIENTED_EDGE('',*,*,#5599,.T.);
#7861=ORIENTED_EDGE('',*,*,#5584,.F.);
#7862=ORIENTED_EDGE('',*,*,#5599,.F.);
#7863=ORIENTED_EDGE('',*,*,#5516,.F.);
#7864=ORIENTED_EDGE('',*,*,#5597,.T.);
#7865=ORIENTED_EDGE('',*,*,#5580,.F.);
#7866=ORIENTED_EDGE('',*,*,#5598,.F.);
#7867=ORIENTED_EDGE('',*,*,#5514,.F.);
#7868=ORIENTED_EDGE('',*,*,#5596,.T.);
#7869=ORIENTED_EDGE('',*,*,#5600,.T.);
#7870=ORIENTED_EDGE('',*,*,#5601,.T.);
#7871=ORIENTED_EDGE('',*,*,#5602,.T.);
#7872=ORIENTED_EDGE('',*,*,#5603,.T.);
#7873=ORIENTED_EDGE('',*,*,#5604,.T.);
#7874=ORIENTED_EDGE('',*,*,#5605,.T.);
#7875=ORIENTED_EDGE('',*,*,#5606,.T.);
#7876=ORIENTED_EDGE('',*,*,#5607,.T.);
#7877=ORIENTED_EDGE('',*,*,#5606,.F.);
#7878=ORIENTED_EDGE('',*,*,#5608,.T.);
#7879=ORIENTED_EDGE('',*,*,#5600,.F.);
#7880=ORIENTED_EDGE('',*,*,#5609,.T.);
#7881=ORIENTED_EDGE('',*,*,#5610,.T.);
#7882=ORIENTED_EDGE('',*,*,#5611,.T.);
#7883=ORIENTED_EDGE('',*,*,#5612,.T.);
#7884=ORIENTED_EDGE('',*,*,#5611,.F.);
#7885=ORIENTED_EDGE('',*,*,#5613,.T.);
#7886=ORIENTED_EDGE('',*,*,#5604,.F.);
#7887=ORIENTED_EDGE('',*,*,#5614,.T.);
#7888=ORIENTED_EDGE('',*,*,#5615,.T.);
#7889=ORIENTED_EDGE('',*,*,#5616,.T.);
#7890=ORIENTED_EDGE('',*,*,#5617,.T.);
#7891=ORIENTED_EDGE('',*,*,#5616,.F.);
#7892=ORIENTED_EDGE('',*,*,#5618,.T.);
#7893=ORIENTED_EDGE('',*,*,#5609,.F.);
#7894=ORIENTED_EDGE('',*,*,#5619,.T.);
#7895=ORIENTED_EDGE('',*,*,#5620,.T.);
#7896=ORIENTED_EDGE('',*,*,#5621,.T.);
#7897=ORIENTED_EDGE('',*,*,#5622,.T.);
#7898=ORIENTED_EDGE('',*,*,#5621,.F.);
#7899=ORIENTED_EDGE('',*,*,#5623,.T.);
#7900=ORIENTED_EDGE('',*,*,#5614,.F.);
#7901=ORIENTED_EDGE('',*,*,#5624,.T.);
#7902=ORIENTED_EDGE('',*,*,#5625,.T.);
#7903=ORIENTED_EDGE('',*,*,#5626,.T.);
#7904=ORIENTED_EDGE('',*,*,#5627,.T.);
#7905=ORIENTED_EDGE('',*,*,#5626,.F.);
#7906=ORIENTED_EDGE('',*,*,#5628,.T.);
#7907=ORIENTED_EDGE('',*,*,#5619,.F.);
#7908=ORIENTED_EDGE('',*,*,#5602,.F.);
#7909=ORIENTED_EDGE('',*,*,#5629,.T.);
#7910=ORIENTED_EDGE('',*,*,#5624,.F.);
#7911=ORIENTED_EDGE('',*,*,#5618,.F.);
#7912=ORIENTED_EDGE('',*,*,#5630,.T.);
#7913=ORIENTED_EDGE('',*,*,#5631,.F.);
#7914=ORIENTED_EDGE('',*,*,#5632,.T.);
#7915=ORIENTED_EDGE('',*,*,#5615,.F.);
#7916=ORIENTED_EDGE('',*,*,#5633,.F.);
#7917=ORIENTED_EDGE('',*,*,#5634,.F.);
#7918=ORIENTED_EDGE('',*,*,#5630,.F.);
#7919=ORIENTED_EDGE('',*,*,#5623,.F.);
#7920=ORIENTED_EDGE('',*,*,#5635,.T.);
#7921=ORIENTED_EDGE('',*,*,#5636,.F.);
#7922=ORIENTED_EDGE('',*,*,#5633,.T.);
#7923=ORIENTED_EDGE('',*,*,#5620,.F.);
#7924=ORIENTED_EDGE('',*,*,#5637,.F.);
#7925=ORIENTED_EDGE('',*,*,#5638,.F.);
#7926=ORIENTED_EDGE('',*,*,#5635,.F.);
#7927=ORIENTED_EDGE('',*,*,#5628,.F.);
#7928=ORIENTED_EDGE('',*,*,#5639,.T.);
#7929=ORIENTED_EDGE('',*,*,#5640,.F.);
#7930=ORIENTED_EDGE('',*,*,#5637,.T.);
#7931=ORIENTED_EDGE('',*,*,#5625,.F.);
#7932=ORIENTED_EDGE('',*,*,#5641,.F.);
#7933=ORIENTED_EDGE('',*,*,#5642,.F.);
#7934=ORIENTED_EDGE('',*,*,#5639,.F.);
#7935=ORIENTED_EDGE('',*,*,#5603,.F.);
#7936=ORIENTED_EDGE('',*,*,#5627,.F.);
#7937=ORIENTED_EDGE('',*,*,#5622,.F.);
#7938=ORIENTED_EDGE('',*,*,#5617,.F.);
#7939=ORIENTED_EDGE('',*,*,#5612,.F.);
#7940=ORIENTED_EDGE('',*,*,#5607,.F.);
#7941=ORIENTED_EDGE('',*,*,#5643,.T.);
#7942=ORIENTED_EDGE('',*,*,#5644,.F.);
#7943=ORIENTED_EDGE('',*,*,#5643,.F.);
#7944=ORIENTED_EDGE('',*,*,#5645,.T.);
#7945=ORIENTED_EDGE('',*,*,#5646,.T.);
#7946=ORIENTED_EDGE('',*,*,#5647,.T.);
#7947=ORIENTED_EDGE('',*,*,#5648,.T.);
#7948=ORIENTED_EDGE('',*,*,#5649,.T.);
#7949=ORIENTED_EDGE('',*,*,#5642,.T.);
#7950=ORIENTED_EDGE('',*,*,#5650,.T.);
#7951=ORIENTED_EDGE('',*,*,#5651,.T.);
#7952=ORIENTED_EDGE('',*,*,#5650,.F.);
#7953=ORIENTED_EDGE('',*,*,#5652,.T.);
#7954=ORIENTED_EDGE('',*,*,#5645,.F.);
#7955=ORIENTED_EDGE('',*,*,#5653,.T.);
#7956=ORIENTED_EDGE('',*,*,#5638,.T.);
#7957=ORIENTED_EDGE('',*,*,#5654,.T.);
#7958=ORIENTED_EDGE('',*,*,#5655,.T.);
#7959=ORIENTED_EDGE('',*,*,#5654,.F.);
#7960=ORIENTED_EDGE('',*,*,#5640,.T.);
#7961=ORIENTED_EDGE('',*,*,#5649,.F.);
#7962=ORIENTED_EDGE('',*,*,#5656,.T.);
#7963=ORIENTED_EDGE('',*,*,#5634,.T.);
#7964=ORIENTED_EDGE('',*,*,#5657,.T.);
#7965=ORIENTED_EDGE('',*,*,#5658,.T.);
#7966=ORIENTED_EDGE('',*,*,#5657,.F.);
#7967=ORIENTED_EDGE('',*,*,#5636,.T.);
#7968=ORIENTED_EDGE('',*,*,#5653,.F.);
#7969=ORIENTED_EDGE('',*,*,#5659,.T.);
#7970=ORIENTED_EDGE('',*,*,#5660,.T.);
#7971=ORIENTED_EDGE('',*,*,#5661,.T.);
#7972=ORIENTED_EDGE('',*,*,#5662,.T.);
#7973=ORIENTED_EDGE('',*,*,#5661,.F.);
#7974=ORIENTED_EDGE('',*,*,#5631,.T.);
#7975=ORIENTED_EDGE('',*,*,#5656,.F.);
#7976=ORIENTED_EDGE('',*,*,#5663,.T.);
#7977=ORIENTED_EDGE('',*,*,#5664,.T.);
#7978=ORIENTED_EDGE('',*,*,#5665,.T.);
#7979=ORIENTED_EDGE('',*,*,#5666,.T.);
#7980=ORIENTED_EDGE('',*,*,#5665,.F.);
#7981=ORIENTED_EDGE('',*,*,#5667,.T.);
#7982=ORIENTED_EDGE('',*,*,#5659,.F.);
#7983=ORIENTED_EDGE('',*,*,#5647,.F.);
#7984=ORIENTED_EDGE('',*,*,#5668,.T.);
#7985=ORIENTED_EDGE('',*,*,#5663,.F.);
#7986=ORIENTED_EDGE('',*,*,#5610,.F.);
#7987=ORIENTED_EDGE('',*,*,#5632,.F.);
#7988=ORIENTED_EDGE('',*,*,#5660,.F.);
#7989=ORIENTED_EDGE('',*,*,#5669,.F.);
#7990=ORIENTED_EDGE('',*,*,#5613,.F.);
#7991=ORIENTED_EDGE('',*,*,#5669,.T.);
#7992=ORIENTED_EDGE('',*,*,#5667,.F.);
#7993=ORIENTED_EDGE('',*,*,#5670,.T.);
#7994=ORIENTED_EDGE('',*,*,#5605,.F.);
#7995=ORIENTED_EDGE('',*,*,#5670,.F.);
#7996=ORIENTED_EDGE('',*,*,#5664,.F.);
#7997=ORIENTED_EDGE('',*,*,#5671,.F.);
#7998=ORIENTED_EDGE('',*,*,#5666,.F.);
#7999=ORIENTED_EDGE('',*,*,#5662,.F.);
#8000=ORIENTED_EDGE('',*,*,#5658,.F.);
#8001=ORIENTED_EDGE('',*,*,#5655,.F.);
#8002=ORIENTED_EDGE('',*,*,#5651,.F.);
#8003=ORIENTED_EDGE('',*,*,#5648,.F.);
#8004=ORIENTED_EDGE('',*,*,#5672,.T.);
#8005=ORIENTED_EDGE('',*,*,#5673,.F.);
#8006=ORIENTED_EDGE('',*,*,#5672,.F.);
#8007=ORIENTED_EDGE('',*,*,#5674,.T.);
#8008=ORIENTED_EDGE('',*,*,#5675,.T.);
#8009=ORIENTED_EDGE('',*,*,#5676,.T.);
#8010=ORIENTED_EDGE('',*,*,#5675,.F.);
#8011=ORIENTED_EDGE('',*,*,#5674,.F.);
#8012=ORIENTED_EDGE('',*,*,#5677,.T.);
#8013=ORIENTED_EDGE('',*,*,#5678,.F.);
#8014=ORIENTED_EDGE('',*,*,#5677,.F.);
#8015=ORIENTED_EDGE('',*,*,#5644,.T.);
#8016=ORIENTED_EDGE('',*,*,#5676,.F.);
#8017=ORIENTED_EDGE('',*,*,#5678,.T.);
#8018=ORIENTED_EDGE('',*,*,#5679,.T.);
#8019=ORIENTED_EDGE('',*,*,#5680,.T.);
#8020=ORIENTED_EDGE('',*,*,#5679,.F.);
#8021=ORIENTED_EDGE('',*,*,#5673,.T.);
#8022=ORIENTED_EDGE('',*,*,#5680,.F.);
#8023=ORIENTED_EDGE('',*,*,#5629,.F.);
#8024=ORIENTED_EDGE('',*,*,#5681,.T.);
#8025=ORIENTED_EDGE('',*,*,#5652,.F.);
#8026=ORIENTED_EDGE('',*,*,#5641,.T.);
#8027=ORIENTED_EDGE('',*,*,#5601,.F.);
#8028=ORIENTED_EDGE('',*,*,#5682,.F.);
#8029=ORIENTED_EDGE('',*,*,#5646,.F.);
#8030=ORIENTED_EDGE('',*,*,#5681,.F.);
#8031=ORIENTED_EDGE('',*,*,#5608,.F.);
#8032=ORIENTED_EDGE('',*,*,#5671,.T.);
#8033=ORIENTED_EDGE('',*,*,#5668,.F.);
#8034=ORIENTED_EDGE('',*,*,#5682,.T.);
#8035=ORIENTED_EDGE('',*,*,#5683,.F.);
#8036=ORIENTED_EDGE('',*,*,#5684,.F.);
#8037=ORIENTED_EDGE('',*,*,#5685,.T.);
#8038=ORIENTED_EDGE('',*,*,#5686,.T.);
#8039=ORIENTED_EDGE('',*,*,#5687,.T.);
#8040=ORIENTED_EDGE('',*,*,#5685,.F.);
#8041=ORIENTED_EDGE('',*,*,#5688,.F.);
#8042=ORIENTED_EDGE('',*,*,#5689,.F.);
#8043=ORIENTED_EDGE('',*,*,#5690,.T.);
#8044=ORIENTED_EDGE('',*,*,#5683,.T.);
#8045=ORIENTED_EDGE('',*,*,#5684,.T.);
#8046=ORIENTED_EDGE('',*,*,#5690,.F.);
#8047=ORIENTED_EDGE('',*,*,#5691,.F.);
#8048=ORIENTED_EDGE('',*,*,#5692,.F.);
#8049=ORIENTED_EDGE('',*,*,#5693,.T.);
#8050=ORIENTED_EDGE('',*,*,#5688,.T.);
#8051=ORIENTED_EDGE('',*,*,#5689,.T.);
#8052=ORIENTED_EDGE('',*,*,#5693,.F.);
#8053=ORIENTED_EDGE('',*,*,#5687,.F.);
#8054=ORIENTED_EDGE('',*,*,#5694,.T.);
#8055=ORIENTED_EDGE('',*,*,#5691,.T.);
#8056=ORIENTED_EDGE('',*,*,#5692,.T.);
#8057=ORIENTED_EDGE('',*,*,#5694,.F.);
#8058=ORIENTED_EDGE('',*,*,#5686,.F.);
#8059=ORIENTED_EDGE('',*,*,#5695,.F.);
#8060=ORIENTED_EDGE('',*,*,#5696,.T.);
#8061=ORIENTED_EDGE('',*,*,#5697,.F.);
#8062=ORIENTED_EDGE('',*,*,#5696,.F.);
#8063=ORIENTED_EDGE('',*,*,#5697,.T.);
#8064=ORIENTED_EDGE('',*,*,#5698,.T.);
#8065=ORIENTED_EDGE('',*,*,#5699,.T.);
#8066=ORIENTED_EDGE('',*,*,#5700,.T.);
#8067=ORIENTED_EDGE('',*,*,#5699,.F.);
#8068=ORIENTED_EDGE('',*,*,#5701,.F.);
#8069=ORIENTED_EDGE('',*,*,#5702,.T.);
#8070=ORIENTED_EDGE('',*,*,#5698,.F.);
#8071=ORIENTED_EDGE('',*,*,#5702,.F.);
#8072=ORIENTED_EDGE('',*,*,#5700,.F.);
#8073=ORIENTED_EDGE('',*,*,#5701,.T.);
#8074=ORIENTED_EDGE('',*,*,#5695,.T.);
#8075=ORIENTED_EDGE('',*,*,#5703,.T.);
#8076=ORIENTED_EDGE('',*,*,#5704,.T.);
#8077=ORIENTED_EDGE('',*,*,#5705,.T.);
#8078=ORIENTED_EDGE('',*,*,#5704,.F.);
#8079=ORIENTED_EDGE('',*,*,#5705,.F.);
#8080=ORIENTED_EDGE('',*,*,#5706,.F.);
#8081=ORIENTED_EDGE('',*,*,#5707,.F.);
#8082=ORIENTED_EDGE('',*,*,#5708,.T.);
#8083=ORIENTED_EDGE('',*,*,#5703,.F.);
#8084=ORIENTED_EDGE('',*,*,#5708,.F.);
#8085=ORIENTED_EDGE('',*,*,#5709,.T.);
#8086=ORIENTED_EDGE('',*,*,#5710,.T.);
#8087=ORIENTED_EDGE('',*,*,#5711,.T.);
#8088=ORIENTED_EDGE('',*,*,#5710,.F.);
#8089=ORIENTED_EDGE('',*,*,#5711,.F.);
#8090=ORIENTED_EDGE('',*,*,#5712,.T.);
#8091=ORIENTED_EDGE('',*,*,#5706,.T.);
#8092=ORIENTED_EDGE('',*,*,#5712,.F.);
#8093=ORIENTED_EDGE('',*,*,#5709,.F.);
#8094=ORIENTED_EDGE('',*,*,#5713,.T.);
#8095=ORIENTED_EDGE('',*,*,#5714,.T.);
#8096=ORIENTED_EDGE('',*,*,#5715,.T.);
#8097=ORIENTED_EDGE('',*,*,#5716,.T.);
#8098=ORIENTED_EDGE('',*,*,#5717,.T.);
#8099=ORIENTED_EDGE('',*,*,#5718,.T.);
#8100=ORIENTED_EDGE('',*,*,#5719,.T.);
#8101=ORIENTED_EDGE('',*,*,#5720,.T.);
#8102=ORIENTED_EDGE('',*,*,#5721,.T.);
#8103=ORIENTED_EDGE('',*,*,#5720,.F.);
#8104=ORIENTED_EDGE('',*,*,#5722,.T.);
#8105=ORIENTED_EDGE('',*,*,#5723,.F.);
#8106=ORIENTED_EDGE('',*,*,#5724,.T.);
#8107=ORIENTED_EDGE('',*,*,#5722,.F.);
#8108=ORIENTED_EDGE('',*,*,#5719,.F.);
#8109=ORIENTED_EDGE('',*,*,#5724,.F.);
#8110=ORIENTED_EDGE('',*,*,#5721,.F.);
#8111=ORIENTED_EDGE('',*,*,#5725,.F.);
#8112=ORIENTED_EDGE('',*,*,#5726,.T.);
#8113=ORIENTED_EDGE('',*,*,#5727,.F.);
#8114=ORIENTED_EDGE('',*,*,#5726,.F.);
#8115=ORIENTED_EDGE('',*,*,#5707,.T.);
#8116=ORIENTED_EDGE('',*,*,#5727,.T.);
#8117=ORIENTED_EDGE('',*,*,#5713,.F.);
#8118=ORIENTED_EDGE('',*,*,#5728,.T.);
#8119=ORIENTED_EDGE('',*,*,#5729,.T.);
#8120=ORIENTED_EDGE('',*,*,#5730,.F.);
#8121=ORIENTED_EDGE('',*,*,#5718,.F.);
#8122=ORIENTED_EDGE('',*,*,#5731,.T.);
#8123=ORIENTED_EDGE('',*,*,#5732,.T.);
#8124=ORIENTED_EDGE('',*,*,#5728,.F.);
#8125=ORIENTED_EDGE('',*,*,#5717,.F.);
#8126=ORIENTED_EDGE('',*,*,#5733,.T.);
#8127=ORIENTED_EDGE('',*,*,#5734,.T.);
#8128=ORIENTED_EDGE('',*,*,#5731,.F.);
#8129=ORIENTED_EDGE('',*,*,#5716,.F.);
#8130=ORIENTED_EDGE('',*,*,#5735,.T.);
#8131=ORIENTED_EDGE('',*,*,#5736,.T.);
#8132=ORIENTED_EDGE('',*,*,#5733,.F.);
#8133=ORIENTED_EDGE('',*,*,#5715,.F.);
#8134=ORIENTED_EDGE('',*,*,#5737,.T.);
#8135=ORIENTED_EDGE('',*,*,#5738,.T.);
#8136=ORIENTED_EDGE('',*,*,#5735,.F.);
#8137=ORIENTED_EDGE('',*,*,#5714,.F.);
#8138=ORIENTED_EDGE('',*,*,#5730,.T.);
#8139=ORIENTED_EDGE('',*,*,#5739,.T.);
#8140=ORIENTED_EDGE('',*,*,#5737,.F.);
#8141=ORIENTED_EDGE('',*,*,#5739,.F.);
#8142=ORIENTED_EDGE('',*,*,#5729,.F.);
#8143=ORIENTED_EDGE('',*,*,#5732,.F.);
#8144=ORIENTED_EDGE('',*,*,#5734,.F.);
#8145=ORIENTED_EDGE('',*,*,#5736,.F.);
#8146=ORIENTED_EDGE('',*,*,#5738,.F.);
#8147=ORIENTED_EDGE('',*,*,#5725,.T.);
#8148=ORIENTED_EDGE('',*,*,#5723,.T.);
#8149=ORIENTED_EDGE('',*,*,#5740,.F.);
#8150=ORIENTED_EDGE('',*,*,#5741,.T.);
#8151=ORIENTED_EDGE('',*,*,#5742,.F.);
#8152=ORIENTED_EDGE('',*,*,#5741,.F.);
#8153=ORIENTED_EDGE('',*,*,#5740,.T.);
#8154=ORIENTED_EDGE('',*,*,#5743,.F.);
#8155=ORIENTED_EDGE('',*,*,#5744,.T.);
#8156=ORIENTED_EDGE('',*,*,#5745,.F.);
#8157=ORIENTED_EDGE('',*,*,#5744,.F.);
#8158=ORIENTED_EDGE('',*,*,#5743,.T.);
#8159=ORIENTED_EDGE('',*,*,#5746,.F.);
#8160=ORIENTED_EDGE('',*,*,#5747,.T.);
#8161=ORIENTED_EDGE('',*,*,#5748,.F.);
#8162=ORIENTED_EDGE('',*,*,#5747,.F.);
#8163=ORIENTED_EDGE('',*,*,#5746,.T.);
#8164=ORIENTED_EDGE('',*,*,#5749,.F.);
#8165=ORIENTED_EDGE('',*,*,#5750,.T.);
#8166=ORIENTED_EDGE('',*,*,#5751,.F.);
#8167=ORIENTED_EDGE('',*,*,#5750,.F.);
#8168=ORIENTED_EDGE('',*,*,#5749,.T.);
#8169=ORIENTED_EDGE('',*,*,#5752,.F.);
#8170=ORIENTED_EDGE('',*,*,#5753,.T.);
#8171=ORIENTED_EDGE('',*,*,#5754,.T.);
#8172=ORIENTED_EDGE('',*,*,#5753,.F.);
#8173=ORIENTED_EDGE('',*,*,#5752,.T.);
#8174=ORIENTED_EDGE('',*,*,#5742,.T.);
#8175=ORIENTED_EDGE('',*,*,#5745,.T.);
#8176=ORIENTED_EDGE('',*,*,#5748,.T.);
#8177=ORIENTED_EDGE('',*,*,#5751,.T.);
#8178=ORIENTED_EDGE('',*,*,#5754,.F.);
#8179=CONICAL_SURFACE('',#9114,4.5,0.785398163397448);
#8180=CONICAL_SURFACE('',#9128,4.5,0.785398163397448);
#8181=CONICAL_SURFACE('',#9135,4.5,0.785398163397448);
#8182=CONICAL_SURFACE('',#9142,4.5,0.785398163397448);
#8183=CONICAL_SURFACE('',#9169,4.5,0.785398163397448);
#8184=CONICAL_SURFACE('',#9184,4.5,0.785398163397448);
#8185=CONICAL_SURFACE('',#9191,4.5,0.785398163397448);
#8186=CONICAL_SURFACE('',#9198,4.5,0.785398163397448);
#8187=CONICAL_SURFACE('',#9221,2.8,0.78539816339745);
#8188=CONICAL_SURFACE('',#9229,5.75,0.785398163397451);
#8189=CONICAL_SURFACE('',#9235,5.75,0.785398163397451);
#8190=CONICAL_SURFACE('',#9239,2.8,0.78539816339745);
#8191=CONICAL_SURFACE('',#9244,1.275,1.02974425867665);
#8192=CONICAL_SURFACE('',#9245,1.275,1.02974425867665);
#8193=CONICAL_SURFACE('',#9247,19.4,0.785398163397448);
#8194=CONICAL_SURFACE('',#9266,6.55,0.785398163397448);
#8195=CONICAL_SURFACE('',#9271,22.65,0.785398163397448);
#8196=CONICAL_SURFACE('',#9276,0.999999999999999,0.785398163397447);
#8197=CONICAL_SURFACE('',#9278,1.,0.785398163397448);
#8198=CONICAL_SURFACE('',#9280,1.,0.785398163397448);
#8199=CONICAL_SURFACE('',#9282,0.999999999999999,0.785398163397447);
#8200=CONICAL_SURFACE('',#9284,0.999999999999999,0.785398163397448);
#8201=CONICAL_SURFACE('',#9286,0.999999999999999,0.785398163397447);
#8202=CONICAL_SURFACE('',#9295,22.65,0.785398163397448);
#8203=CONICAL_SURFACE('',#9300,6.55,0.785398163397448);
#8204=CONICAL_SURFACE('',#9305,0.999999999999999,0.785398163397447);
#8205=CONICAL_SURFACE('',#9307,0.999999999999999,0.785398163397448);
#8206=CONICAL_SURFACE('',#9309,0.999999999999999,0.785398163397447);
#8207=CONICAL_SURFACE('',#9311,0.999999999999999,0.785398163397447);
#8208=CONICAL_SURFACE('',#9313,1.,0.785398163397448);
#8209=CONICAL_SURFACE('',#9315,1.,0.785398163397448);
#8210=CONICAL_SURFACE('',#9349,4.35,0.785398163397447);
#8211=CONICAL_SURFACE('',#9357,1.8,1.02974425867665);
#8212=CONICAL_SURFACE('',#9363,8.49999999999999,0.785398163397451);
#8213=CONICAL_SURFACE('',#9375,3.98,0.785398163397448);
#8214=CONICAL_SURFACE('',#9385,9.5,0.785398163397448);
#8215=CONICAL_SURFACE('',#9393,2.855,0.785398163397451);
#8216=CONICAL_SURFACE('',#9430,4.40083015283884,0.610865238198016);
#8217=CONICAL_SURFACE('',#9495,3.025,0.785398163397446);
#8218=CONICAL_SURFACE('',#9504,3.025,0.785398163397446);
#8219=CONICAL_SURFACE('',#9513,3.025,0.785398163397446);
#8220=CONICAL_SURFACE('',#9522,3.025,0.785398163397446);
#8221=CONICAL_SURFACE('',#9532,7.625,0.785398163397448);
#8222=CONICAL_SURFACE('',#9535,0.374999999999999,0.785398163397453);
#8223=CONICAL_SURFACE('',#9537,18.925,0.785398163397464);
#8224=CONICAL_SURFACE('',#9538,0.375,0.78539816339745);
#8225=CONICAL_SURFACE('',#9541,7.625,0.785398163397448);
#8226=CONICAL_SURFACE('',#9544,0.375,0.785398163397449);
#8227=CONICAL_SURFACE('',#9546,18.925,0.785398163397464);
#8228=CONICAL_SURFACE('',#9547,0.375,0.78539816339745);
#8229=CONICAL_SURFACE('',#9550,7.625,0.785398163397448);
#8230=CONICAL_SURFACE('',#9553,0.375,0.78539816339745);
#8231=CONICAL_SURFACE('',#9555,18.925,0.785398163397464);
#8232=CONICAL_SURFACE('',#9556,0.375,0.78539816339745);
#8233=CONICAL_SURFACE('',#9559,7.625,0.785398163397448);
#8234=CONICAL_SURFACE('',#9562,0.375,0.78539816339745);
#8235=CONICAL_SURFACE('',#9564,18.925,0.785398163397464);
#8236=CONICAL_SURFACE('',#9565,0.375,0.78539816339745);
#8237=CONICAL_SURFACE('',#9588,2.075,0.785398163397448);
#8238=CONICAL_SURFACE('',#9604,1.15,0.785398163397448);
#8239=CONICAL_SURFACE('',#9608,1.15,0.785398163397447);
#8240=CONICAL_SURFACE('',#9612,0.45,0.785398163397448);
#8241=CONICAL_SURFACE('',#9615,19.,0.785398163397448);
#8242=CONICAL_SURFACE('',#9618,0.95,0.785398163397447);
#8243=CONICAL_SURFACE('',#9622,7.45,0.785398163397448);
#8244=CONICAL_SURFACE('',#9626,0.95,0.785398163397448);
#8245=CONICAL_SURFACE('',#9629,19.,0.785398163397437);
#8246=CONICAL_SURFACE('',#9632,0.45,0.785398163397448);
#8247=CONICAL_SURFACE('',#9636,1.15,0.785398163397448);
#8248=CONICAL_SURFACE('',#9639,0.1,0.785398163397448);
#8249=CONICAL_SURFACE('',#9641,0.0999999999999999,0.785398163397448);
#8250=CONICAL_SURFACE('',#9643,0.0999999999999999,0.785398163397447);
#8251=CONICAL_SURFACE('',#9674,10.145,0.785398163397446);
#8252=CONICAL_SURFACE('',#9682,10.145,0.785398163397448);
#8253=CONICAL_SURFACE('',#9690,18.95,0.785398163397449);
#8254=CONICAL_SURFACE('',#9702,2.1,0.785398163397449);
#8255=CONICAL_SURFACE('',#9706,2.1,0.785398163397448);
#8256=CONICAL_SURFACE('',#9710,2.1,0.785398163397449);
#8257=CONICAL_SURFACE('',#9714,2.1,0.785398163397449);
#8258=CONICAL_SURFACE('',#9718,12.1,0.785398163397449);
#8259=CONICAL_SURFACE('',#9723,10.12,0.785398163397449);
#8260=CONICAL_SURFACE('',#9739,1.8,0.785398163397441);
#8261=CONICAL_SURFACE('',#9747,1.8,0.785398163397448);
#8262=CONICAL_SURFACE('',#9751,3.025,0.785398163397444);
#8263=CONICAL_SURFACE('',#9771,3.025,0.785398163397446);
#8264=CONICAL_SURFACE('',#9775,3.025,0.785398163397444);
#8265=CONICAL_SURFACE('',#9779,3.025,0.785398163397446);
#8266=CONICAL_SURFACE('',#9783,0.55,1.02974425867665);
#8267=CONICAL_SURFACE('',#9827,9.75,0.785398163397448);
#8268=CONICAL_SURFACE('',#9848,1.55,0.785398163397448);
#8269=CONICAL_SURFACE('',#9900,1.,1.22173047639603);
#8270=CONICAL_SURFACE('',#9916,2.9,1.13446401379631);
#8271=CONICAL_SURFACE('',#9918,1.625,0.785398163397443);
#8272=CONICAL_SURFACE('',#9931,1.625,0.785398163397445);
#8273=CONICAL_SURFACE('',#9935,2.775,0.785398163397446);
#8274=CONICAL_SURFACE('',#9942,2.775,0.785398163397448);
#8275=CONICAL_SURFACE('',#9949,2.775,0.785398163397448);
#8276=CONICAL_SURFACE('',#9956,2.775,0.785398163397446);
#8277=CONICAL_SURFACE('',#9963,18.8,0.785398163397449);
#8278=CONICAL_SURFACE('',#9968,3.65,0.785398163397448);
#8279=CONICAL_SURFACE('',#9972,2.2,0.785398163397448);
#8280=CONICAL_SURFACE('',#9976,2.2,0.785398163397449);
#8281=CONICAL_SURFACE('',#9980,2.2,0.785398163397448);
#8282=CONICAL_SURFACE('',#9984,2.2,0.785398163397449);
#8283=CONICAL_SURFACE('',#10024,5.5,0.785398163397449);
#8284=CONICAL_SURFACE('',#10042,2.075,0.785398163397463);
#8285=CONICAL_SURFACE('',#10049,2.475,0.785398163397446);
#8286=CONICAL_SURFACE('',#10054,2.075,0.785398163397463);
#8287=CONICAL_SURFACE('',#10061,2.475,0.785398163397446);
#8288=CONICAL_SURFACE('',#10066,5.125,0.785398163397448);
#8289=CONICAL_SURFACE('',#10079,2.075,0.785398163397463);
#8290=CONICAL_SURFACE('',#10086,2.475,0.785398163397446);
#8291=CONICAL_SURFACE('',#10090,2.475,0.785398163397446);
#8292=CONICAL_SURFACE('',#10097,2.075,0.785398163397463);
#8293=CONICAL_SURFACE('',#10101,22.625,0.785398163397447);
#8294=CONICAL_SURFACE('',#10103,3.825,0.785398163397447);
#8295=CONICAL_SURFACE('',#10105,22.625,0.785398163397447);
#8296=CONICAL_SURFACE('',#10107,3.825,0.785398163397447);
#8297=CONICAL_SURFACE('',#10109,22.625,0.785398163397455);
#8298=CONICAL_SURFACE('',#10111,3.825,0.785398163397447);
#8299=CONICAL_SURFACE('',#10113,22.625,0.785398163397455);
#8300=CONICAL_SURFACE('',#10115,3.825,0.785398163397447);
#8301=CONICAL_SURFACE('',#10174,3.3933578735598,1.45136740077656);
#8302=CONICAL_SURFACE('',#10209,3.3933578735598,1.45136740077656);
#8303=CONICAL_SURFACE('',#10211,1.825,0.785398163397448);
#8304=CONICAL_SURFACE('',#10217,1.825,0.785398163397448);
#8305=CONICAL_SURFACE('',#10263,1.345,0.785398163397448);
#8306=ADVANCED_FACE('',(#858),#8179,.F.);
#8307=ADVANCED_FACE('',(#859),#673,.F.);
#8308=ADVANCED_FACE('',(#860),#674,.F.);
#8309=ADVANCED_FACE('',(#861),#493,.F.);
#8310=ADVANCED_FACE('',(#862),#8180,.F.);
#8311=ADVANCED_FACE('',(#863),#675,.F.);
#8312=ADVANCED_FACE('',(#864),#494,.F.);
#8313=ADVANCED_FACE('',(#865),#8181,.F.);
#8314=ADVANCED_FACE('',(#866),#676,.F.);
#8315=ADVANCED_FACE('',(#867),#495,.F.);
#8316=ADVANCED_FACE('',(#868),#8182,.F.);
#8317=ADVANCED_FACE('',(#869),#677,.F.);
#8318=ADVANCED_FACE('',(#870),#496,.F.);
#8319=ADVANCED_FACE('',(#871),#678,.F.);
#8320=ADVANCED_FACE('',(#872),#679,.T.);
#8321=ADVANCED_FACE('',(#873),#497,.F.);
#8322=ADVANCED_FACE('',(#874),#680,.F.);
#8323=ADVANCED_FACE('',(#875),#681,.T.);
#8324=ADVANCED_FACE('',(#876),#498,.T.);
#8325=ADVANCED_FACE('',(#877),#682,.T.);
#8326=ADVANCED_FACE('',(#878),#499,.T.);
#8327=ADVANCED_FACE('',(#879),#683,.T.);
#8328=ADVANCED_FACE('',(#880),#500,.T.);
#8329=ADVANCED_FACE('',(#881),#684,.T.);
#8330=ADVANCED_FACE('',(#882),#501,.T.);
#8331=ADVANCED_FACE('',(#883,#375,#376,#377,#378),#685,.T.);
#8332=ADVANCED_FACE('',(#884),#8183,.F.);
#8333=ADVANCED_FACE('',(#885),#686,.T.);
#8334=ADVANCED_FACE('',(#886,#379),#687,.T.);
#8335=ADVANCED_FACE('',(#887),#502,.F.);
#8336=ADVANCED_FACE('',(#888),#8184,.F.);
#8337=ADVANCED_FACE('',(#889),#688,.T.);
#8338=ADVANCED_FACE('',(#890),#503,.F.);
#8339=ADVANCED_FACE('',(#891),#8185,.F.);
#8340=ADVANCED_FACE('',(#892),#689,.T.);
#8341=ADVANCED_FACE('',(#893),#504,.F.);
#8342=ADVANCED_FACE('',(#894),#8186,.F.);
#8343=ADVANCED_FACE('',(#895),#690,.T.);
#8344=ADVANCED_FACE('',(#896),#505,.F.);
#8345=ADVANCED_FACE('',(#897),#506,.F.);
#8346=ADVANCED_FACE('',(#898),#507,.T.);
#8347=ADVANCED_FACE('',(#899),#691,.T.);
#8348=ADVANCED_FACE('',(#900),#508,.T.);
#8349=ADVANCED_FACE('',(#901),#692,.T.);
#8350=ADVANCED_FACE('',(#902),#509,.T.);
#8351=ADVANCED_FACE('',(#903),#693,.T.);
#8352=ADVANCED_FACE('',(#904),#510,.T.);
#8353=ADVANCED_FACE('',(#905),#694,.T.);
#8354=ADVANCED_FACE('',(#906,#380,#381,#382,#383,#384),#695,.F.);
#8355=ADVANCED_FACE('',(#907),#8187,.F.);
#8356=ADVANCED_FACE('',(#908,#385),#696,.T.);
#8357=ADVANCED_FACE('',(#909),#511,.F.);
#8358=ADVANCED_FACE('',(#910),#8188,.T.);
#8359=ADVANCED_FACE('',(#911),#512,.T.);
#8360=ADVANCED_FACE('',(#912),#8189,.T.);
#8361=ADVANCED_FACE('',(#913,#386),#697,.F.);
#8362=ADVANCED_FACE('',(#914),#8190,.F.);
#8363=ADVANCED_FACE('',(#915),#513,.F.);
#8364=ADVANCED_FACE('',(#916),#8191,.F.);
#8365=ADVANCED_FACE('',(#917),#8192,.F.);
#8366=ADVANCED_FACE('',(#918),#8193,.F.);
#8367=ADVANCED_FACE('',(#919),#514,.F.);
#8368=ADVANCED_FACE('',(#920,#387),#698,.T.);
#8369=ADVANCED_FACE('',(#921),#8194,.F.);
#8370=ADVANCED_FACE('',(#922),#699,.T.);
#8371=ADVANCED_FACE('',(#923),#700,.T.);
#8372=ADVANCED_FACE('',(#924),#8195,.F.);
#8373=ADVANCED_FACE('',(#925),#701,.T.);
#8374=ADVANCED_FACE('',(#926),#702,.T.);
#8375=ADVANCED_FACE('',(#927),#8196,.T.);
#8376=ADVANCED_FACE('',(#928),#8197,.T.);
#8377=ADVANCED_FACE('',(#929),#8198,.T.);
#8378=ADVANCED_FACE('',(#930),#8199,.T.);
#8379=ADVANCED_FACE('',(#931),#8200,.T.);
#8380=ADVANCED_FACE('',(#932),#8201,.T.);
#8381=ADVANCED_FACE('',(#933),#515,.T.);
#8382=ADVANCED_FACE('',(#934),#516,.F.);
#8383=ADVANCED_FACE('',(#935),#517,.T.);
#8384=ADVANCED_FACE('',(#936),#703,.F.);
#8385=ADVANCED_FACE('',(#937),#518,.T.);
#8386=ADVANCED_FACE('',(#938),#704,.T.);
#8387=ADVANCED_FACE('',(#939),#705,.T.);
#8388=ADVANCED_FACE('',(#940),#8202,.F.);
#8389=ADVANCED_FACE('',(#941),#706,.T.);
#8390=ADVANCED_FACE('',(#942),#707,.T.);
#8391=ADVANCED_FACE('',(#943),#8203,.F.);
#8392=ADVANCED_FACE('',(#944),#708,.T.);
#8393=ADVANCED_FACE('',(#945),#709,.T.);
#8394=ADVANCED_FACE('',(#946),#8204,.T.);
#8395=ADVANCED_FACE('',(#947),#8205,.T.);
#8396=ADVANCED_FACE('',(#948),#8206,.T.);
#8397=ADVANCED_FACE('',(#949),#8207,.T.);
#8398=ADVANCED_FACE('',(#950),#8208,.T.);
#8399=ADVANCED_FACE('',(#951),#8209,.T.);
#8400=ADVANCED_FACE('',(#952),#519,.T.);
#8401=ADVANCED_FACE('',(#953),#520,.F.);
#8402=ADVANCED_FACE('',(#954),#521,.T.);
#8403=ADVANCED_FACE('',(#955),#710,.T.);
#8404=ADVANCED_FACE('',(#956),#522,.T.);
#8405=ADVANCED_FACE('',(#957),#711,.F.);
#8406=ADVANCED_FACE('',(#958),#712,.T.);
#8407=ADVANCED_FACE('',(#959),#523,.T.);
#8408=ADVANCED_FACE('',(#960),#524,.F.);
#8409=ADVANCED_FACE('',(#961),#525,.T.);
#8410=ADVANCED_FACE('',(#962),#713,.F.);
#8411=ADVANCED_FACE('',(#963),#526,.T.);
#8412=ADVANCED_FACE('',(#964),#714,.T.);
#8413=ADVANCED_FACE('',(#965),#527,.T.);
#8414=ADVANCED_FACE('',(#966),#715,.T.);
#8415=ADVANCED_FACE('',(#967),#528,.T.);
#8416=ADVANCED_FACE('',(#968),#529,.F.);
#8417=ADVANCED_FACE('',(#969),#716,.F.);
#8418=ADVANCED_FACE('',(#970),#530,.T.);
#8419=ADVANCED_FACE('',(#971),#717,.T.);
#8420=ADVANCED_FACE('',(#972),#718,.F.);
#8421=ADVANCED_FACE('',(#973),#531,.T.);
#8422=ADVANCED_FACE('',(#974),#532,.T.);
#8423=ADVANCED_FACE('',(#975),#8210,.F.);
#8424=ADVANCED_FACE('',(#976),#533,.F.);
#8425=ADVANCED_FACE('',(#977,#388),#719,.T.);
#8426=ADVANCED_FACE('',(#978),#8211,.F.);
#8427=ADVANCED_FACE('',(#979,#389),#720,.T.);
#8428=ADVANCED_FACE('',(#980),#534,.T.);
#8429=ADVANCED_FACE('',(#981),#8212,.T.);
#8430=ADVANCED_FACE('',(#982),#535,.T.);
#8431=ADVANCED_FACE('',(#983),#721,.T.);
#8432=ADVANCED_FACE('',(#984),#722,.T.);
#8433=ADVANCED_FACE('',(#985),#723,.T.);
#8434=ADVANCED_FACE('',(#986),#724,.T.);
#8435=ADVANCED_FACE('',(#987),#725,.T.);
#8436=ADVANCED_FACE('',(#988),#726,.T.);
#8437=ADVANCED_FACE('',(#989),#727,.T.);
#8438=ADVANCED_FACE('',(#990,#390),#728,.F.);
#8439=ADVANCED_FACE('',(#991),#8213,.T.);
#8440=ADVANCED_FACE('',(#992),#536,.T.);
#8441=ADVANCED_FACE('',(#993,#391),#729,.F.);
#8442=ADVANCED_FACE('',(#994),#537,.F.);
#8443=ADVANCED_FACE('',(#995),#8214,.T.);
#8444=ADVANCED_FACE('',(#996),#538,.T.);
#8445=ADVANCED_FACE('',(#997,#392),#730,.T.);
#8446=ADVANCED_FACE('',(#998),#8215,.T.);
#8447=ADVANCED_FACE('',(#999),#539,.T.);
#8448=ADVANCED_FACE('',(#1000,#393),#731,.T.);
#8449=ADVANCED_FACE('',(#1001,#394),#732,.F.);
#8450=ADVANCED_FACE('',(#1002),#254,.F.);
#8451=ADVANCED_FACE('',(#1003,#395),#733,.T.);
#8452=ADVANCED_FACE('',(#1004),#540,.T.);
#8453=ADVANCED_FACE('',(#1005),#255,.T.);
#8454=ADVANCED_FACE('',(#1006),#541,.T.);
#8455=ADVANCED_FACE('',(#1007),#734,.T.);
#8456=ADVANCED_FACE('',(#1008),#256,.T.);
#8457=ADVANCED_FACE('',(#1009),#257,.T.);
#8458=ADVANCED_FACE('',(#1010),#735,.T.);
#8459=ADVANCED_FACE('',(#1011),#258,.T.);
#8460=ADVANCED_FACE('',(#1012),#8216,.F.);
#8461=ADVANCED_FACE('',(#1013),#542,.F.);
#8462=ADVANCED_FACE('',(#1014),#259,.T.);
#8463=ADVANCED_FACE('',(#1015),#543,.T.);
#8464=ADVANCED_FACE('',(#1016,#396),#736,.T.);
#8465=ADVANCED_FACE('',(#1017),#260,.T.);
#8466=ADVANCED_FACE('',(#1018,#397,#398,#399,#400,#401),#737,.T.);
#8467=ADVANCED_FACE('',(#1019,#402),#544,.T.);
#8468=ADVANCED_FACE('',(#1020),#261,.F.);
#8469=ADVANCED_FACE('',(#1021),#262,.F.);
#8470=ADVANCED_FACE('',(#1022,#403),#738,.T.);
#8471=ADVANCED_FACE('',(#1023),#263,.T.);
#8472=ADVANCED_FACE('',(#1024,#404),#739,.T.);
#8473=ADVANCED_FACE('',(#1025),#545,.F.);
#8474=ADVANCED_FACE('',(#1026),#740,.F.);
#8475=ADVANCED_FACE('',(#1027),#8217,.F.);
#8476=ADVANCED_FACE('',(#1028),#546,.F.);
#8477=ADVANCED_FACE('',(#1029,#405),#741,.T.);
#8478=ADVANCED_FACE('',(#1030),#8218,.F.);
#8479=ADVANCED_FACE('',(#1031),#547,.F.);
#8480=ADVANCED_FACE('',(#1032,#406),#742,.T.);
#8481=ADVANCED_FACE('',(#1033),#8219,.F.);
#8482=ADVANCED_FACE('',(#1034),#548,.F.);
#8483=ADVANCED_FACE('',(#1035,#407),#743,.T.);
#8484=ADVANCED_FACE('',(#1036),#8220,.F.);
#8485=ADVANCED_FACE('',(#1037),#549,.F.);
#8486=ADVANCED_FACE('',(#1038,#408),#744,.T.);
#8487=ADVANCED_FACE('',(#1039),#745,.T.);
#8488=ADVANCED_FACE('',(#1040),#8221,.F.);
#8489=ADVANCED_FACE('',(#1041),#746,.T.);
#8490=ADVANCED_FACE('',(#1042),#8222,.T.);
#8491=ADVANCED_FACE('',(#1043),#8223,.T.);
#8492=ADVANCED_FACE('',(#1044),#8224,.T.);
#8493=ADVANCED_FACE('',(#1045),#747,.T.);
#8494=ADVANCED_FACE('',(#1046),#8225,.F.);
#8495=ADVANCED_FACE('',(#1047),#748,.T.);
#8496=ADVANCED_FACE('',(#1048),#8226,.T.);
#8497=ADVANCED_FACE('',(#1049),#8227,.T.);
#8498=ADVANCED_FACE('',(#1050),#8228,.T.);
#8499=ADVANCED_FACE('',(#1051),#749,.T.);
#8500=ADVANCED_FACE('',(#1052),#8229,.F.);
#8501=ADVANCED_FACE('',(#1053),#750,.T.);
#8502=ADVANCED_FACE('',(#1054),#8230,.T.);
#8503=ADVANCED_FACE('',(#1055),#8231,.T.);
#8504=ADVANCED_FACE('',(#1056),#8232,.T.);
#8505=ADVANCED_FACE('',(#1057),#751,.T.);
#8506=ADVANCED_FACE('',(#1058),#8233,.F.);
#8507=ADVANCED_FACE('',(#1059),#752,.T.);
#8508=ADVANCED_FACE('',(#1060),#8234,.T.);
#8509=ADVANCED_FACE('',(#1061),#8235,.T.);
#8510=ADVANCED_FACE('',(#1062),#8236,.T.);
#8511=ADVANCED_FACE('',(#1063),#550,.T.);
#8512=ADVANCED_FACE('',(#1064),#551,.T.);
#8513=ADVANCED_FACE('',(#1065),#753,.F.);
#8514=ADVANCED_FACE('',(#1066),#552,.F.);
#8515=ADVANCED_FACE('',(#1067),#754,.F.);
#8516=ADVANCED_FACE('',(#1068),#553,.T.);
#8517=ADVANCED_FACE('',(#1069),#554,.T.);
#8518=ADVANCED_FACE('',(#1070),#755,.F.);
#8519=ADVANCED_FACE('',(#1071),#555,.F.);
#8520=ADVANCED_FACE('',(#1072),#756,.F.);
#8521=ADVANCED_FACE('',(#1073),#556,.T.);
#8522=ADVANCED_FACE('',(#1074),#557,.T.);
#8523=ADVANCED_FACE('',(#1075),#558,.T.);
#8524=ADVANCED_FACE('',(#1076),#559,.T.);
#8525=ADVANCED_FACE('',(#1077),#560,.F.);
#8526=ADVANCED_FACE('',(#1078),#757,.F.);
#8527=ADVANCED_FACE('',(#1079),#758,.F.);
#8528=ADVANCED_FACE('',(#1080),#561,.F.);
#8529=ADVANCED_FACE('',(#1081),#759,.F.);
#8530=ADVANCED_FACE('',(#1082),#760,.F.);
#8531=ADVANCED_FACE('',(#1083),#8237,.F.);
#8532=ADVANCED_FACE('',(#1084,#409),#761,.T.);
#8533=ADVANCED_FACE('',(#1085),#562,.F.);
#8534=ADVANCED_FACE('',(#1086),#762,.T.);
#8535=ADVANCED_FACE('',(#1087),#8238,.F.);
#8536=ADVANCED_FACE('',(#1088),#763,.T.);
#8537=ADVANCED_FACE('',(#1089),#8239,.F.);
#8538=ADVANCED_FACE('',(#1090),#764,.T.);
#8539=ADVANCED_FACE('',(#1091),#8240,.T.);
#8540=ADVANCED_FACE('',(#1092),#8241,.T.);
#8541=ADVANCED_FACE('',(#1093),#8242,.T.);
#8542=ADVANCED_FACE('',(#1094),#765,.T.);
#8543=ADVANCED_FACE('',(#1095),#8243,.T.);
#8544=ADVANCED_FACE('',(#1096),#766,.T.);
#8545=ADVANCED_FACE('',(#1097),#8244,.T.);
#8546=ADVANCED_FACE('',(#1098),#8245,.T.);
#8547=ADVANCED_FACE('',(#1099),#8246,.T.);
#8548=ADVANCED_FACE('',(#1100),#767,.T.);
#8549=ADVANCED_FACE('',(#1101),#8247,.F.);
#8550=ADVANCED_FACE('',(#1102),#8248,.T.);
#8551=ADVANCED_FACE('',(#1103),#8249,.T.);
#8552=ADVANCED_FACE('',(#1104),#8250,.T.);
#8553=ADVANCED_FACE('',(#1105),#563,.T.);
#8554=ADVANCED_FACE('',(#1106),#564,.T.);
#8555=ADVANCED_FACE('',(#1107),#768,.T.);
#8556=ADVANCED_FACE('',(#1108),#565,.T.);
#8557=ADVANCED_FACE('',(#1109),#769,.T.);
#8558=ADVANCED_FACE('',(#1110),#566,.T.);
#8559=ADVANCED_FACE('',(#1111),#567,.T.);
#8560=ADVANCED_FACE('',(#1112),#568,.T.);
#8561=ADVANCED_FACE('',(#1113),#770,.F.);
#8562=ADVANCED_FACE('',(#1114),#771,.T.);
#8563=ADVANCED_FACE('',(#1115),#569,.T.);
#8564=ADVANCED_FACE('',(#1116),#570,.T.);
#8565=ADVANCED_FACE('',(#1117),#772,.F.);
#8566=ADVANCED_FACE('',(#1118),#571,.T.);
#8567=ADVANCED_FACE('',(#1119),#773,.F.);
#8568=ADVANCED_FACE('',(#1120),#572,.F.);
#8569=ADVANCED_FACE('',(#1121),#573,.F.);
#8570=ADVANCED_FACE('',(#1122),#574,.F.);
#8571=ADVANCED_FACE('',(#1123),#575,.T.);
#8572=ADVANCED_FACE('',(#1124,#410),#774,.T.);
#8573=ADVANCED_FACE('',(#1125),#775,.F.);
#8574=ADVANCED_FACE('',(#1126,#411),#776,.F.);
#8575=ADVANCED_FACE('',(#1127),#8251,.F.);
#8576=ADVANCED_FACE('',(#1128,#412),#777,.F.);
#8577=ADVANCED_FACE('',(#1129),#576,.F.);
#8578=ADVANCED_FACE('',(#1130),#8252,.F.);
#8579=ADVANCED_FACE('',(#1131,#413),#778,.F.);
#8580=ADVANCED_FACE('',(#1132),#577,.F.);
#8581=ADVANCED_FACE('',(#1133),#578,.F.);
#8582=ADVANCED_FACE('',(#1134),#8253,.T.);
#8583=ADVANCED_FACE('',(#1135,#414,#415,#416,#417,#418),#779,.F.);
#8584=ADVANCED_FACE('',(#1136),#579,.T.);
#8585=ADVANCED_FACE('',(#1137),#8254,.F.);
#8586=ADVANCED_FACE('',(#1138),#580,.F.);
#8587=ADVANCED_FACE('',(#1139),#8255,.F.);
#8588=ADVANCED_FACE('',(#1140),#581,.F.);
#8589=ADVANCED_FACE('',(#1141),#8256,.F.);
#8590=ADVANCED_FACE('',(#1142),#582,.F.);
#8591=ADVANCED_FACE('',(#1143),#8257,.F.);
#8592=ADVANCED_FACE('',(#1144),#583,.F.);
#8593=ADVANCED_FACE('',(#1145),#8258,.F.);
#8594=ADVANCED_FACE('',(#1146),#584,.F.);
#8595=ADVANCED_FACE('',(#1147),#8259,.F.);
#8596=ADVANCED_FACE('',(#1148,#419),#780,.T.);
#8597=ADVANCED_FACE('',(#1149,#420,#421,#422,#423,#424),#781,.T.);
#8598=ADVANCED_FACE('',(#1150,#425),#782,.T.);
#8599=ADVANCED_FACE('',(#1151),#264,.T.);
#8600=ADVANCED_FACE('',(#1152,#426),#783,.T.);
#8601=ADVANCED_FACE('',(#1153),#265,.T.);
#8602=ADVANCED_FACE('',(#1154),#8260,.T.);
#8603=ADVANCED_FACE('',(#1155),#585,.T.);
#8604=ADVANCED_FACE('',(#1156),#784,.T.);
#8605=ADVANCED_FACE('',(#1157),#8261,.T.);
#8606=ADVANCED_FACE('',(#1158),#785,.F.);
#8607=ADVANCED_FACE('',(#1159),#8262,.F.);
#8608=ADVANCED_FACE('',(#1160,#427,#428,#429,#430,#431,#432,#433),#786,
 .T.);
#8609=ADVANCED_FACE('',(#1161),#586,.F.);
#8610=ADVANCED_FACE('',(#1162),#8263,.F.);
#8611=ADVANCED_FACE('',(#1163),#587,.F.);
#8612=ADVANCED_FACE('',(#1164),#8264,.F.);
#8613=ADVANCED_FACE('',(#1165),#588,.F.);
#8614=ADVANCED_FACE('',(#1166),#8265,.F.);
#8615=ADVANCED_FACE('',(#1167),#589,.F.);
#8616=ADVANCED_FACE('',(#1168),#8266,.F.);
#8617=ADVANCED_FACE('',(#1169),#590,.F.);
#8618=ADVANCED_FACE('',(#1170),#266,.F.);
#8619=ADVANCED_FACE('',(#1171,#434),#787,.F.);
#8620=ADVANCED_FACE('',(#1172),#788,.F.);
#8621=ADVANCED_FACE('',(#1173,#435),#789,.F.);
#8622=ADVANCED_FACE('',(#1174),#790,.F.);
#8623=ADVANCED_FACE('',(#1175),#591,.T.);
#8624=ADVANCED_FACE('',(#1176),#267,.T.);
#8625=ADVANCED_FACE('',(#1177),#8267,.T.);
#8626=ADVANCED_FACE('',(#1178),#268,.T.);
#8627=ADVANCED_FACE('',(#1179,#436),#791,.T.);
#8628=ADVANCED_FACE('',(#1180),#592,.F.);
#8629=ADVANCED_FACE('',(#1181),#593,.F.);
#8630=ADVANCED_FACE('',(#1182),#594,.T.);
#8631=ADVANCED_FACE('',(#1183,#437),#595,.T.);
#8632=ADVANCED_FACE('',(#1184),#596,.T.);
#8633=ADVANCED_FACE('',(#1185),#792,.F.);
#8634=ADVANCED_FACE('',(#1186),#8268,.F.);
#8635=ADVANCED_FACE('',(#1187,#438),#793,.T.);
#8636=ADVANCED_FACE('',(#1188),#597,.F.);
#8637=ADVANCED_FACE('',(#1189),#269,.F.);
#8638=ADVANCED_FACE('',(#1190),#598,.F.);
#8639=ADVANCED_FACE('',(#1191),#794,.F.);
#8640=ADVANCED_FACE('',(#1192),#599,.T.);
#8641=ADVANCED_FACE('',(#1193),#600,.T.);
#8642=ADVANCED_FACE('',(#1194),#601,.T.);
#8643=ADVANCED_FACE('',(#1195),#602,.T.);
#8644=ADVANCED_FACE('',(#1196),#603,.T.);
#8645=ADVANCED_FACE('',(#1197),#795,.F.);
#8646=ADVANCED_FACE('',(#1198),#604,.T.);
#8647=ADVANCED_FACE('',(#1199),#796,.F.);
#8648=ADVANCED_FACE('',(#1200,#439),#797,.T.);
#8649=ADVANCED_FACE('',(#1201),#605,.F.);
#8650=ADVANCED_FACE('',(#1202),#798,.F.);
#8651=ADVANCED_FACE('',(#1203),#799,.F.);
#8652=ADVANCED_FACE('',(#1204,#440),#800,.T.);
#8653=ADVANCED_FACE('',(#1205),#606,.F.);
#8654=ADVANCED_FACE('',(#1206),#801,.F.);
#8655=ADVANCED_FACE('',(#1207),#802,.F.);
#8656=ADVANCED_FACE('',(#1208,#441),#803,.T.);
#8657=ADVANCED_FACE('',(#1209),#607,.F.);
#8658=ADVANCED_FACE('',(#1210),#608,.T.);
#8659=ADVANCED_FACE('',(#1211),#804,.F.);
#8660=ADVANCED_FACE('',(#1212),#609,.T.);
#8661=ADVANCED_FACE('',(#1213),#805,.F.);
#8662=ADVANCED_FACE('',(#1214,#442),#806,.T.);
#8663=ADVANCED_FACE('',(#1215),#610,.F.);
#8664=ADVANCED_FACE('',(#1216),#611,.F.);
#8665=ADVANCED_FACE('',(#1217),#807,.T.);
#8666=ADVANCED_FACE('',(#1218),#8269,.F.);
#8667=ADVANCED_FACE('',(#1219),#612,.F.);
#8668=ADVANCED_FACE('',(#1220),#613,.F.);
#8669=ADVANCED_FACE('',(#1221),#614,.T.);
#8670=ADVANCED_FACE('',(#1222),#615,.F.);
#8671=ADVANCED_FACE('',(#1223),#616,.T.);
#8672=ADVANCED_FACE('',(#1224),#808,.F.);
#8673=ADVANCED_FACE('',(#1225,#443,#444),#809,.T.);
#8674=ADVANCED_FACE('',(#1226),#617,.F.);
#8675=ADVANCED_FACE('',(#1227),#8270,.F.);
#8676=ADVANCED_FACE('',(#1228),#8271,.F.);
#8677=ADVANCED_FACE('',(#1229,#445,#446,#447,#448,#449,#450,#451),#810,
 .T.);
#8678=ADVANCED_FACE('',(#1230),#618,.F.);
#8679=ADVANCED_FACE('',(#1231),#8272,.F.);
#8680=ADVANCED_FACE('',(#1232),#619,.F.);
#8681=ADVANCED_FACE('',(#1233),#8273,.T.);
#8682=ADVANCED_FACE('',(#1234,#452),#811,.T.);
#8683=ADVANCED_FACE('',(#1235),#620,.T.);
#8684=ADVANCED_FACE('',(#1236),#8274,.T.);
#8685=ADVANCED_FACE('',(#1237,#453),#812,.T.);
#8686=ADVANCED_FACE('',(#1238),#621,.T.);
#8687=ADVANCED_FACE('',(#1239),#8275,.T.);
#8688=ADVANCED_FACE('',(#1240,#454),#813,.T.);
#8689=ADVANCED_FACE('',(#1241),#622,.T.);
#8690=ADVANCED_FACE('',(#1242),#8276,.T.);
#8691=ADVANCED_FACE('',(#1243,#455),#814,.T.);
#8692=ADVANCED_FACE('',(#1244),#623,.T.);
#8693=ADVANCED_FACE('',(#1245),#8277,.T.);
#8694=ADVANCED_FACE('',(#1246),#624,.T.);
#8695=ADVANCED_FACE('',(#1247),#8278,.F.);
#8696=ADVANCED_FACE('',(#1248),#625,.F.);
#8697=ADVANCED_FACE('',(#1249),#8279,.F.);
#8698=ADVANCED_FACE('',(#1250),#626,.F.);
#8699=ADVANCED_FACE('',(#1251),#8280,.F.);
#8700=ADVANCED_FACE('',(#1252),#627,.F.);
#8701=ADVANCED_FACE('',(#1253),#8281,.F.);
#8702=ADVANCED_FACE('',(#1254),#628,.F.);
#8703=ADVANCED_FACE('',(#1255),#8282,.F.);
#8704=ADVANCED_FACE('',(#1256),#629,.F.);
#8705=ADVANCED_FACE('',(#1257,#456,#457,#458,#459,#460,#461,#462),#815,
 .F.);
#8706=ADVANCED_FACE('',(#1258),#630,.F.);
#8707=ADVANCED_FACE('',(#1259,#463),#631,.F.);
#8708=ADVANCED_FACE('',(#1260),#816,.T.);
#8709=ADVANCED_FACE('',(#1261),#632,.T.);
#8710=ADVANCED_FACE('',(#1262,#464),#817,.T.);
#8711=ADVANCED_FACE('',(#1263),#633,.T.);
#8712=ADVANCED_FACE('',(#1264),#226,.T.);
#8713=ADVANCED_FACE('',(#1265,#465),#818,.T.);
#8714=ADVANCED_FACE('',(#1266),#634,.T.);
#8715=ADVANCED_FACE('',(#1267,#466),#819,.T.);
#8716=ADVANCED_FACE('',(#1268),#635,.T.);
#8717=ADVANCED_FACE('',(#1269),#225,.F.);
#8718=ADVANCED_FACE('',(#1270),#636,.T.);
#8719=ADVANCED_FACE('',(#1271,#467),#820,.T.);
#8720=ADVANCED_FACE('',(#1272),#211,.T.);
#8721=ADVANCED_FACE('',(#1273),#821,.F.);
#8722=ADVANCED_FACE('',(#1274),#822,.T.);
#8723=ADVANCED_FACE('',(#1275),#8283,.F.);
#8724=ADVANCED_FACE('',(#1276),#637,.F.);
#8725=ADVANCED_FACE('',(#1277,#468,#469,#470,#471,#472),#823,.T.);
#8726=ADVANCED_FACE('',(#1278),#8284,.F.);
#8727=ADVANCED_FACE('',(#1279,#473),#824,.T.);
#8728=ADVANCED_FACE('',(#1280),#638,.F.);
#8729=ADVANCED_FACE('',(#1281),#8285,.T.);
#8730=ADVANCED_FACE('',(#1282),#639,.T.);
#8731=ADVANCED_FACE('',(#1283),#8286,.F.);
#8732=ADVANCED_FACE('',(#1284,#474),#825,.T.);
#8733=ADVANCED_FACE('',(#1285),#640,.F.);
#8734=ADVANCED_FACE('',(#1286),#8287,.T.);
#8735=ADVANCED_FACE('',(#1287),#641,.T.);
#8736=ADVANCED_FACE('',(#1288),#8288,.F.);
#8737=ADVANCED_FACE('',(#1289,#475,#476,#477,#478,#479),#826,.T.);
#8738=ADVANCED_FACE('',(#1290),#8289,.F.);
#8739=ADVANCED_FACE('',(#1291,#480),#827,.T.);
#8740=ADVANCED_FACE('',(#1292),#642,.F.);
#8741=ADVANCED_FACE('',(#1293),#8290,.T.);
#8742=ADVANCED_FACE('',(#1294),#643,.T.);
#8743=ADVANCED_FACE('',(#1295),#8291,.T.);
#8744=ADVANCED_FACE('',(#1296,#481),#828,.T.);
#8745=ADVANCED_FACE('',(#1297),#644,.T.);
#8746=ADVANCED_FACE('',(#1298),#8292,.F.);
#8747=ADVANCED_FACE('',(#1299),#645,.F.);
#8748=ADVANCED_FACE('',(#1300),#8293,.F.);
#8749=ADVANCED_FACE('',(#1301),#8294,.T.);
#8750=ADVANCED_FACE('',(#1302),#8295,.F.);
#8751=ADVANCED_FACE('',(#1303),#8296,.T.);
#8752=ADVANCED_FACE('',(#1304),#8297,.F.);
#8753=ADVANCED_FACE('',(#1305),#8298,.T.);
#8754=ADVANCED_FACE('',(#1306),#8299,.F.);
#8755=ADVANCED_FACE('',(#1307),#8300,.T.);
#8756=ADVANCED_FACE('',(#1308),#646,.T.);
#8757=ADVANCED_FACE('',(#1309),#647,.F.);
#8758=ADVANCED_FACE('',(#1310),#648,.T.);
#8759=ADVANCED_FACE('',(#1311),#649,.F.);
#8760=ADVANCED_FACE('',(#1312),#650,.F.);
#8761=ADVANCED_FACE('',(#1313),#651,.F.);
#8762=ADVANCED_FACE('',(#1314),#652,.T.);
#8763=ADVANCED_FACE('',(#1315),#653,.T.);
#8764=ADVANCED_FACE('',(#1316),#212,.F.);
#8765=ADVANCED_FACE('',(#1317),#213,.F.);
#8766=ADVANCED_FACE('',(#1318),#227,.T.);
#8767=ADVANCED_FACE('',(#1319),#214,.F.);
#8768=ADVANCED_FACE('',(#1320),#228,.T.);
#8769=ADVANCED_FACE('',(#1321),#215,.F.);
#8770=ADVANCED_FACE('',(#1322),#229,.T.);
#8771=ADVANCED_FACE('',(#1323),#216,.F.);
#8772=ADVANCED_FACE('',(#1324),#230,.T.);
#8773=ADVANCED_FACE('',(#1325),#217,.F.);
#8774=ADVANCED_FACE('',(#1326),#231,.T.);
#8775=ADVANCED_FACE('',(#1327),#232,.T.);
#8776=ADVANCED_FACE('',(#1328),#654,.T.);
#8777=ADVANCED_FACE('',(#1329),#829,.T.);
#8778=ADVANCED_FACE('',(#1330),#655,.T.);
#8779=ADVANCED_FACE('',(#1331),#830,.T.);
#8780=ADVANCED_FACE('',(#1332),#656,.T.);
#8781=ADVANCED_FACE('',(#1333),#831,.T.);
#8782=ADVANCED_FACE('',(#1334),#8301,.T.);
#8783=ADVANCED_FACE('',(#1335),#218,.F.);
#8784=ADVANCED_FACE('',(#1336),#219,.F.);
#8785=ADVANCED_FACE('',(#1337),#233,.T.);
#8786=ADVANCED_FACE('',(#1338),#220,.F.);
#8787=ADVANCED_FACE('',(#1339),#234,.T.);
#8788=ADVANCED_FACE('',(#1340),#221,.F.);
#8789=ADVANCED_FACE('',(#1341),#235,.T.);
#8790=ADVANCED_FACE('',(#1342),#222,.F.);
#8791=ADVANCED_FACE('',(#1343),#236,.T.);
#8792=ADVANCED_FACE('',(#1344),#223,.F.);
#8793=ADVANCED_FACE('',(#1345),#237,.T.);
#8794=ADVANCED_FACE('',(#1346),#238,.T.);
#8795=ADVANCED_FACE('',(#1347),#832,.T.);
#8796=ADVANCED_FACE('',(#1348),#657,.T.);
#8797=ADVANCED_FACE('',(#1349),#833,.T.);
#8798=ADVANCED_FACE('',(#1350),#8302,.T.);
#8799=ADVANCED_FACE('',(#1351),#8303,.F.);
#8800=ADVANCED_FACE('',(#1352),#658,.F.);
#8801=ADVANCED_FACE('',(#1353,#482),#834,.F.);
#8802=ADVANCED_FACE('',(#1354),#8304,.F.);
#8803=ADVANCED_FACE('',(#1355,#483),#835,.T.);
#8804=ADVANCED_FACE('',(#1356),#659,.T.);
#8805=ADVANCED_FACE('',(#1357),#836,.T.);
#8806=ADVANCED_FACE('',(#1358),#660,.T.);
#8807=ADVANCED_FACE('',(#1359),#661,.F.);
#8808=ADVANCED_FACE('',(#1360),#270,.T.);
#8809=ADVANCED_FACE('',(#1361),#662,.T.);
#8810=ADVANCED_FACE('',(#1362),#271,.T.);
#8811=ADVANCED_FACE('',(#1363),#224,.T.);
#8812=ADVANCED_FACE('',(#1364),#837,.T.);
#8813=ADVANCED_FACE('',(#1365),#272,.T.);
#8814=ADVANCED_FACE('',(#1366),#663,.T.);
#8815=ADVANCED_FACE('',(#1367),#838,.F.);
#8816=ADVANCED_FACE('',(#1368,#484),#839,.T.);
#8817=ADVANCED_FACE('',(#1369),#273,.T.);
#8818=ADVANCED_FACE('',(#1370,#485),#840,.F.);
#8819=ADVANCED_FACE('',(#1371),#664,.T.);
#8820=ADVANCED_FACE('',(#1372),#274,.T.);
#8821=ADVANCED_FACE('',(#1373),#665,.T.);
#8822=ADVANCED_FACE('',(#1374,#486),#841,.T.);
#8823=ADVANCED_FACE('',(#1375),#8305,.T.);
#8824=ADVANCED_FACE('',(#1376),#666,.T.);
#8825=ADVANCED_FACE('',(#1377),#842,.F.);
#8826=ADVANCED_FACE('',(#1378),#667,.F.);
#8827=ADVANCED_FACE('',(#1379,#487),#843,.T.);
#8828=ADVANCED_FACE('',(#1380),#844,.F.);
#8829=ADVANCED_FACE('',(#1381),#845,.F.);
#8830=ADVANCED_FACE('',(#1382),#846,.F.);
#8831=ADVANCED_FACE('',(#1383),#847,.F.);
#8832=ADVANCED_FACE('',(#1384),#848,.F.);
#8833=ADVANCED_FACE('',(#1385),#849,.F.);
#8834=ADVANCED_FACE('',(#1386),#850,.F.);
#8835=ADVANCED_FACE('',(#1387,#488),#851,.F.);
#8836=ADVANCED_FACE('',(#1388),#668,.F.);
#8837=ADVANCED_FACE('',(#1389),#852,.T.);
#8838=ADVANCED_FACE('',(#1390),#669,.F.);
#8839=ADVANCED_FACE('',(#1391),#853,.T.);
#8840=ADVANCED_FACE('',(#1392),#670,.F.);
#8841=ADVANCED_FACE('',(#1393),#854,.T.);
#8842=ADVANCED_FACE('',(#1394),#671,.F.);
#8843=ADVANCED_FACE('',(#1395),#855,.T.);
#8844=ADVANCED_FACE('',(#1396),#672,.T.);
#8845=ADVANCED_FACE('',(#1397,#489,#490,#491,#492),#856,.T.);
#8846=ADVANCED_FACE('',(#1398),#857,.F.);
#8847=CLOSED_SHELL('',(#8306,#8307,#8308,#8309,#8310,#8311,#8312,#8313,
#8314,#8315,#8316,#8317,#8318,#8319,#8320,#8321,#8322,#8323,#8324,#8325,
#8326,#8327,#8328,#8329,#8330,#8331));
#8848=CLOSED_SHELL('',(#8332,#8333,#8334,#8335,#8336,#8337,#8338,#8339,
#8340,#8341,#8342,#8343,#8344,#8345,#8346,#8347,#8348,#8349,#8350,#8351,
#8352,#8353,#8354));
#8849=CLOSED_SHELL('',(#8355,#8356,#8357,#8358,#8359,#8360,#8361,#8362,
#8363,#8364,#8365));
#8850=CLOSED_SHELL('',(#8366,#8367,#8368,#8369,#8370,#8371,#8372,#8373,
#8374,#8375,#8376,#8377,#8378,#8379,#8380,#8381,#8382,#8383,#8384,#8385,
#8386,#8387,#8388,#8389,#8390,#8391,#8392,#8393,#8394,#8395,#8396,#8397,
#8398,#8399,#8400,#8401,#8402,#8403,#8404,#8405,#8406,#8407,#8408,#8409,
#8410,#8411,#8412,#8413,#8414,#8415,#8416,#8417,#8418,#8419,#8420,#8421,
#8422));
#8851=CLOSED_SHELL('',(#8423,#8424,#8425,#8426,#8427,#8428,#8429,#8430,
#8431,#8432,#8433,#8434,#8435,#8436,#8437,#8438));
#8852=CLOSED_SHELL('',(#8439,#8440,#8441,#8442,#8443,#8444,#8445,#8446,
#8447,#8448,#8449));
#8853=CLOSED_SHELL('',(#8450,#8451,#8452,#8453,#8454,#8455,#8456,#8457,
#8458));
#8854=CLOSED_SHELL('',(#8459,#8460,#8461,#8462,#8463,#8464,#8465,#8466,
#8467,#8468,#8469,#8470,#8471,#8472,#8473,#8474,#8475,#8476,#8477,#8478,
#8479,#8480,#8481,#8482,#8483,#8484,#8485,#8486,#8487,#8488,#8489,#8490,
#8491,#8492,#8493,#8494,#8495,#8496,#8497,#8498,#8499,#8500,#8501,#8502,
#8503,#8504,#8505,#8506,#8507,#8508,#8509,#8510,#8511,#8512,#8513,#8514,
#8515,#8516,#8517,#8518,#8519,#8520,#8521,#8522,#8523,#8524,#8525,#8526,
#8527,#8528,#8529,#8530));
#8855=CLOSED_SHELL('',(#8531,#8532,#8533,#8534,#8535,#8536,#8537,#8538,
#8539,#8540,#8541,#8542,#8543,#8544,#8545,#8546,#8547,#8548,#8549,#8550,
#8551,#8552,#8553,#8554,#8555,#8556,#8557,#8558,#8559,#8560,#8561,#8562,
#8563,#8564,#8565,#8566,#8567,#8568,#8569,#8570,#8571,#8572,#8573,#8574));
#8856=CLOSED_SHELL('',(#8575,#8576,#8577,#8578,#8579,#8580,#8581,#8582,
#8583,#8584,#8585,#8586,#8587,#8588,#8589,#8590,#8591,#8592,#8593,#8594,
#8595,#8596,#8597));
#8857=CLOSED_SHELL('',(#8598,#8599,#8600,#8601));
#8858=CLOSED_SHELL('',(#8602,#8603,#8604,#8605,#8606));
#8859=CLOSED_SHELL('',(#8607,#8608,#8609,#8610,#8611,#8612,#8613,#8614,
#8615,#8616,#8617,#8618,#8619,#8620,#8621,#8622,#8623,#8624,#8625,#8626,
#8627,#8628,#8629,#8630,#8631,#8632,#8633,#8634,#8635,#8636,#8637,#8638,
#8639,#8640,#8641,#8642,#8643,#8644,#8645,#8646,#8647,#8648,#8649,#8650,
#8651,#8652,#8653,#8654,#8655,#8656,#8657,#8658,#8659,#8660,#8661,#8662,
#8663,#8664,#8665,#8666,#8667,#8668,#8669,#8670,#8671,#8672,#8673,#8674,
#8675));
#8860=CLOSED_SHELL('',(#8676,#8677,#8678,#8679,#8680,#8681,#8682,#8683,
#8684,#8685,#8686,#8687,#8688,#8689,#8690,#8691,#8692,#8693,#8694,#8695,
#8696,#8697,#8698,#8699,#8700,#8701,#8702,#8703,#8704,#8705));
#8861=CLOSED_SHELL('',(#8706,#8707,#8708,#8709,#8710,#8711,#8712,#8713,
#8714,#8715,#8716,#8717,#8718,#8719));
#8862=CLOSED_SHELL('',(#8720,#8721,#8722));
#8863=CLOSED_SHELL('',(#8723,#8724,#8725,#8726,#8727,#8728,#8729,#8730,
#8731,#8732,#8733,#8734,#8735,#8736,#8737,#8738,#8739,#8740,#8741,#8742,
#8743,#8744,#8745,#8746,#8747,#8748,#8749,#8750,#8751,#8752,#8753,#8754,
#8755,#8756,#8757,#8758,#8759,#8760,#8761,#8762,#8763));
#8864=CLOSED_SHELL('',(#8764,#8765,#8766,#8767,#8768,#8769,#8770,#8771,
#8772,#8773,#8774,#8775,#8776,#8777,#8778,#8779,#8780,#8781,#8782,#8783,
#8784,#8785,#8786,#8787,#8788,#8789,#8790,#8791,#8792,#8793,#8794,#8795,
#8796,#8797,#8798,#8799,#8800,#8801,#8802,#8803,#8804,#8805,#8806));
#8865=CLOSED_SHELL('',(#8807,#8808,#8809,#8810));
#8866=CLOSED_SHELL('',(#8811,#8812,#8813,#8814,#8815,#8816));
#8867=CLOSED_SHELL('',(#8817,#8818,#8819,#8820,#8821,#8822,#8823,#8824,
#8825,#8826,#8827,#8828,#8829,#8830,#8831,#8832,#8833,#8834,#8835));
#8868=CLOSED_SHELL('',(#8836,#8837,#8838,#8839,#8840,#8841,#8842,#8843,
#8844,#8845,#8846));
#8869=DERIVED_UNIT_ELEMENT(#8913,1.);
#8870=DERIVED_UNIT_ELEMENT(#18929,-3.);
#8871=DERIVED_UNIT_ELEMENT(#8913,1.);
#8872=DERIVED_UNIT_ELEMENT(#18929,-3.);
#8873=DERIVED_UNIT_ELEMENT(#8913,1.);
#8874=DERIVED_UNIT_ELEMENT(#18929,-3.);
#8875=DERIVED_UNIT_ELEMENT(#8913,1.);
#8876=DERIVED_UNIT_ELEMENT(#18929,-3.);
#8877=DERIVED_UNIT_ELEMENT(#8913,1.);
#8878=DERIVED_UNIT_ELEMENT(#18929,-3.);
#8879=DERIVED_UNIT_ELEMENT(#8913,1.);
#8880=DERIVED_UNIT_ELEMENT(#18929,-3.);
#8881=DERIVED_UNIT_ELEMENT(#8913,1.);
#8882=DERIVED_UNIT_ELEMENT(#18929,-3.);
#8883=DERIVED_UNIT_ELEMENT(#8913,1.);
#8884=DERIVED_UNIT_ELEMENT(#18929,-3.);
#8885=DERIVED_UNIT_ELEMENT(#8913,1.);
#8886=DERIVED_UNIT_ELEMENT(#18929,-3.);
#8887=DERIVED_UNIT_ELEMENT(#8913,1.);
#8888=DERIVED_UNIT_ELEMENT(#18929,-3.);
#8889=DERIVED_UNIT_ELEMENT(#8913,1.);
#8890=DERIVED_UNIT_ELEMENT(#18929,-3.);
#8891=DERIVED_UNIT_ELEMENT(#8913,1.);
#8892=DERIVED_UNIT_ELEMENT(#18929,-3.);
#8893=DERIVED_UNIT_ELEMENT(#8913,1.);
#8894=DERIVED_UNIT_ELEMENT(#18929,-3.);
#8895=DERIVED_UNIT_ELEMENT(#8913,1.);
#8896=DERIVED_UNIT_ELEMENT(#18929,-3.);
#8897=DERIVED_UNIT_ELEMENT(#8913,1.);
#8898=DERIVED_UNIT_ELEMENT(#18929,-3.);
#8899=DERIVED_UNIT_ELEMENT(#8913,1.);
#8900=DERIVED_UNIT_ELEMENT(#18929,-3.);
#8901=DERIVED_UNIT_ELEMENT(#8913,1.);
#8902=DERIVED_UNIT_ELEMENT(#18929,-3.);
#8903=DERIVED_UNIT_ELEMENT(#8913,1.);
#8904=DERIVED_UNIT_ELEMENT(#18929,-3.);
#8905=DERIVED_UNIT_ELEMENT(#8913,1.);
#8906=DERIVED_UNIT_ELEMENT(#18929,-3.);
#8907=DERIVED_UNIT_ELEMENT(#8913,1.);
#8908=DERIVED_UNIT_ELEMENT(#18929,-3.);
#8909=DERIVED_UNIT_ELEMENT(#8913,1.);
#8910=DERIVED_UNIT_ELEMENT(#18929,-3.);
#8911=DERIVED_UNIT_ELEMENT(#8913,1.);
#8912=DERIVED_UNIT_ELEMENT(#18929,-3.);
#8913=(
MASS_UNIT()
NAMED_UNIT(*)
SI_UNIT(.KILO.,.GRAM.)
);
#8914=DERIVED_UNIT((#8869,#8870));
#8915=DERIVED_UNIT((#8871,#8872));
#8916=DERIVED_UNIT((#8873,#8874));
#8917=DERIVED_UNIT((#8875,#8876));
#8918=DERIVED_UNIT((#8877,#8878));
#8919=DERIVED_UNIT((#8879,#8880));
#8920=DERIVED_UNIT((#8881,#8882));
#8921=DERIVED_UNIT((#8883,#8884));
#8922=DERIVED_UNIT((#8885,#8886));
#8923=DERIVED_UNIT((#8887,#8888));
#8924=DERIVED_UNIT((#8889,#8890));
#8925=DERIVED_UNIT((#8891,#8892));
#8926=DERIVED_UNIT((#8893,#8894));
#8927=DERIVED_UNIT((#8895,#8896));
#8928=DERIVED_UNIT((#8897,#8898));
#8929=DERIVED_UNIT((#8899,#8900));
#8930=DERIVED_UNIT((#8901,#8902));
#8931=DERIVED_UNIT((#8903,#8904));
#8932=DERIVED_UNIT((#8905,#8906));
#8933=DERIVED_UNIT((#8907,#8908));
#8934=DERIVED_UNIT((#8909,#8910));
#8935=DERIVED_UNIT((#8911,#8912));
#8936=MEASURE_REPRESENTATION_ITEM('density measure',
POSITIVE_RATIO_MEASURE(1000.),#8914);
#8937=MEASURE_REPRESENTATION_ITEM('density measure',
POSITIVE_RATIO_MEASURE(1000.),#8915);
#8938=MEASURE_REPRESENTATION_ITEM('density measure',
POSITIVE_RATIO_MEASURE(1000.),#8916);
#8939=MEASURE_REPRESENTATION_ITEM('density measure',
POSITIVE_RATIO_MEASURE(1000.),#8917);
#8940=MEASURE_REPRESENTATION_ITEM('density measure',
POSITIVE_RATIO_MEASURE(1000.),#8918);
#8941=MEASURE_REPRESENTATION_ITEM('density measure',
POSITIVE_RATIO_MEASURE(1000.),#8919);
#8942=MEASURE_REPRESENTATION_ITEM('density measure',
POSITIVE_RATIO_MEASURE(2700.),#8920);
#8943=MEASURE_REPRESENTATION_ITEM('density measure',
POSITIVE_RATIO_MEASURE(1000.),#8921);
#8944=MEASURE_REPRESENTATION_ITEM('density measure',
POSITIVE_RATIO_MEASURE(1000.),#8922);
#8945=MEASURE_REPRESENTATION_ITEM('density measure',
POSITIVE_RATIO_MEASURE(1000.),#8923);
#8946=MEASURE_REPRESENTATION_ITEM('density measure',
POSITIVE_RATIO_MEASURE(1000.),#8924);
#8947=MEASURE_REPRESENTATION_ITEM('density measure',
POSITIVE_RATIO_MEASURE(1000.),#8925);
#8948=MEASURE_REPRESENTATION_ITEM('density measure',
POSITIVE_RATIO_MEASURE(1000.),#8926);
#8949=MEASURE_REPRESENTATION_ITEM('density measure',
POSITIVE_RATIO_MEASURE(1000.),#8927);
#8950=MEASURE_REPRESENTATION_ITEM('density measure',
POSITIVE_RATIO_MEASURE(8470.),#8928);
#8951=MEASURE_REPRESENTATION_ITEM('density measure',
POSITIVE_RATIO_MEASURE(1000.),#8929);
#8952=MEASURE_REPRESENTATION_ITEM('density measure',
POSITIVE_RATIO_MEASURE(1000.),#8930);
#8953=MEASURE_REPRESENTATION_ITEM('density measure',
POSITIVE_RATIO_MEASURE(1000.),#8931);
#8954=MEASURE_REPRESENTATION_ITEM('density measure',
POSITIVE_RATIO_MEASURE(1000.),#8932);
#8955=MEASURE_REPRESENTATION_ITEM('density measure',
POSITIVE_RATIO_MEASURE(1000.),#8933);
#8956=MEASURE_REPRESENTATION_ITEM('density measure',
POSITIVE_RATIO_MEASURE(1000.),#8934);
#8957=MEASURE_REPRESENTATION_ITEM('density measure',
POSITIVE_RATIO_MEASURE(1000.),#8935);
#8958=PROPERTY_DEFINITION_REPRESENTATION(#9068,#9002);
#8959=PROPERTY_DEFINITION_REPRESENTATION(#9069,#9003);
#8960=PROPERTY_DEFINITION_REPRESENTATION(#9070,#9004);
#8961=PROPERTY_DEFINITION_REPRESENTATION(#9071,#9005);
#8962=PROPERTY_DEFINITION_REPRESENTATION(#9072,#9006);
#8963=PROPERTY_DEFINITION_REPRESENTATION(#9073,#9007);
#8964=PROPERTY_DEFINITION_REPRESENTATION(#9074,#9008);
#8965=PROPERTY_DEFINITION_REPRESENTATION(#9075,#9009);
#8966=PROPERTY_DEFINITION_REPRESENTATION(#9076,#9010);
#8967=PROPERTY_DEFINITION_REPRESENTATION(#9077,#9011);
#8968=PROPERTY_DEFINITION_REPRESENTATION(#9078,#9012);
#8969=PROPERTY_DEFINITION_REPRESENTATION(#9079,#9013);
#8970=PROPERTY_DEFINITION_REPRESENTATION(#9080,#9014);
#8971=PROPERTY_DEFINITION_REPRESENTATION(#9081,#9015);
#8972=PROPERTY_DEFINITION_REPRESENTATION(#9082,#9016);
#8973=PROPERTY_DEFINITION_REPRESENTATION(#9083,#9017);
#8974=PROPERTY_DEFINITION_REPRESENTATION(#9084,#9018);
#8975=PROPERTY_DEFINITION_REPRESENTATION(#9085,#9019);
#8976=PROPERTY_DEFINITION_REPRESENTATION(#9086,#9020);
#8977=PROPERTY_DEFINITION_REPRESENTATION(#9087,#9021);
#8978=PROPERTY_DEFINITION_REPRESENTATION(#9088,#9022);
#8979=PROPERTY_DEFINITION_REPRESENTATION(#9089,#9023);
#8980=PROPERTY_DEFINITION_REPRESENTATION(#9090,#9024);
#8981=PROPERTY_DEFINITION_REPRESENTATION(#9091,#9025);
#8982=PROPERTY_DEFINITION_REPRESENTATION(#9092,#9026);
#8983=PROPERTY_DEFINITION_REPRESENTATION(#9093,#9027);
#8984=PROPERTY_DEFINITION_REPRESENTATION(#9094,#9028);
#8985=PROPERTY_DEFINITION_REPRESENTATION(#9095,#9029);
#8986=PROPERTY_DEFINITION_REPRESENTATION(#9096,#9030);
#8987=PROPERTY_DEFINITION_REPRESENTATION(#9097,#9031);
#8988=PROPERTY_DEFINITION_REPRESENTATION(#9098,#9032);
#8989=PROPERTY_DEFINITION_REPRESENTATION(#9099,#9033);
#8990=PROPERTY_DEFINITION_REPRESENTATION(#9100,#9034);
#8991=PROPERTY_DEFINITION_REPRESENTATION(#9101,#9035);
#8992=PROPERTY_DEFINITION_REPRESENTATION(#9102,#9036);
#8993=PROPERTY_DEFINITION_REPRESENTATION(#9103,#9037);
#8994=PROPERTY_DEFINITION_REPRESENTATION(#9104,#9038);
#8995=PROPERTY_DEFINITION_REPRESENTATION(#9105,#9039);
#8996=PROPERTY_DEFINITION_REPRESENTATION(#9106,#9040);
#8997=PROPERTY_DEFINITION_REPRESENTATION(#9107,#9041);
#8998=PROPERTY_DEFINITION_REPRESENTATION(#9108,#9042);
#8999=PROPERTY_DEFINITION_REPRESENTATION(#9109,#9043);
#9000=PROPERTY_DEFINITION_REPRESENTATION(#9110,#9044);
#9001=PROPERTY_DEFINITION_REPRESENTATION(#9111,#9045);
#9002=REPRESENTATION('material name',(#9046),#18904);
#9003=REPRESENTATION('density',(#8936),#18904);
#9004=REPRESENTATION('material name',(#9047),#18905);
#9005=REPRESENTATION('density',(#8937),#18905);
#9006=REPRESENTATION('material name',(#9048),#18906);
#9007=REPRESENTATION('density',(#8938),#18906);
#9008=REPRESENTATION('material name',(#9049),#18907);
#9009=REPRESENTATION('density',(#8939),#18907);
#9010=REPRESENTATION('material name',(#9050),#18908);
#9011=REPRESENTATION('density',(#8940),#18908);
#9012=REPRESENTATION('material name',(#9051),#18909);
#9013=REPRESENTATION('density',(#8941),#18909);
#9014=REPRESENTATION('material name',(#9052),#18910);
#9015=REPRESENTATION('density',(#8942),#18910);
#9016=REPRESENTATION('material name',(#9053),#18912);
#9017=REPRESENTATION('density',(#8943),#18912);
#9018=REPRESENTATION('material name',(#9054),#18913);
#9019=REPRESENTATION('density',(#8944),#18913);
#9020=REPRESENTATION('material name',(#9055),#18914);
#9021=REPRESENTATION('density',(#8945),#18914);
#9022=REPRESENTATION('material name',(#9056),#18915);
#9023=REPRESENTATION('density',(#8946),#18915);
#9024=REPRESENTATION('material name',(#9057),#18916);
#9025=REPRESENTATION('density',(#8947),#18916);
#9026=REPRESENTATION('material name',(#9058),#18917);
#9027=REPRESENTATION('density',(#8948),#18917);
#9028=REPRESENTATION('material name',(#9059),#18918);
#9029=REPRESENTATION('density',(#8949),#18918);
#9030=REPRESENTATION('material name',(#9060),#18919);
#9031=REPRESENTATION('density',(#8950),#18919);
#9032=REPRESENTATION('material name',(#9061),#18920);
#9033=REPRESENTATION('density',(#8951),#18920);
#9034=REPRESENTATION('material name',(#9062),#18921);
#9035=REPRESENTATION('density',(#8952),#18921);
#9036=REPRESENTATION('material name',(#9063),#18922);
#9037=REPRESENTATION('density',(#8953),#18922);
#9038=REPRESENTATION('material name',(#9064),#18923);
#9039=REPRESENTATION('density',(#8954),#18923);
#9040=REPRESENTATION('material name',(#9065),#18924);
#9041=REPRESENTATION('density',(#8955),#18924);
#9042=REPRESENTATION('material name',(#9066),#18925);
#9043=REPRESENTATION('density',(#8956),#18925);
#9044=REPRESENTATION('material name',(#9067),#18926);
#9045=REPRESENTATION('density',(#8957),#18926);
#9046=DESCRIPTIVE_REPRESENTATION_ITEM('Generic','Generic');
#9047=DESCRIPTIVE_REPRESENTATION_ITEM('Generic','Generic');
#9048=DESCRIPTIVE_REPRESENTATION_ITEM('Generic','Generic');
#9049=DESCRIPTIVE_REPRESENTATION_ITEM('Generic','Generic');
#9050=DESCRIPTIVE_REPRESENTATION_ITEM('Generic','Generic');
#9051=DESCRIPTIVE_REPRESENTATION_ITEM('Generic','Generic');
#9052=DESCRIPTIVE_REPRESENTATION_ITEM('Aluminum 6061','Aluminum 6061');
#9053=DESCRIPTIVE_REPRESENTATION_ITEM('Generic','Generic');
#9054=DESCRIPTIVE_REPRESENTATION_ITEM('Generic','Generic');
#9055=DESCRIPTIVE_REPRESENTATION_ITEM('Generic','Generic');
#9056=DESCRIPTIVE_REPRESENTATION_ITEM('Generic','Generic');
#9057=DESCRIPTIVE_REPRESENTATION_ITEM('Generic','Generic');
#9058=DESCRIPTIVE_REPRESENTATION_ITEM('Generic','Generic');
#9059=DESCRIPTIVE_REPRESENTATION_ITEM('Generic','Generic');
#9060=DESCRIPTIVE_REPRESENTATION_ITEM('Brass, Soft Yellow',
'Brass, Soft Yellow');
#9061=DESCRIPTIVE_REPRESENTATION_ITEM('Generic','Generic');
#9062=DESCRIPTIVE_REPRESENTATION_ITEM('Generic','Generic');
#9063=DESCRIPTIVE_REPRESENTATION_ITEM('Generic','Generic');
#9064=DESCRIPTIVE_REPRESENTATION_ITEM('Generic','Generic');
#9065=DESCRIPTIVE_REPRESENTATION_ITEM('Generic','Generic');
#9066=DESCRIPTIVE_REPRESENTATION_ITEM('Generic','Generic');
#9067=DESCRIPTIVE_REPRESENTATION_ITEM('Generic','Generic');
#9068=PROPERTY_DEFINITION('material property','material name',#19053);
#9069=PROPERTY_DEFINITION('material property','density of part',#19053);
#9070=PROPERTY_DEFINITION('material property','material name',#19054);
#9071=PROPERTY_DEFINITION('material property','density of part',#19054);
#9072=PROPERTY_DEFINITION('material property','material name',#19055);
#9073=PROPERTY_DEFINITION('material property','density of part',#19055);
#9074=PROPERTY_DEFINITION('material property','material name',#19056);
#9075=PROPERTY_DEFINITION('material property','density of part',#19056);
#9076=PROPERTY_DEFINITION('material property','material name',#19057);
#9077=PROPERTY_DEFINITION('material property','density of part',#19057);
#9078=PROPERTY_DEFINITION('material property','material name',#19058);
#9079=PROPERTY_DEFINITION('material property','density of part',#19058);
#9080=PROPERTY_DEFINITION('material property','material name',#19059);
#9081=PROPERTY_DEFINITION('material property','density of part',#19059);
#9082=PROPERTY_DEFINITION('material property','material name',#19061);
#9083=PROPERTY_DEFINITION('material property','density of part',#19061);
#9084=PROPERTY_DEFINITION('material property','material name',#19062);
#9085=PROPERTY_DEFINITION('material property','density of part',#19062);
#9086=PROPERTY_DEFINITION('material property','material name',#19063);
#9087=PROPERTY_DEFINITION('material property','density of part',#19063);
#9088=PROPERTY_DEFINITION('material property','material name',#19064);
#9089=PROPERTY_DEFINITION('material property','density of part',#19064);
#9090=PROPERTY_DEFINITION('material property','material name',#19065);
#9091=PROPERTY_DEFINITION('material property','density of part',#19065);
#9092=PROPERTY_DEFINITION('material property','material name',#19066);
#9093=PROPERTY_DEFINITION('material property','density of part',#19066);
#9094=PROPERTY_DEFINITION('material property','material name',#19067);
#9095=PROPERTY_DEFINITION('material property','density of part',#19067);
#9096=PROPERTY_DEFINITION('material property','material name',#19068);
#9097=PROPERTY_DEFINITION('material property','density of part',#19068);
#9098=PROPERTY_DEFINITION('material property','material name',#19069);
#9099=PROPERTY_DEFINITION('material property','density of part',#19069);
#9100=PROPERTY_DEFINITION('material property','material name',#19070);
#9101=PROPERTY_DEFINITION('material property','density of part',#19070);
#9102=PROPERTY_DEFINITION('material property','material name',#19071);
#9103=PROPERTY_DEFINITION('material property','density of part',#19071);
#9104=PROPERTY_DEFINITION('material property','material name',#19072);
#9105=PROPERTY_DEFINITION('material property','density of part',#19072);
#9106=PROPERTY_DEFINITION('material property','material name',#19073);
#9107=PROPERTY_DEFINITION('material property','density of part',#19073);
#9108=PROPERTY_DEFINITION('material property','material name',#19074);
#9109=PROPERTY_DEFINITION('material property','density of part',#19074);
#9110=PROPERTY_DEFINITION('material property','material name',#19075);
#9111=PROPERTY_DEFINITION('material property','density of part',#19075);
#9112=AXIS2_PLACEMENT_3D('',#13384,#10351,#10352);
#9113=AXIS2_PLACEMENT_3D('',#13385,#10353,#10354);
#9114=AXIS2_PLACEMENT_3D('',#13386,#10355,#10356);
#9115=AXIS2_PLACEMENT_3D('',#13388,#10357,#10358);
#9116=AXIS2_PLACEMENT_3D('',#13392,#10360,#10361);
#9117=AXIS2_PLACEMENT_3D('',#13394,#10362,#10363);
#9118=AXIS2_PLACEMENT_3D('',#13395,#10364,#10365);
#9119=AXIS2_PLACEMENT_3D('',#13396,#10366,#10367);
#9120=AXIS2_PLACEMENT_3D('',#13400,#10369,#10370);
#9121=AXIS2_PLACEMENT_3D('',#13404,#10372,#10373);
#9122=AXIS2_PLACEMENT_3D('',#13408,#10375,#10376);
#9123=AXIS2_PLACEMENT_3D('',#13410,#10377,#10378);
#9124=AXIS2_PLACEMENT_3D('',#13412,#10380,#10381);
#9125=AXIS2_PLACEMENT_3D('',#13416,#10383,#10384);
#9126=AXIS2_PLACEMENT_3D('',#13418,#10386,#10387);
#9127=AXIS2_PLACEMENT_3D('',#13421,#10389,#10390);
#9128=AXIS2_PLACEMENT_3D('',#13422,#10391,#10392);
#9129=AXIS2_PLACEMENT_3D('',#13424,#10393,#10394);
#9130=AXIS2_PLACEMENT_3D('',#13426,#10396,#10397);
#9131=AXIS2_PLACEMENT_3D('',#13427,#10398,#10399);
#9132=AXIS2_PLACEMENT_3D('',#13431,#10401,#10402);
#9133=AXIS2_PLACEMENT_3D('',#13433,#10404,#10405);
#9134=AXIS2_PLACEMENT_3D('',#13436,#10407,#10408);
#9135=AXIS2_PLACEMENT_3D('',#13437,#10409,#10410);
#9136=AXIS2_PLACEMENT_3D('',#13439,#10411,#10412);
#9137=AXIS2_PLACEMENT_3D('',#13441,#10414,#10415);
#9138=AXIS2_PLACEMENT_3D('',#13442,#10416,#10417);
#9139=AXIS2_PLACEMENT_3D('',#13446,#10419,#10420);
#9140=AXIS2_PLACEMENT_3D('',#13448,#10422,#10423);
#9141=AXIS2_PLACEMENT_3D('',#13451,#10425,#10426);
#9142=AXIS2_PLACEMENT_3D('',#13452,#10427,#10428);
#9143=AXIS2_PLACEMENT_3D('',#13454,#10429,#10430);
#9144=AXIS2_PLACEMENT_3D('',#13456,#10432,#10433);
#9145=AXIS2_PLACEMENT_3D('',#13457,#10434,#10435);
#9146=AXIS2_PLACEMENT_3D('',#13461,#10437,#10438);
#9147=AXIS2_PLACEMENT_3D('',#13463,#10440,#10441);
#9148=AXIS2_PLACEMENT_3D('',#13466,#10443,#10444);
#9149=AXIS2_PLACEMENT_3D('',#13467,#10445,#10446);
#9150=AXIS2_PLACEMENT_3D('',#13476,#10451,#10452);
#9151=AXIS2_PLACEMENT_3D('',#13480,#10454,#10455);
#9152=AXIS2_PLACEMENT_3D('',#13482,#10457,#10458);
#9153=AXIS2_PLACEMENT_3D('',#13484,#10459,#10460);
#9154=AXIS2_PLACEMENT_3D('',#13486,#10462,#10463);
#9155=AXIS2_PLACEMENT_3D('',#13490,#10466,#10467);
#9156=AXIS2_PLACEMENT_3D('',#13497,#10472,#10473);
#9157=AXIS2_PLACEMENT_3D('',#13499,#10474,#10475);
#9158=AXIS2_PLACEMENT_3D('',#13501,#10477,#10478);
#9159=AXIS2_PLACEMENT_3D('',#13505,#10481,#10482);
#9160=AXIS2_PLACEMENT_3D('',#13507,#10483,#10484);
#9161=AXIS2_PLACEMENT_3D('',#13509,#10486,#10487);
#9162=AXIS2_PLACEMENT_3D('',#13513,#10490,#10491);
#9163=AXIS2_PLACEMENT_3D('',#13515,#10492,#10493);
#9164=AXIS2_PLACEMENT_3D('',#13517,#10495,#10496);
#9165=AXIS2_PLACEMENT_3D('',#13521,#10499,#10500);
#9166=AXIS2_PLACEMENT_3D('',#13522,#10501,#10502);
#9167=AXIS2_PLACEMENT_3D('',#13523,#10503,#10504);
#9168=AXIS2_PLACEMENT_3D('',#13524,#10505,#10506);
#9169=AXIS2_PLACEMENT_3D('',#13525,#10507,#10508);
#9170=AXIS2_PLACEMENT_3D('',#13527,#10509,#10510);
#9171=AXIS2_PLACEMENT_3D('',#13531,#10512,#10513);
#9172=AXIS2_PLACEMENT_3D('',#13532,#10514,#10515);
#9173=AXIS2_PLACEMENT_3D('',#13533,#10516,#10517);
#9174=AXIS2_PLACEMENT_3D('',#13537,#10519,#10520);
#9175=AXIS2_PLACEMENT_3D('',#13539,#10522,#10523);
#9176=AXIS2_PLACEMENT_3D('',#13543,#10525,#10526);
#9177=AXIS2_PLACEMENT_3D('',#13547,#10528,#10529);
#9178=AXIS2_PLACEMENT_3D('',#13549,#10530,#10531);
#9179=AXIS2_PLACEMENT_3D('',#13553,#10533,#10534);
#9180=AXIS2_PLACEMENT_3D('',#13555,#10535,#10536);
#9181=AXIS2_PLACEMENT_3D('',#13558,#10538,#10539);
#9182=AXIS2_PLACEMENT_3D('',#13559,#10540,#10541);
#9183=AXIS2_PLACEMENT_3D('',#13561,#10542,#10543);
#9184=AXIS2_PLACEMENT_3D('',#13563,#10545,#10546);
#9185=AXIS2_PLACEMENT_3D('',#13565,#10547,#10548);
#9186=AXIS2_PLACEMENT_3D('',#13567,#10550,#10551);
#9187=AXIS2_PLACEMENT_3D('',#13568,#10552,#10553);
#9188=AXIS2_PLACEMENT_3D('',#13572,#10555,#10556);
#9189=AXIS2_PLACEMENT_3D('',#13574,#10558,#10559);
#9190=AXIS2_PLACEMENT_3D('',#13576,#10560,#10561);
#9191=AXIS2_PLACEMENT_3D('',#13578,#10563,#10564);
#9192=AXIS2_PLACEMENT_3D('',#13580,#10565,#10566);
#9193=AXIS2_PLACEMENT_3D('',#13582,#10568,#10569);
#9194=AXIS2_PLACEMENT_3D('',#13583,#10570,#10571);
#9195=AXIS2_PLACEMENT_3D('',#13587,#10573,#10574);
#9196=AXIS2_PLACEMENT_3D('',#13589,#10576,#10577);
#9197=AXIS2_PLACEMENT_3D('',#13591,#10578,#10579);
#9198=AXIS2_PLACEMENT_3D('',#13593,#10581,#10582);
#9199=AXIS2_PLACEMENT_3D('',#13595,#10583,#10584);
#9200=AXIS2_PLACEMENT_3D('',#13597,#10586,#10587);
#9201=AXIS2_PLACEMENT_3D('',#13598,#10588,#10589);
#9202=AXIS2_PLACEMENT_3D('',#13602,#10591,#10592);
#9203=AXIS2_PLACEMENT_3D('',#13604,#10594,#10595);
#9204=AXIS2_PLACEMENT_3D('',#13606,#10596,#10597);
#9205=AXIS2_PLACEMENT_3D('',#13608,#10599,#10600);
#9206=AXIS2_PLACEMENT_3D('',#13610,#10601,#10602);
#9207=AXIS2_PLACEMENT_3D('',#13612,#10604,#10605);
#9208=AXIS2_PLACEMENT_3D('',#13615,#10606,#10607);
#9209=AXIS2_PLACEMENT_3D('',#13618,#10610,#10611);
#9210=AXIS2_PLACEMENT_3D('',#13622,#10614,#10615);
#9211=AXIS2_PLACEMENT_3D('',#13624,#10616,#10617);
#9212=AXIS2_PLACEMENT_3D('',#13626,#10619,#10620);
#9213=AXIS2_PLACEMENT_3D('',#13630,#10623,#10624);
#9214=AXIS2_PLACEMENT_3D('',#13632,#10625,#10626);
#9215=AXIS2_PLACEMENT_3D('',#13634,#10628,#10629);
#9216=AXIS2_PLACEMENT_3D('',#13638,#10632,#10633);
#9217=AXIS2_PLACEMENT_3D('',#13640,#10634,#10635);
#9218=AXIS2_PLACEMENT_3D('',#13642,#10637,#10638);
#9219=AXIS2_PLACEMENT_3D('',#13644,#10640,#10641);
#9220=AXIS2_PLACEMENT_3D('',#13645,#10642,#10643);
#9221=AXIS2_PLACEMENT_3D('',#13646,#10644,#10645);
#9222=AXIS2_PLACEMENT_3D('',#13649,#10646,#10647);
#9223=AXIS2_PLACEMENT_3D('',#13652,#10649,#10650);
#9224=AXIS2_PLACEMENT_3D('',#13653,#10651,#10652);
#9225=AXIS2_PLACEMENT_3D('',#13654,#10653,#10654);
#9226=AXIS2_PLACEMENT_3D('',#13656,#10655,#10656);
#9227=AXIS2_PLACEMENT_3D('',#13657,#10657,#10658);
#9228=AXIS2_PLACEMENT_3D('',#13660,#10660,#10661);
#9229=AXIS2_PLACEMENT_3D('',#13661,#10662,#10663);
#9230=AXIS2_PLACEMENT_3D('',#13664,#10664,#10665);
#9231=AXIS2_PLACEMENT_3D('',#13666,#10667,#10668);
#9232=AXIS2_PLACEMENT_3D('',#13667,#10669,#10670);
#9233=AXIS2_PLACEMENT_3D('',#13671,#10672,#10673);
#9234=AXIS2_PLACEMENT_3D('',#13672,#10674,#10675);
#9235=AXIS2_PLACEMENT_3D('',#13673,#10676,#10677);
#9236=AXIS2_PLACEMENT_3D('',#13676,#10679,#10680);
#9237=AXIS2_PLACEMENT_3D('',#13677,#10681,#10682);
#9238=AXIS2_PLACEMENT_3D('',#13679,#10683,#10684);
#9239=AXIS2_PLACEMENT_3D('',#13680,#10685,#10686);
#9240=AXIS2_PLACEMENT_3D('',#13683,#10687,#10688);
#9241=AXIS2_PLACEMENT_3D('',#13685,#10690,#10691);
#9242=AXIS2_PLACEMENT_3D('',#13686,#10692,#10693);
#9243=AXIS2_PLACEMENT_3D('',#13688,#10694,#10695);
#9244=AXIS2_PLACEMENT_3D('',#13690,#10697,#10698);
#9245=AXIS2_PLACEMENT_3D('',#13693,#10700,#10701);
#9246=AXIS2_PLACEMENT_3D('',#13696,#10703,#10704);
[truncated: 664,393 more chars]
